# Supplementary material for: Nonsense Mediated Decay Resistant Mutations Are a Source of Expressed Mutant Proteins in Colon Cancer Cell Lines with Microsatellite Instability
Source: PLoS One. 2010 Dec 31;5(12):e16012. doi: 10.1371/journal.pone.0016012 (PMC3013145; doi:10.1371/journal.pone.0016012)
Supplement: Table S1 — Coding microsatellite (cMS) sequencing data for genes with previously reported cMS mutations. (XLS) [file pone.0016012.s003.xls]

## Sheet: Table S1
Table S1. Coding microsatellite (cMS) sequencing data for genes with previously reported cMS mutations.
	Gene	TAF1B	CASP5	TGFBR2	BAX	MSH3	MBD4	IGF2R	ACVR2A	PTHLH	ACVR2A	ASTE1	MARCKS	AIM2	TTK	TCF7L2	C4orf6	EPHB2	RGS12	CREBBP	EP300	AIM2	TFE3	PA2G4
	NCBI GI no.	205360987	294862523	116242818	20631958	181842	47496557	14210066	119631967	39995091	119631967	33469987	153070260	4757734	23308722	170014696	5031565	17975765	4506509	119943104	50345997	4757734	8659574	124494254
	cMS	A11	A10	A10	G8	A8	A10	G8	A8	A11	A8	A11	A11	A10	A9	A9	T10	A9	C8	C5	A5	A6	G8	A8
	cMS 1st codon	187	193	374	114	1141	930	3942	278	846	1303	1884	454	1018	2552	1377	59	3051	3863	5289	5095	954	1438	1108
	cMS mutation rate (%)	78.9	47.6	74.8	41.7	41.9	25	20	18	76.1	67.6	78	72.7	51.7	27.3	43.6	60	41	28.3	*	*	5	28.9	20.9
Cell line	MSI/NMD status	NMD-S	NMD-S	NMD-S	NMD-S	NMD-S	NMD-S	NMD-S	NMD-S	NMD-R	NMD-R	NMD-R	NMD-R	NMD-R	NMD-R	NMD-R	NMD-R	NMD-R	NMD-R	NMD-R	NMD-R	NMD-R	NMD-R	NMD-R
SW1222	MSS	wt	wt	wt	wt	wt	wt	wt	wt	n.a.	wt	n.a.	-1, wt	wt	wt	wt	n.a.	n.a.	wt	wt	wt	wt	n.a.	n.a.
SW480	MSS	wt	wt	wt	wt	wt	wt	wt	wt	wt	wt	wt	n.a.	wt	wt	wt	wt	wt	wt	wt	wt	wt	wt	wt
LIM1863	MSS	wt	wt	wt	wt	wt	wt	wt	wt	wt	-1	wt	-1	wt	wt	wt	wt	wt	wt	wt	wt	wt	wt	wt
LIM2099	MSS	wt	wt	wt	wt	wt	wt	wt	wt	wt	wt	wt	wt	wt	wt	wt	+1, wt	wt	wt	wt	wt	wt	wt	wt
LIM2463	MSS	wt	wt	wt	wt	wt	wt	wt	wt	wt	-1, wt	wt	n.a.	wt	wt	wt	+1, wt	wt	wt	wt	wt	wt	-2	wt
HT29	MSS	wt	wt	wt	wt	wt	wt	wt	wt	wt	wt	wt	n.a.	wt	wt	wt	wt	wt	wt	wt	wt	wt	wt	wt
HCA-7	MSI	-1, wt	+1, wt	-1	-1	-1	-1	-1, +1	wt	-2, wt	-1	-1	-1, wt	-1, wt	wt	+1, wt	-1, wt	wt	wt	wt	wt	wt	wt	wt
HCT116	MSI	-2, wt	-1, wt	-1	-1	-1	-1, wt	wt	wt	-2	-1	-2, -1	-1	-1, wt	-1, wt	wt	wt	wt	wt	wt	-1, wt	wt	wt	wt
LoVo	MSI	-1, wt	-1, wt	-2, -1	-1, +1	wt	wt	wt	wt	-1	-1	-1, wt	-1	-1	-1, wt	-1, wt	-1, wt	wt	wt	-1, wt	wt	wt	wt	wt
LS174T	MSI	-2, wt	-1	-2, -1	-1	wt	wt	wt	wt	-1, wt	-1	-1, wt	wt	wt	-1, wt	-1, wt	wt	wt	wt	wt	wt	wt	wt	wt
LIM1215	MSI	-1, wt	-1	-1	-1	-1, wt	wt	wt	wt	-1	-1, wt	-1, +1	-1	-1, wt	-1, wt	wt	+1	+1, wt	wt	wt	wt	wt	wt	wt
LIM1899	MSI	-1, wt	-1, wt	-2, +1	-1	wt	-1, wt	wt	wt	-1, wt	-1	wt	-1, wt	wt	-1, wt	wt	wt	wt	wt	wt	wt	wt	wt	wt
LIM2405	MSI	-1, wt	-2, -1	wt	wt	-1, wt	wt	wt	-1	-1, wt	-1, wt	-2, -1	-1	wt	wt	wt	wt	wt	wt	wt	wt	wt	wt	wt
LIM2408	MSI	-1, wt	-2, -1	wt	wt	-1, wt	wt	wt	-1	-1, wt	-1, wt	-2, -1	-1, wt	-1, wt	wt	-1, wt	wt	wt	wt	wt	wt	wt	wt	wt
LIM2537	MSI	wt	-2, wt	-2, -1	-1, wt	wt	-1, wt	+1, wt	wt	-1, wt	-1	-2, -1	-1	-2, -1	-1, wt	wt	-1, wt	-1, wt	-1, wt	wt	wt	wt	wt	wt
LIM2550	MSI	-1, wt	-1, wt	-1, wt	wt	wt	-1, wt	+1, wt	wt	-1, wt	-1	-2	-1	-2, -1	-1, wt	wt	-1, wt	-1	-1, wt	wt	wt	wt	wt	wt
LIM2551	MSI	-1, wt	-2, wt	-1	wt	wt	wt	+1, wt	wt	-1, wt	-1, wt	-2	-1	-1, wt	-1, wt	-1, wt	wt	-1	wt	wt	wt	wt	wt	wt
	Mutation rate	1	1	0.818182	0.636364	0.454545	0.454545	0.363636	0.181818	1	1	0.909091	0.909091	0.8	0.7	0.454545	0.454545	0.363636	0.181818	0.0909091	0.0909091	0	0	0
	Method	Sanger	Sanger	Sanger	Sanger	Sanger	Sanger	Sanger	Sanger	F.A.	Sanger	F.A.	Sanger	Sanger	F.A.	Sanger	F.A.	F.A.	F.A.	Sanger	Sanger	Sanger	F.A.	F.A.
	cMS mutation rate (%) = published mutation rate in MSI-High colorectal cancers (Seltarbase version 201001).
	*CREBBP and EP300 assessed on the basis of published western blot data rather than mutation data.
	NMD-S = predicted NMD-sensitive, NMD-R = predicted NMD-resistant.
	Alleles detected indicated (wt = wild type, (-1) = deletion of 1 base, n.a. = not assessed).
	Method used for cMS analysis indicated (Sanger = DNA Sanger sequencing. F.A. = fragment analysis).
