# Supplementary material for: Nonsense Mediated Decay Resistant Mutations Are a Source of Expressed Mutant Proteins in Colon Cancer Cell Lines with Microsatellite Instability
Source: PLoS One. 2010 Dec 31;5(12):e16012. doi: 10.1371/journal.pone.0016012 (PMC3013145; doi:10.1371/journal.pone.0016012)
Supplement: Table S2 — a. Genes with mononucleotide cMS predicted to generate NMD‐resistant transcripts (−1 base cMS frameshift mutation). b. Genes with mononucleotide cMS predicted to generate NMD‐resistant transcripts (−2 base cMS frameshift mutation). c. Genes with dinucleotide cMS predicted to generate NMD‐resistant transcripts (−1 repeat cMS fraemshift mutation). d. Genes with dinucleotide cMS predicted to generate NMD‐resistant transcripts (−2 repeat cMS frameshift mutation). (XLS) [file pone.0016012.s004.xls]

## Sheet: Table S2a
Table S2a. Genes with mononucleotide cMS predicted to generate NMD-resistant transcripts (-1 base cMS frameshift mutation).
Gene	NCBI CDS GI no.	cMS	cMS length	Repeat Type	Mutation	cDNA	cDNA mutated	cMS start cDNA	MW(w.t.)	MW(mut)	Mutant a.a.	diff length	mutant C-terminus sequence	start repeat	end repeat	repeat	start repeat	end repeat	repeat	start repeat	end repeat	repeat	start repeat	end repeat	repeat	start repeat	end repeat	repeat	start repeat	end repeat	repeat	start repeat	end repeat	repeat	start repeat	end repeat	repeat	start repeat	end repeat	repeat	start repeat	end repeat	repeat	start repeat	end repeat	repeat	start repeat	end repeat	repeat
LOC100287918	239742982	AAAAAAAAAAAAAAAAAAAAAAAAAAAAAAAAA	33	1	-1	ATGAGCCTCTGCGCCCAGCCTATATTTCTTTTAGATTTGGCTGTAGTCGACTGGCCATGGTTCAAGTGGGACTATAGCAGTACGTGGGCTTCTCATTCAGCATTTACCTTCGGTATAGAAAGCCGTATCAGTCAGTCCAATATAAATGGTGCCCTCGTCCCACCTGCTGCATTGATTTCTATCATCCAGAAAGGTCTACAGTATGTAGAAGCAGAAGTTAGTATTAATGAGGATGGTACTTTCTTTGATGGTCGACCAATGAGTCTGTCCCTGATAGACGCCTTAATGCCTGATGTAGTACAAACAAGACAACAAGCTTATAGCGATAAGCTTAAACAGCAACAGGCAGCAGCTGCCACAGCCAACCAACAAGGATCTGCAAAAAAAAAAAAAAAAAAA…	ATGAGCCTCTGCGCCCAGCCTATATTTCTTTTAGATTTGGCTGTAGTCGACTGGCCATGGTTCAAGTGGGACTATAGCAGTACGTGGGCTTCTCATTCAGCATTTACCTTCGGTATAGAAAGCCGTATCAGTCAGTCCAATATAAATGGTGCCCTCGTCCCACCTGCTGCATTGATTTCTATCATCCAGAAAGGTCTACAGTATGTAGAAGCAGAAGTTAGTATTAATGAGGATGGTACTTTCTTTGATGGTCGACCAATGAGTCTGTCCCTGATAGACGCCTTAATGCCTGATGTAGTACAAACAAGACAACAAGCTTATAGCGATAAGCTTAAACAGCAACAGGCAGCAGCTGCCACAGCCAACCAACAAGGATCTGCAAAAAAAAAAAAAAAAAAA…	381	19348	17076.1	15	25	MQKTQQMGRRMEHIL	381	413	AAAAAAAAAAAAAAAAAAAAAAAAAAAAAAAAA
LOC100287782	239742355	AAAAAAAAAAAAAAAAAAAA	20	1	-1	ATGAGTGACAAAAGAGGCTTTGAAAATGTAGAACTGGGAGTGATACAAGGAAAGAAGAAAGTCCCAAGGAGAGCCATCCTCTTTGTTAGTGATGACACAATGAAGGAATACAGCACAGATGAAGATGAAGTTGATGGCCTAGAGAGGAAAGATGTTTTGCCTACTCTTGACCCAGAAGAAGAAGGAGAGGAGGAGGAGGAAGAGGAGGAGAATACTCTGTCTCAAAAAAAAAAAAAAAAAAAACCCCAACAGAATAAATTGCAGACTGATTCCATTGTTCAGACAGATCAACCAGGGACAGTGGTATTCAGTTCATTTGGGAATCTCAATTTTGAAATGGAGGGAGACAGTGAAGTAATTATGGAAAGCAAACAAAATCTCGAACTTTCACATTCTCTG…	ATGAGTGACAAAAGAGGCTTTGAAAATGTAGAACTGGGAGTGATACAAGGAAAGAAGAAAGTCCCAAGGAGAGCCATCCTCTTTGTTAGTGATGACACAATGAAGGAATACAGCACAGATGAAGATGAAGTTGATGGCCTAGAGAGGAAAGATGTTTTGCCTACTCTTGACCCAGAAGAAGAAGGAGAGGAGGAGGAGGAAGAGGAGGAGAATACTCTGTCTCAAAAAAAAAAAAAAAAAAACCCCAACAGAATAAATTGCAGACTGATTCCATTGTTCAGACAGATCAACCAGGGACAGTGGTATTCAGTTCATTTGGGAATCTCAATTTTGAAATGGAGGGAGACAGTGAAGTAATTATGGAAAGCAAACAAAATCTCGAACTTTCACATTCTCTGC…	224	15611.6	13847.1	38	19	NPNRINCRLIPLFRQINQGQWYSVHLGISILKWRETVK	224	243	AAAAAAAAAAAAAAAAAAAA
LOC100289343	239744330	TTTTTTTTTTTTTTTT	16	1	-1	ATGAGCCTGGGTGGCAGAGCAATTTTTTTTTTTTTTTTGCGAAGGGTTTGGCAACTTTCTGGTATTACTTGTAAACACTGGTTCCTTCAACTTTCTGATATTACTTGTAAACACTGGTTCCTTCTCAACCACCGTATTCTGATTGGGTCTATAAGTAGCACCCAGTCCACACCACAGCACGCTTCTGGGGTCCAGGAGACCGCCTTCACTACTGTGCTGGCCCCGCCTGTGTACGGGCCCCGGGGCCGGGCCATCCAGGGTGCCTGTGGTGCTCACACCCCCATGGCGCTCTTCTCGCTGTCTTTGGGGCTGGGCTCCTCCGGAGTCTTCTTCATCTCCCAGCCCCTGACCCAGGTGTAG	ATGAGCCTGGGTGGCAGAGCAATTTTTTTTTTTTTTTGCGAAGGGTTTGGCAACTTTCTGGTATTACTTGTAAACACTGGTTCCTTCAACTTTCTGATATTACTTGTAAACACTGGTTCCTTCTCAACCACCGTATTCTGATTGGGTCTATAAGTAGCACCCAGTCCACACCACAGCACGCTTCTGGGGTCCAGGAGACCGCCTTCACTACTGTGCTGGCCCCGCCTGTGTACGGGCCCCGGGGCCGGGCCATCCAGGGTGCCTGTGGTGCTCACACCCCCATGGCGCTCTTCTCGCTGTCTTTGGGGCTGGGCTCCTCCGGAGTCTTCTTCATCTCCCAGCCCCTGACCCAGGTGTAG	23	13007.7	5046.75	34	73	CEGFGNFLVLLVNTGSFNFLILLVNTGSFSTTVF	23	38	TTTTTTTTTTTTTTTT
LOC648822	169162671	TTTTTTTTTTTTTTTT	16	1	-1	ATGAGGTTGGAAAAGCTGGCCAGGCGCCTACATCCCGTCGCTGTTGCCACCACCATGCCCAAGGGAAAGGCTGAAGGGGATCCTAAAGGAGATAAAGCCAAGGTGAAGGACGAACCACAAAGGAGATCCGCGAGGTTGTCTGCTAAACCTTCTTCTCCAAAGCCAGAGCCCAAGCCTAAAAAGGCCCCTGCAAAGAAGGGAGAGAAGGTACTCAAAGAGAAGAAGGGAAAAGCTGATGCTGGAAAGGAGGGGAATAACCCTGCAGAAAATGGAGATGCCAAAACAGACCAGGAACAGAAAGCTGAAGGTGCTGGAGATGCCAGAGGAAGTGTGTGCATTTTTGATAACTGTGTACTTCTGGTGAGTGTACAGTTTGAAATACTATTTTGTATCAAGTTT…	ATGAGGTTGGAAAAGCTGGCCAGGCGCCTACATCCCGTCGCTGTTGCCACCACCATGCCCAAGGGAAAGGCTGAAGGGGATCCTAAAGGAGATAAAGCCAAGGTGAAGGACGAACCACAAAGGAGATCCGCGAGGTTGTCTGCTAAACCTTCTTCTCCAAAGCCAGAGCCCAAGCCTAAAAAGGCCCCTGCAAAGAAGGGAGAGAAGGTACTCAAAGAGAAGAAGGGAAAAGCTGATGCTGGAAAGGAGGGGAATAACCCTGCAGAAAATGGAGATGCCAAAACAGACCAGGAACAGAAAGCTGAAGGTGCTGGAGATGCCAGAGGAAGTGTGTGCATTTTTGATAACTGTGTACTTCTGGTGAGTGTACAGTTTGAAATACTATTTTGTATCAAGTTT…	425	19250.4	16030.8	0	30		414	419	TTTTTT	425	440	TTTTTTTTTTTTTTTT
LOC100287041	239741712	AAAAAAAAAAAAAA	14	1	-1	ATGAAGGCGAAGAACTGGAAGGAGCTCGGGCAGGAAGAAGGCGAAAGGGATGGTGAGGAACAGCGCGACCCCCGAGGGCACGTCGGACGGGGCGTAGCTGGTGGCGGGCGGGTCGGGCGAGGCCATGCTGTCAGCCCCTGCCGGGTGCTCCGCGGCAGCTCGCCCGCGCGCAGCCTGTCAAATATCACCTCCTGCCCGACACACCCATCGGACGTCGCCTGGGAGGGAAAAAAAAAAAAAACGTTCCAGCCGAGCAGGTCCTTCCACTCGCTGCAGCCAGCAGATCCTCAGTGGGCGGCCCAGCGGCATCGGATGGCTCTGCCTGGCCGGCGGGGGGCACAGCGCTGGTGCAGGAGGGAGCAGAGCGGGAGTCTCCTCCTAGACCTTTCCAGCTAA	ATGAAGGCGAAGAACTGGAAGGAGCTCGGGCAGGAAGAAGGCGAAAGGGATGGTGAGGAACAGCGCGACCCCCGAGGGCACGTCGGACGGGGCGTAGCTGGTGGCGGGCGGGTCGGGCGAGGCCATGCTGTCAGCCCCTGCCGGGTGCTCCGCGGCAGCTCGCCCGCGCGCAGCCTGTCAAATATCACCTCCTGCCCGACACACCCATCGGACGTCGCCTGGGAGGGAAAAAAAAAAAAACGTTCCAGCCGAGCAGGTCCTTCCACTCGCTGCAGCCAGCAGATCCTCAGTGGGCGGCCCAGCGGCATCGGATGGCTCTGCCTGGCCGGCGGGGGGCACAGCGCTGGTGCAGGAGGGAGCAGAGCGGGAGTCTCCTCCTAGACCTTTCCAGCTAA	228	14474.6	12997.9	46	5	RSSRAGPSTRCSQQILSGRPSGIGWLCLAGGGHSAGAGGSRAGVSS	228	241	AAAAAAAAAAAAAA	332	337	GGGGGG
LOC100287993	239746465	GGGGGGGGGGGGG	13	1	-1	ATGAGTTTAAGTATATTGATTTGTGTGATAAATCAATATCGAGGAAATGCTCAATATTTGTATGTACAGTCAACCTCAGGCAAATCTGCCAGCAGAGGCCTGGAGAGATGCCTCAGGGGACCCAAACTCGTGGGTACGGGGCCACGGGTCACCCGCCCGTCTATCCTGTTTCCAGGGTCGTCAGCACGGGAGGCTGCCCCTCTCTGCACAGGCGCCAGGAACCGCGGTCCGGCCTCCGTCCAGCCCAGACAGGGTCAGAGCGAAGCCTGGGAGGCCACAAAGCCGGCTCTCTGCACCACGGCTTCCACCGGATTCGCGGGGGTGGAGTGCATCCGAAAAGAACTGAGGAGGCTCCCACCAGAGCTGCAGGACCCAGCTCTTCACCTCGGTTCCCTTGAG…	ATGAGTTTAAGTATATTGATTTGTGTGATAAATCAATATCGAGGAAATGCTCAATATTTGTATGTACAGTCAACCTCAGGCAAATCTGCCAGCAGAGGCCTGGAGAGATGCCTCAGGGGACCCAAACTCGTGGGTACGGGGCCACGGGTCACCCGCCCGTCTATCCTGTTTCCAGGGTCGTCAGCACGGGAGGCTGCCCCTCTCTGCACAGGCGCCAGGAACCGCGGTCCGGCCTCCGTCCAGCCCAGACAGGGTCAGAGCGAAGCCTGGGAGGCCACAAAGCCGGCTCTCTGCACCACGGCTTCCACCGGATTCGCGGGGGTGGAGTGCATCCGAAAAGAACTGAGGAGGCTCCCACCAGAGCTGCAGGACCCAGCTCTTCACCTCGGTTCCCTTGAG…	638	28698.4	24842.3	13	42	AGQVGKARPRRRC	638	650	GGGGGGGGGGGGG
CNOT1	46275837	TTTTTTTTTTTTT	13	1	-1	ATGAATCTTGACTCGCTCTCGCTGGCCTTGTCTCAAATCAGCTACCTGGTGGACAATTTAACCAAGAAAAATTACCGAGCCAGCCAGCAGGAAATACAGCATATTGTGAATCGGCACGGTCCTGAGGCAGACAGGCATTTATTACGCTGCCTATTTTCGCATGTGGATTTCAGTGGCGATGGTAAAAGCAGTGGCAAAGATTTCCATCAGACTCAGTTTCTGATTCAGGAGTGTGCGTTGCTGATTACAAAGCCAAATTTTATCTCGACGCTGTCCTATGCCATTGATAATCCATTGCACTATCAGAAGAGTTTAAAGCCTGCACCCCACTTATTTGCCCAGCTGAGTAAAGTGCTCAAATTAAGCAAAGTACAAGAGGTAATTTTTGGCCTTGCCCTG…	ATGAATCTTGACTCGCTCTCGCTGGCCTTGTCTCAAATCAGCTACCTGGTGGACAATTTAACCAAGAAAAATTACCGAGCCAGCCAGCAGGAAATACAGCATATTGTGAATCGGCACGGTCCTGAGGCAGACAGGCATTTATTACGCTGCCTATTTTCGCATGTGGATTTCAGTGGCGATGGTAAAAGCAGTGGCAAAGATTTCCATCAGACTCAGTTTCTGATTCAGGAGTGTGCGTTGCTGATTACAAAGCCAAATTTTATCTCGACGCTGTCCTATGCCATTGATAATCCATTGCACTATCAGAAGAGTTTAAAGCCTGCACCCCACTTATTTGCCCAGCTGAGTAAAGTGCTCAAATTAAGCAAAGTACAAGAGGTAATTTTTGGCCTTGCCCTG…	4617	173785	174087	10	-2	CYILNTMFDR	1854	1859	TTTTTT	2700	2706	TTTTTTT	4407	4412	AAAAAA	4493	4499	TTTTTTT	4617	4629	TTTTTTTTTTTTT	998	1005	CACACACA
LOC642424	169190399	CCCCCCCCCCCC	12	1	-1	ATGCCAAGCTGTGCCGGCCTTCTACCCCATCTCCACTATTTTGCCCTCCGCCGCCGCGGCTTTTTGCCCCCCCCCCCCGCCCCTCCCCGGCTTTTTACTCTCCGAGACTTTTCGCCCCCCGTCGCCGCGGCATTTTGCCACCCGCCACCGTGGCTTTTTGCTGCCCGCCGCCGCGGCTTTTTCCCCACCGCGGCTTTTTACCGCCCGTCGCCGCGGCTTTTTGCCCACCCGCCGCCGCGGCTTTTTGCCCCCACCGCTCCTCGGCGTTTTGCCCGCCGCGGCTTTTTGCGTCCCCGCCGCCGTGGCTTTTTACCACCCCCCCCCACGAGTCAGCCCCAGTCAGGACACAGCACAGAAGTGAGGGCCCCCACTCAGCTCCTGGGGCTCCTGGTGCTCTGG…	ATGCCAAGCTGTGCCGGCCTTCTACCCCATCTCCACTATTTTGCCCTCCGCCGCCGCGGCTTTTTGCCCCCCCCCCCGCCCCTCCCCGGCTTTTTACTCTCCGAGACTTTTCGCCCCCCGTCGCCGCGGCATTTTGCCACCCGCCACCGTGGCTTTTTGCTGCCCGCCGCCGCGGCTTTTTCCCCACCGCGGCTTTTTACCGCCCGTCGCCGCGGCTTTTTGCCCACCCGCCGCCGCGGCTTTTTGCCCCCACCGCTCCTCGGCGTTTTGCCCGCCGCGGCTTTTTGCGTCCCCGCCGCCGTGGCTTTTTACCACCCCCCCCCACGAGTCAGCCCCAGTCAGGACACAGCACAGAAGTGAGGGCCCCCACTCAGCTCCTGGGGCTCCTGGTGCTCTGGC…	67	26755.6	13135.9	93	123	PLPGFLLSETFRPPSPRHFATRHRGFLLPAAAAFSPPRLFTARRRGFLPTRRRGFLPPPLLGVLPAAAFCVPAAVAFYHPPPRVSPSQDTAQK	67	78	CCCCCCCCCCCC	115	120	CCCCCC	316	324	CCCCCCCCC
ASTE1	33469987	AAAAAAAAAAA	11	1	-1	ATGGGTATCCGAGGACTAATGAGTTTTGTGGAAGATCATAGTAATGAGTTCTTCACTGATTTGAAGTTGCGGGACACAAAAATTGTCATTGATGGTTATGCTCTTTTCCACCGTCTTTGCTTCAGTTCAAACTTGGATCTCCGGTATGGAGGGGACTATGATTCTTTTGCAGATGTTGTACAAAAATTCTTTGAATCACTGTTTGCTTGTAATATATGCCCATATGTTGTATTAGATGGAGGATGTGACATTTCAGATAAAAAGCTTACAACTTTAAAGGATAGAGCTAGAGAGAAGATCCAGATGGCCCATTCCCTTTCTGTTGGTGGGAGTGGGTACGTATGTCCCTTACTCATCCGGGAAGTATTCATACAGGTTTTGATCAAGCTGCGGGTGTGT…	ATGGGTATCCGAGGACTAATGAGTTTTGTGGAAGATCATAGTAATGAGTTCTTCACTGATTTGAAGTTGCGGGACACAAAAATTGTCATTGATGGTTATGCTCTTTTCCACCGTCTTTGCTTCAGTTCAAACTTGGATCTCCGGTATGGAGGGGACTATGATTCTTTTGCAGATGTTGTACAAAAATTCTTTGAATCACTGTTTGCTTGTAATATATGCCCATATGTTGTATTAGATGGAGGATGTGACATTTCAGATAAAAAGCTTACAACTTTAAAGGATAGAGCTAGAGAGAAGATCCAGATGGCCCATTCCCTTTCTGTTGGTGGGAGTGGGTACGTATGTCCCTTACTCATCCGGGAAGTATTCATACAGGTTTTGATCAAGCTGCGGGTGTGT…	1884	77090.6	74955.5	32	16	GRRNRIPAVLRTEGEPLHTPSVGMRETTGLGC	843	848	AAAAAA	1884	1894	AAAAAAAAAAA
KIAA2018	114431248	AAAAAAAAAAA	11	1	-1	ATGCCAGAAATGACAGAGAATGAGACGCCTACAAAAAAGCAGCACAGAAAGAAAAACCGGGAGACACACAATGCAGTGGAGAGGCATAGAAAGAAGAAAATTAATGCTGGGATAAACAGAATAGGAGAGCTGATCCCATGTTCTCCTGCCCTGAAGCAGAGCAAGAATATGATCCTGGACCAAGCCTTTAAATATATAACAGAATTGAAAAGGCAAAATGATGAACTCCTGCTTAATGGAGGAAACAATGAACAAGCTGAAGAAATAAAAAAGCTACGGAAACAACTGGAAGAAATCCAAAAAGAAAATGGCCGATATATTGAATTACTGAAAGCTAATGACATATGCTTATATGATGACCCGACAATTCACTGGAAAGGAAATCTTAAAAACTCAAAG…	ATGCCAGAAATGACAGAGAATGAGACGCCTACAAAAAAGCAGCACAGAAAGAAAAACCGGGAGACACACAATGCAGTGGAGAGGCATAGAAAGAAGAAAATTAATGCTGGGATAAACAGAATAGGAGAGCTGATCCCATGTTCTCCTGCCCTGAAGCAGAGCAAGAATATGATCCTGGACCAAGCCTTTAAATATATAACAGAATTGAAAAGGCAAAATGATGAACTCCTGCTTAATGGAGGAAACAATGAACAAGCTGAAGAAATAAAAAAGCTACGGAAACAACTGGAAGAAATCCAAAAAGAAAATGGCCGATATATTGAATTACTGAAAGCTAATGACATATGCTTATATGATGACCCGACAATTCACTGGAAAGGAAATCTTAAAAACTCAAAG…	3037	241671	109954	22	1208	TLRNHLFLIRWIILTFLQKILK	33	38	AAAAAA	267	272	AAAAAA	431	439	AAAAAAAAA	3037	3047	AAAAAAAAAAA	4049	4054	CCCCCC	5346	5351	CCCCCC	4447	4454	AGAGAGAG	5605	5612	AGAGAGAG	6044	6051	CTCTCTCT
LOC100289403	239746822	GGGGGGGGGGG	11	1	-1	ATGAGCAGTGAGGGATCCCGGGCCTCGCGGCTGACCCAGGACCGGGCTGAGATGCTGGTCACAGGGCTCCCCTCATGCACCACCAAACGCTTGGCTTTGGTCAGCTTCCCTGCAGCAGCAGAGGGAGGGAAGGCAAAGGTGAGGGTGAGGGCTGTGCCCTGGGAGGGCTGGAGGGCGAGCACCCAGATGCAGGCCTGCTGTCTGCCTACCTGTGGCCATATCAAAGAGGAAAGAGAAGACACTGCCATGGTCATCACCCGCCCAGAGCAGCCGGCCAGGGGCATCAAAGGACAGAGCAAGGACACGGCCTGTCAGCTTGCTGGAGCCCCCCTTCACTTTCTTGCCTGTGGAGATGTTCATGACATGCACGTTGTGCTTGGCGTTCCCCACCTTTCACCC…	ATGAGCAGTGAGGGATCCCGGGCCTCGCGGCTGACCCAGGACCGGGCTGAGATGCTGGTCACAGGGCTCCCCTCATGCACCACCAAACGCTTGGCTTTGGTCAGCTTCCCTGCAGCAGCAGAGGGAGGGAAGGCAAAGGTGAGGGTGAGGGCTGTGCCCTGGGAGGGCTGGAGGGCGAGCACCCAGATGCAGGCCTGCTGTCTGCCTACCTGTGGCCATATCAAAGAGGAAAGAGAAGACACTGCCATGGTCATCACCCGCCCAGAGCAGCCGGCCAGGGGCATCAAAGGACAGAGCAAGGACACGGCCTGTCAGCTTGCTGGAGCCCCCCTTCACTTTCTTGCCTGTGGAGATGTTCATGACATGCACGTTGTGCTTGGCGTTCCCCACCTTTCACCC…	1090	39790.7	41393.4	19	-14	VRQESEVCGSDWGLGGKND	326	331	CCCCCC	929	934	GGGGGG	1090	1100	GGGGGGGGGGG
LOC100289549	239747093	TTTTTTTTTTT	11	1	-1	ATGGATAACTCTATAAGGCTGCTGGAGAAGGGAGTGAGCAAGCTAGATGGCGTCAAGATTCTCCCTGACTCTGCTCATCTGGACCTTTTCTGTGTGTCTGCCACCCCTGTGCTGCTGAGTGGATTCCACTTCCAGTACTTTCTCAGTGACGGGTCCAGAAGGGAGTCCAGGAGAAAAAGGAGTTGGAATACAGAATGCCCATCCTTTCCAGGAGAAAGACCACTGCAGGTCAGAAGAGCAGGTCTCAGGACAGCAGGGGCAGCTGCCTCTCTCTCTGAAGCATGGCTCAGGTGTGGAGAAGGGTTTCAGAACACTTCTGGGAATCCGTCATTAACAGCTGAAGAGAAGACGATTACAGAAAAGCACCTTGAATTATGCCCTAGACCCAAGCAAGAAACC…	ATGGATAACTCTATAAGGCTGCTGGAGAAGGGAGTGAGCAAGCTAGATGGCGTCAAGATTCTCCCTGACTCTGCTCATCTGGACCTTTTCTGTGTGTCTGCCACCCCTGTGCTGCTGAGTGGATTCCACTTCCAGTACTTTCTCAGTGACGGGTCCAGAAGGGAGTCCAGGAGAAAAAGGAGTTGGAATACAGAATGCCCATCCTTTCCAGGAGAAAGACCACTGCAGGTCAGAAGAGCAGGTCTCAGGACAGCAGGGGCAGCTGCCTCTCTCTCTGAAGCATGGCTCAGGTGTGGAGAAGGGTTTCAGAACACTTCTGGGAATCCGTCATTAACAGCTGAAGAGAAGACGATTACAGAAAAGCACCTTGAATTATGCCCTAGACCCAAGCAAGAAACC…	726	30642.1	29081.1	13	14	VFFFLSFLENNHF	726	736	TTTTTTTTTTT	738	747	TTTTTTTTTT	267	276	CTCTCTCTCT
MARCKS	153070260	AAAAAAAAAAA	11	1	-1	ATGGGTGCCCAGTTCTCCAAGACCGCAGCGAAGGGAGAAGCCGCCGCGGAGAGGCCTGGGGAGGCGGCTGTGGCCTCGTCGCCTTCCAAAGCGAACGGACAGGAGAATGGCCACGTGAAGGTAAACGGCGACGCTTCGCCCGCGGCCGCCGAGTCGGGCGCCAAGGAGGAGCTGCAGGCCAACGGCAGCGCCCCGGCCGCCGACAAGGAGGAGCCCGCGGCCGCCGGGAGCGGGGCGGCGTCGCCCTCCGCGGCCGAGAAAGGTGAGCCGGCCGCCGCCGCTGCCCCCGAGGCCGGGGCCAGCCCGGTAGAGAAGGAGGCCCCCGCGGAAGGCGAGGCTGCCGAGCCCGGCTCGCCCACGGCCGCGGAGGGAGAGGCCGCGTCGGCCGCCTCCTCGACT…	ATGGGTGCCCAGTTCTCCAAGACCGCAGCGAAGGGAGAAGCCGCCGCGGAGAGGCCTGGGGAGGCGGCTGTGGCCTCGTCGCCTTCCAAAGCGAACGGACAGGAGAATGGCCACGTGAAGGTAAACGGCGACGCTTCGCCCGCGGCCGCCGAGTCGGGCGCCAAGGAGGAGCTGCAGGCCAACGGCAGCGCCCCGGCCGCCGACAAGGAGGAGCCCGCGGCCGCCGGGAGCGGGGCGGCGTCGCCCTCCGCGGCCGAGAAAGGTGAGCCGGCCGCCGCCGCTGCCCCCGAGGCCGGGGCCAGCCCGGTAGAGAAGGAGGCCCCCGCGGAAGGCGAGGCTGCCGAGCCCGGCTCGCCCACGGCCGCGGAGGGAGAGGCCGCGTCGGCCGCCTCCTCGACT…	454	31552.6	15649.6	11	167	RSAFPSRSLSS	454	464	AAAAAAAAAAA	974	980	CCCCCCC
TMEM97	109948302	AAAAAAAAAA	10	1	-1	ATGGGGGCTCCGGCAACCAGGCGCTGCGTGGAGTGGCTGCTGGGCCTCTACTTCCTCAGCCACATCCCCATCACCCTGTTCATGGACCTGCAGGCGGTGCTGCCGCGCGAGCTCTACCCAGTCGAGTTTAGAAACCTGCTGAAGTGGTATGCTAAGGAGTTCAAAGACCCACTGCTACAGGAGCCCCCAGCCTGGTTTAAGTCCTTTCTGTTTTGCGAGCTTGTGTTTCAGCTGCCTTTCTTTCCCATTGCAACGTATGCCTTCCTCAAAGGAAGCTGCAAGTGGATTCGAACTCCTGCAATCATCTACTCTGTTCACACCATGACAACCTTAATTCCGATACTCTCCACATTTCTGTTTGAGGATTTCTCCAAAGCCAGTGGTTTCAAGGGACAAAGA…	ATGGGGGCTCCGGCAACCAGGCGCTGCGTGGAGTGGCTGCTGGGCCTCTACTTCCTCAGCCACATCCCCATCACCCTGTTCATGGACCTGCAGGCGGTGCTGCCGCGCGAGCTCTACCCAGTCGAGTTTAGAAACCTGCTGAAGTGGTATGCTAAGGAGTTCAAAGACCCACTGCTACAGGAGCCCCCAGCCTGGTTTAAGTCCTTTCTGTTTTGCGAGCTTGTGTTTCAGCTGCCTTTCTTTCCCATTGCAACGTATGCCTTCCTCAAAGGAAGCTGCAAGTGGATTCGAACTCCTGCAATCATCTACTCTGTTCACACCATGACAACCTTAATTCCGATACTCTCCACATTTCTGTTTGAGGATTTCTCCAAAGCCAGTGGTTTCAAGGGACAAAGA…	519	20847.2	41744.4	187	-186	NEGNNHWPRVEMPTGWLLVGYNTRNTAQNPRLQQHLKHWQQCTRARWCQEPCQTLTFFHFFFFFKTVSLCCPGWSKGQWHDLGSLQPPPPGLKPSSLASQVARTTGVYQHVWLICFVFFVCVETGFCHVAQVGLERLGSSDLPTSVSLSAGITDVNHWAQPKPSPSKGTGMNRPIGLRVGKGVWARL	519	528	AAAAAAAAAA
LOC100288131	239745016	CCCCCCCCCC	10	1	-1	ATGGGAAAACTTAAAGAGAAAACATGCCAAGCTGAGGGGGCCGACTTGGAGGGGCCCCGAGATCCCGGGGGAGTGCTGCGTTTTGCCGCAGTGGCCTGCAGTGGTCCCACCTGCCCCCCCACCTCTGAGAACGCAGACAGGAGCTGTGGCTGCCCCCCCCCCGCCCCCCCCATCTCCCCAGCTCGCCCCACCAGTTTTCTGCAGGGGCCCGGAAGCTGTTTGCTGCAGCGTAGTGGCCAAGCCCCCTATTTTTTTCTGCCTGACTTCACGACTCCCCAGGCTTCTGCGTGGCCCCTACAAGCTGCCTCTGAGGAGCCACTCTATTACCTGCAAACATTGTCATCCTCGCAGAATCCATTTTGGGGGTTGCAGGCCGGGAAGCATTCAGCCCCTGAGGTG…	ATGGGAAAACTTAAAGAGAAAACATGCCAAGCTGAGGGGGCCGACTTGGAGGGGCCCCGAGATCCCGGGGGAGTGCTGCGTTTTGCCGCAGTGGCCTGCAGTGGTCCCACCTGCCCCCCCACCTCTGAGAACGCAGACAGGAGCTGTGGCTGCCCCCCCCCGCCCCCCCCATCTCCCCAGCTCGCCCCACCAGTTTTCTGCAGGGGCCCGGAAGCTGTTTGCTGCAGCGTAGTGGCCAAGCCCCCTATTTTTTTCTGCCTGACTTCACGACTCCCCAGGCTTCTGCGTGGCCCCTACAAGCTGCCTCTGAGGAGCCACTCTATTACCTGCAAACATTGTCATCCTCGCAGAATCCATTTTGGGGGTTGCAGGCCGGGAAGCATTCAGCCCCTGAGGTGC…	153	33594.1	24306.2	181	82	PPPSPQLAPPVFCRGPEAVCCSVVAKPPIFFCLTSRLPRLLRGPYKLPLRSHSITCKHCHPRRIHFGGCRPGSIQPLRCCGRKPAGARGRAGGLRSRSSLGGRGRGPGSGAGAGPAPGAALGFWLRTRKGARARSEGKARAAPGCALRSPPPLPGSCRRRRPPPTTAASQKPARAHGCTLG	114	120	CCCCCCC	153	162	CCCCCCCCCC	164	171	CCCCCCCC	249	255	TTTTTTT
LOC283710	169208029	CCCCCCCCCC	10	1	-1	ATGGGAGTGTTCACCATGCAAGGGCAGGGGATCCCCTGCTGCTCCACCATCAGATTTGGGACACCACCCCCCCCCCGGCCCCACCAGAGGGCATCAGCTATGCCTAGAAGGGGACCACAACAGACTCGACAGGATCCACCGGTTGGGCCCAAGGCAGGAGGAAGGGCGGCGCCCCCAAACTCCCAGGACGCCTGCAGCACCCCCCACGCGCCGCTCTCCGCCTCTGGGGAGCATCCTGCCACCCCCCGACACACACACCCCGGCTACATCCCGCCTTCTCACGCTTGGTCAGGCGCTCTGGAGATGTCGGAGATCCAGGCTTTTCCTAAAGAGTCAGGATTGGAAGGCGGACTCCCACCGTTTGCTGAGCTCCACATGACAACAGCAGACGACAGGCCG…	ATGGGAGTGTTCACCATGCAAGGGCAGGGGATCCCCTGCTGCTCCACCATCAGATTTGGGACACCACCCCCCCCCGGCCCCACCAGAGGGCATCAGCTATGCCTAGAAGGGGACCACAACAGACTCGACAGGATCCACCGGTTGGGCCCAAGGCAGGAGGAAGGGCGGCGCCCCCAAACTCCCAGGACGCCTGCAGCACCCCCCACGCGCCGCTCTCCGCCTCTGGGGAGCATCCTGCCACCCCCCGACACACACACCCCGGCTACATCCCGCCTTCTCACGCTTGGTCAGGCGCTCTGGAGATGTCGGAGATCCAGGCTTTTCCTAAAGAGTCAGGATTGGAAGGCGGACTCCCACCGTTTGCTGAGCTCCACATGACAACAGCAGACGACAGGCCGC…	67	14176.3	13941.5	100	9	GPTRGHQLCLEGDHNRLDRIHRLGPRQEEGRRPQTPRTPAAPPTRRSPPLGSILPPPDTHTPATSRLLTLGQALWRCRRSRLFLKSQDWKADSHRLLSST	67	76	CCCCCCCCCC	200	205	CCCCCC	242	247	CCCCCC	249	258	ACACACACAC
SFRS12IP1	27883882	AAAAAAAAAA	10	1	-1	ATGGCAGTCCCAGGTTGCAACAAGGACAGTGTCAGAGCAGGCTGTAAAAAATGTGGCTACCCTGGTCACCTGACTTTTGAATGCCGCAATTTTCTCCGAGTAGACCCTAAAAGGGACATAGTTTTGGATGTCAGCAGTACAAGTAGTGAAGATAGCGATGAAGAGAATGAAGAACTGAATAAATTGCAGGCATTACAGGAAAAAAGAATAAATGAAGAAGAGGAAAAGAAGAAAGAAAAAAGCAAAGAAAAAATCAAATTGAAAAAAAAAAGGAAAAGGTCTTACTCATCCAGTTCCACTGAAGAGGACACTTCAAAACAAAAGAAACAAAAATATCAGAAGAAAGAAAAGAAAAAAGAAAAAAAGAGTAAATCAAAAAAAGGGAAACATCACAAAAAG…	ATGGCAGTCCCAGGTTGCAACAAGGACAGTGTCAGAGCAGGCTGTAAAAAATGTGGCTACCCTGGTCACCTGACTTTTGAATGCCGCAATTTTCTCCGAGTAGACCCTAAAAGGGACATAGTTTTGGATGTCAGCAGTACAAGTAGTGAAGATAGCGATGAAGAGAATGAAGAACTGAATAAATTGCAGGCATTACAGGAAAAAAGAATAAATGAAGAAGAGGAAAAGAAGAAAGAAAAAAGCAAAGAAAAAATCAAATTGAAAAAAAAAGGAAAAGGTCTTACTCATCCAGTTCCACTGAAGAGGACACTTCAAAACAAAAGAAACAAAAATATCAGAAGAAAGAAAAGAAAAAAGAAAAAAAGAGTAAATCAAAAAAAGGGAAACATCACAAAAAGG…	262	18176	18252.7	66	-1	GKGLTHPVPLKRTLQNKRNKNIRRKKRKKKKRVNQKKGNITKRKKRREKRKSILLHLIVLNSPESN	46	51	AAAAAA	200	205	AAAAAA	236	241	AAAAAA	248	253	AAAAAA	262	271	AAAAAAAAAA	352	357	AAAAAA	359	365	AAAAAAA	375	381	AAAAAAA	401	407	AAAAAAA	414	419	AAAAAA
LOC100288243	239741546	CCCCCCCCCC	10	1	-1	ATGCTGTCGCCGCTCGCTCGCGCCCCAGGTCTTCCTCCGAATGCAGCCAGACGTGCAGGAGAGAACGAGGACAGATCGGCGGTCTCCGATTTCGCCGGCACGAGCTTGCGGGGGTCCTGCGGGCGCTGCAAGGGGAGCTGCGTCCCTGGCCCTTCCAACGCGCGGCGTTCCTTTGCCCCTTTCCCGCTGGAGAACTGGATCTCTTACTTACGTGGCCGGGGATCTCGGAGCGAGCGGGGCCGTGAGTGCGCGTGTGCGCGCGCGCGCCTCGCTCGCGCTCGGTCTCCCCATTCAATGTCACCGACACATTTCCACGGAGCCTCCGCCCCCCCCCCGCCGCCCCCGCGACTGGCTCAGCCCAGAGCCGGCCCCGCCCCGCCCCCGCCCGGGCCCCCCTCA…	ATGCTGTCGCCGCTCGCTCGCGCCCCAGGTCTTCCTCCGAATGCAGCCAGACGTGCAGGAGAGAACGAGGACAGATCGGCGGTCTCCGATTTCGCCGGCACGAGCTTGCGGGGGTCCTGCGGGCGCTGCAAGGGGAGCTGCGTCCCTGGCCCTTCCAACGCGCGGCGTTCCTTTGCCCCTTTCCCGCTGGAGAACTGGATCTCTTACTTACGTGGCCGGGGATCTCGGAGCGAGCGGGGCCGTGAGTGCGCGTGTGCGCGCGCGCGCCTCGCTCGCGCTCGGTCTCCCCATTCAATGTCACCGACACATTTCCACGGAGCCTCCGCCCCCCCCCGCCGCCCCCGCGACTGGCTCAGCCCAGAGCCGGCCCCGCCCCGCCCCCGCCCGGGCCCCCCTCAT…	326	27560.8	18709.2	65	86	RRPRDWLSPEPAPPRPRPGPPHCAGRPSISPAAASPRAAPRAAAIAAPCRGRQHRPRSSLARPGR	326	335	CCCCCCCCCC	391	396	CCCCCC	256	267	GCGCGCGCGCGC
C4orf6	5031565	TTTTTTTTTT	10	1	-1	ATGGACACCCAGAAGCAAATTCACAAGACTCACAATTCAAAGAACCAATTTTTTACAATTTTTTTTTTCCTGTCAGTTGAATTTGGGAAGGAAGGAACACGCAAAAATTTTTACCTTCTTCTTTCAATTGGACACTATGGACGGAAATCCAGGAGAGCTGACCTTGGAACTGCAGACACTGCAGATAAAACAGAGCCAGAATGCTTTGCTGCCAGCTGGACCTTTGACCCAAACCCCAGTGTGACTGTCTCCGGTGCTCACTCAACTGCAGTGCATCAATGA	ATGGACACCCAGAAGCAAATTCACAAGACTCACAATTCAAAGAACCAATTTTTTACAATTTTTTTTTCCTGTCAGTTGAATTTGGGAAGGAAGGAACACGCAAAAATTTTTACCTTCTTCTTTCAATTGGACACTATGGACGGAAATCCAGGAGAGCTGACCTTGGAACTGCAGACACTGCAGATAAAACAGAGCCAGAATGCTTTGCTGCCAGCTGGACCTTTGACCCAAACCCCAGTGTGACTGTCTCCGGTGCTCACTCAACTGCAGTGCATCAATGA	59	10498.3	9166.22	58	13	SCQLNLGRKEHAKIFTFFFQLDTMDGNPGELTLELQTLQIKQSQNALLPAGPLTQTPV	49	54	TTTTTT	59	68	TTTTTTTTTT
FAM111B	39573718	AAAAAAAAAA	10	1	-1	ATGAATTCCATGAAGACTGAAGAAAACAAGTCATTTAGCGCTATGGAAGATGACCAGAGGACTAGACCTGAAGTTTCAAAGGATACTGTCATGAAGCAGACACATGCTGACACACCTGTTGATCATTGTCTATCTGGCATAAGAAAGTGTAGCAGCACCTTTAAGCTTAAAAGTGAAGTCAACAAGCATGAAACAGCCCTTGAAATGCAGAATCCAAATTTGAACAATAAAGAATGTTGTTTCACCTTTACGTTGAATGGAAACTCCAGAAAATTAGACCGTAGTGTGTTTACAGCATATGGTAAACCCAGCGAGAGTATCTACTCAGCCCTGAGTGCTAATGACTATTTCAGTGAAAGGATAAAGAATCAGTTTAATAAGAACATTATTGTTTATGAA…	ATGAATTCCATGAAGACTGAAGAAAACAAGTCATTTAGCGCTATGGAAGATGACCAGAGGACTAGACCTGAAGTTTCAAAGGATACTGTCATGAAGCAGACACATGCTGACACACCTGTTGATCATTGTCTATCTGGCATAAGAAAGTGTAGCAGCACCTTTAAGCTTAAAAGTGAAGTCAACAAGCATGAAACAGCCCTTGAAATGCAGAATCCAAATTTGAACAATAAAGAATGTTGTTTCACCTTTACGTTGAATGGAAACTCCAGAAAATTAGACCGTAGTGTGTTTACAGCATATGGTAAACCCAGCGAGAGTATCTACTCAGCCCTGAGTGCTAATGACTATTTCAGTGAAAGGATAAAGAATCAGTTTAATAAGAACATTATTGTTTATGAA…	807	84671.4	34134.2	25	437	HYNRKISIKKLNRMKVPLMKLITRV	807	816	AAAAAAAAAA	841	847	AAAAAAA	907	912	AAAAAA	1798	1803	AAAAAA	2006	2011	TTTTTT	1904	1913	ACACACACAC
RNASEH2B	186910286	AAAAAAAAAA	10	1	-1	ATGGCCGCTGGCGTGGACTGCGGGGACGGGGTTGGCGCCCGGCAGCACGTGTTCCTGGTTTCAGAATATTTAAAAGATGCTTCAAAGAAGATGAAAAATGGGCTAATGTTTGTAAAACTGGTTAACCCCTGTTCAGGAGAAGGAGCCATTTACTTGTTCAATATGTGTCTACAGCAGCTGTTTGAAGTAAAAGTTTTCAAGGAAAAACACCATTCTTGGTTTATAAATCAATCAGTTCAATCAGGAGGTCTTCTCCATTTTGCCACACCTGTGGATCCTCTATTTCTGCTTCTCCACTACCTCATAAAGGCTGATAAGGAGGGGAAGTTTCAGCCCCTTGATCAAGTTGTGGTGGATAACGTGTTTCCAAATTGCATCTTGTTGCTGAAACTTCCTGGA…	ATGGCCGCTGGCGTGGACTGCGGGGACGGGGTTGGCGCCCGGCAGCACGTGTTCCTGGTTTCAGAATATTTAAAAGATGCTTCAAAGAAGATGAAAAATGGGCTAATGTTTGTAAAACTGGTTAACCCCTGTTCAGGAGAAGGAGCCATTTACTTGTTCAATATGTGTCTACAGCAGCTGTTTGAAGTAAAAGTTTTCAAGGAAAAACACCATTCTTGGTTTATAAATCAATCAGTTCAATCAGGAGGTCTTCTCCATTTTGCCACACCTGTGGATCCTCTATTTCTGCTTCTCCACTACCTCATAAAGGCTGATAAGGAGGGGAAGTTTCAGCCCCTTGATCAAGTTGTGGTGGATAACGTGTTTCCAAATTGCATCTTGTTGCTGAAACTTCCTGGA…	916	35137.4	37601.2	25	-21	LERFETLKIKSSKNICFLHVSVCPS	503	509	AAAAAAA	898	903	TTTTTT	909	914	AAAAAA	916	925	AAAAAAAAAA
LRRIQ1	120953300	AAAAAAAAAA	10	1	-1	ATGGACGATGATGATGCAAAGCTCAAAGCAGAAATAGAAGCTGAATTGGATAAACTCAGCATTTCCTCCTTGGAAAAAGAAGACATTGAGAGTGATGCAAAATCAGAAACCCAGAGTGATGATAGTGATACAGATTCAGTTGAATTACCAGAATCAGTTCTTCACTGTATTAACATCATAAAGAACAGGAGTAAAGCTGTTGAAGAGCTCATTCTTCAGGACCTGGAAGATACTGATATTTTAAGCTGTAGTTATGGAGCAGTTTCTAATAATCATATGCATTTAAGAACAGGACTATCAACTGAATATGAAGAAAGTTCAGAGCAATTAATTAAGATATTATCTGAAATAGAAAAAGAAGAATTTATGAGAAGTAAAACCGATTGTGCCACTCCTGAT…	ATGGACGATGATGATGCAAAGCTCAAAGCAGAAATAGAAGCTGAATTGGATAAACTCAGCATTTCCTCCTTGGAAAAAGAAGACATTGAGAGTGATGCAAAATCAGAAACCCAGAGTGATGATAGTGATACAGATTCAGTTGAATTACCAGAATCAGTTCTTCACTGTATTAACATCATAAAGAACAGGAGTAAAGCTGTTGAAGAGCTCATTCTTCAGGACCTGGAAGATACTGATATTTTAAGCTGTAGTTATGGAGCAGTTTCTAATAATCATATGCATTTAAGAACAGGACTATCAACTGAATATGAAGAAAGTTCAGAGCAATTAATTAAGATATTATCTGAAATAGAAAAAGAAGAATTTATGAGAAGTAAAACCGATTGTGCCACTCCTGAT…	5096	199293	199145	19	2	IRHTDTQQDLQVSCGFLQN	824	830	AAAAAAA	1047	1052	AAAAAA	1097	1103	AAAAAAA	1145	1150	AAAAAA	1445	1451	AAAAAAA	1464	1470	AAAAAAA	1613	1618	AAAAAA	1652	1657	AAAAAA	2518	2523	AAAAAA	2841	2846	AAAAAA	4001	4006	AAAAAA	4616	4624	AAAAAAAAA
SLC22A10	148664184	AAAAAAAAAA	10	1	-1	ATGGCCTTTGAGGAGCTCTTGAGTCAAGTTGGAGGCCTTGGGAGATTTCAGATGCTTCATCTGGTTTTTATTCTTCCCTCTCTCATGTTATTAATCCCTCATATACTGCTAGAGAACTTTGCTGCAGCCATTCCTGGTCATCGTTGCTGGGTCCACATGCTGGACAATAATACTGGATCTGGTAATGAAACTGGAATCCTCAGTGAAGATGCCCTCTTGAGAATCTCTATCCCACTAGACTCAAATCTGAGGCCAGAGAAGTGTCGTCGCTTTGTCCATCCCCAGTGGCAGCTTCTTCACCTGAATGGGACTATCCACAGCACAAGTGAGGCAGACACAGAACCCTGTGTGGATGGCTGGGTATATGATCAAAGCTACTTCCCTTCGACCATTGTGACT…	ATGGCCTTTGAGGAGCTCTTGAGTCAAGTTGGAGGCCTTGGGAGATTTCAGATGCTTCATCTGGTTTTTATTCTTCCCTCTCTCATGTTATTAATCCCTCATATACTGCTAGAGAACTTTGCTGCAGCCATTCCTGGTCATCGTTGCTGGGTCCACATGCTGGACAATAATACTGGATCTGGTAATGAAACTGGAATCCTCAGTGAAGATGCCCTCTTGAGAATCTCTATCCCACTAGACTCAAATCTGAGGCCAGAGAAGTGTCGTCGCTTTGTCCATCCCCAGTGGCAGCTTCTTCACCTGAATGGGACTATCCACAGCACAAGTGAGGCAGACACAGAACCCTGTGTGGATGGCTGGGTATATGATCAAAGCTACTTCCCTTCGACCATTGTGACT…	1598	60255.3	61677.9	17	-11	ISRKRHKNDCYTKVTKF	1474	1479	TTTTTT	1598	1607	AAAAAAAAAA	1008	1015	TGTGTGTG
AIM2	4757734	AAAAAAAAAA	10	1	-1	ATGGAGAGTAAATACAAGGAGATACTCTTGCTAACAGGCCTGGATAACATCACTGATGAGGAACTGGATAGGTTTAAGTTCTTTCTTTCAGACGAGTTTAATATTGCCACAGGCAAACTACATACTGCAAACAGAATACAAGTAGCTACCTTGATGATTCAAAATGCTGGGGCGGTGTCTGCAGTGATGAAGACCATTCGTATTTTTCAGAAGTTGAATTATATGCTTTTGGCAAAACGTCTTCAGGAGGAGAAGGAGAAAGTTGATAAGCAATACAAATCGGTAACAAAACCAAAGCCACTAAGTCAAGCTGAAATGAGTCCTGCTGCATCTGCAGCCATCAGAAATGATGTCGCAAAGCAACGTGCTGCACCAAAAGTCTCTCCTCATGTTAAGCCT…	ATGGAGAGTAAATACAAGGAGATACTCTTGCTAACAGGCCTGGATAACATCACTGATGAGGAACTGGATAGGTTTAAGTTCTTTCTTTCAGACGAGTTTAATATTGCCACAGGCAAACTACATACTGCAAACAGAATACAAGTAGCTACCTTGATGATTCAAAATGCTGGGGCGGTGTCTGCAGTGATGAAGACCATTCGTATTTTTCAGAAGTTGAATTATATGCTTTTGGCAAAACGTCTTCAGGAGGAGAAGGAGAAAGTTGATAAGCAATACAAATCGGTAACAAAACCAAAGCCACTAAGTCAAGCTGAAATGAGTCCTGCTGCATCTGCAGCCATCAGAAATGATGTCGCAAAGCAACGTGCTGCACCAAAAGTCTCTCCTCATGTTAAGCCT…	1018	38952.2	40386.7	13	-12	HREVKRTNSSQLV	954	959	AAAAAA	1018	1027	AAAAAAAAAA
LOC100289567	239742157	TTTTTTTTTT	10	1	-1	ATGGAGCTCAAGCTGGAGGGTCCCAGAGGAGCAACTTCCACCCAGCTGTGGGGAGTTAACAGGGCAGAGAAGCCAAAAATTGCTCCTTCTTCAAAGGTCAGCAAGACATTGCCTAAAGGGACTCTGACTTCAGATCTAACGAACCACACTGGCTCCCTAAATGAATCATGCGGAGAGCGAGAGCTGGGACGCATCCTTGCACCCTGCCACAGCAGCCGTGGGCAGTATTTGCTGAGGAACACCATCACTCACACGGAGGAAGGCCAGGCCAAGGAAAATACCCAGGAGCAGCTTGTTTGCAAAGCAGCCATCCAGAATCTAAGTACAAGTGATTTTGATGAGGAATCCATAGAAAATGAAATAGAGACATCCTTCACCAAAATGGAACAGATTAGCTTT…	ATGGAGCTCAAGCTGGAGGGTCCCAGAGGAGCAACTTCCACCCAGCTGTGGGGAGTTAACAGGGCAGAGAAGCCAAAAATTGCTCCTTCTTCAAAGGTCAGCAAGACATTGCCTAAAGGGACTCTGACTTCAGATCTAACGAACCACACTGGCTCCCTAAATGAATCATGCGGAGAGCGAGAGCTGGGACGCATCCTTGCACCCTGCCACAGCAGCCGTGGGCAGTATTTGCTGAGGAACACCATCACTCACACGGAGGAAGGCCAGGCCAAGGAAAATACCCAGGAGCAGCTTGTTTGCAAAGCAGCCATCCAGAATCTAAGTACAAGTGATTTTGATGAGGAATCCATAGAAAATGAAATAGAGACATCCTTCACCAAAATGGAACAGATTAGCTTT…	577	34783.5	23299.6	13	109	LDCVYLNTLRSSL	569	575	TTTTTTT	577	586	TTTTTTTTTT
LOC100289549	239747093	TTTTTTTTTT	10	1	-1	ATGGATAACTCTATAAGGCTGCTGGAGAAGGGAGTGAGCAAGCTAGATGGCGTCAAGATTCTCCCTGACTCTGCTCATCTGGACCTTTTCTGTGTGTCTGCCACCCCTGTGCTGCTGAGTGGATTCCACTTCCAGTACTTTCTCAGTGACGGGTCCAGAAGGGAGTCCAGGAGAAAAAGGAGTTGGAATACAGAATGCCCATCCTTTCCAGGAGAAAGACCACTGCAGGTCAGAAGAGCAGGTCTCAGGACAGCAGGGGCAGCTGCCTCTCTCTCTGAAGCATGGCTCAGGTGTGGAGAAGGGTTTCAGAACACTTCTGGGAATCCGTCATTAACAGCTGAAGAGAAGACGATTACAGAAAAGCACCTTGAATTATGCCCTAGACCCAAGCAAGAAACC…	ATGGATAACTCTATAAGGCTGCTGGAGAAGGGAGTGAGCAAGCTAGATGGCGTCAAGATTCTCCCTGACTCTGCTCATCTGGACCTTTTCTGTGTGTCTGCCACCCCTGTGCTGCTGAGTGGATTCCACTTCCAGTACTTTCTCAGTGACGGGTCCAGAAGGGAGTCCAGGAGAAAAAGGAGTTGGAATACAGAATGCCCATCCTTTCCAGGAGAAAGACCACTGCAGGTCAGAAGAGCAGGTCTCAGGACAGCAGGGGCAGCTGCCTCTCTCTCTGAAGCATGGCTCAGGTGTGGAGAAGGGTTTCAGAACACTTCTGGGAATCCGTCATTAACAGCTGAAGAGAAGACGATTACAGAAAAGCACCTTGAATTATGCCCTAGACCCAAGCAAGAAACC…	738	30642.1	29085.1	9	14	LSFLENNHF	726	736	TTTTTTTTTTT	738	747	TTTTTTTTTT	267	276	CTCTCTCTCT
GBP3	112382372	AAAAAAAAAA	10	1	-1	ATGGCTCCAGAGATCCACATGACAGGCCCAATGTGCCTCATTGAGAACACTAATGGGGAACTGGTGGCGAATCCAGAAGCTCTGAAAATCCTGTCTGCCATTACACAGCCTGTGGTGGTGGTGGCAATTGTGGGCCTCTACCGCACAGGAAAATCCTACCTGATGAACAAGCTAGCTGGGAAGAATAAGGGCTTCTCTCTGGGCTCCACAGTGAAATCTCACACCAAAGGAATCTGGATGTGGTGTGTGCCTCACCCCAAAAAGCCAGAACACACCTTAGTCCTGCTTGACACTGAGGGCCTGGGAGATGTAAAGAAGGGTGACAACCAGAATGACTCCTGGATCTTCACCCTGGCCGTCCTCCTGAGCAGCACTCTCGTGTACAATAGCATGGGAACC…	ATGGCTCCAGAGATCCACATGACAGGCCCAATGTGCCTCATTGAGAACACTAATGGGGAACTGGTGGCGAATCCAGAAGCTCTGAAAATCCTGTCTGCCATTACACAGCCTGTGGTGGTGGTGGCAATTGTGGGCCTCTACCGCACAGGAAAATCCTACCTGATGAACAAGCTAGCTGGGAAGAATAAGGGCTTCTCTCTGGGCTCCACAGTGAAATCTCACACCAAAGGAATCTGGATGTGGTGTGTGCCTCACCCCAAAAAGCCAGAACACACCTTAGTCCTGCTTGACACTGAGGGCCTGGGAGATGTAAAGAAGGGTGACAACCAGAATGACTCCTGGATCTTCACCCTGGCCGTCCTCCTGAGCAGCACTCTCGTGTACAATAGCATGGGAACC…	1744	68111.7	67666.1	8	3	PRDICRIS	691	696	AAAAAA	1744	1753	AAAAAAAAAA
IL5	4504671	AAAAAAAAAA	10	1	-1	ATGAGGATGCTTCTGCATTTGAGTTTGCTAGCTCTTGGAGCTGCCTACGTGTATGCCATCCCCACAGAAATTCCCACAAGTGCATTGGTGAAAGAGACCTTGGCACTGCTTTCTACTCATCGAACTCTGCTGATAGCCAATGAGACTCTGAGGATTCCTGTTCCTGTACATAAAAATCACCAACTGTGCACTGAAGAAATCTTTCAGGGAATAGGCACACTGGAGAGTCAAACTGTGCAAGGGGGTACTGTGGAAAGACTATTCAAAAACTTGTCCTTAATAAAGAAATACATTGACGGCCAAAAAAAAAAGTGTGGAGAAGAAAGACGGAGAGTAAACCAATTCCTAGACTACCTGCAAGAGTTTCTTGGTGTAATGAACACCGAGTGGATAATAGAA…	ATGAGGATGCTTCTGCATTTGAGTTTGCTAGCTCTTGGAGCTGCCTACGTGTATGCCATCCCCACAGAAATTCCCACAAGTGCATTGGTGAAAGAGACCTTGGCACTGCTTTCTACTCATCGAACTCTGCTGATAGCCAATGAGACTCTGAGGATTCCTGTTCCTGTACATAAAAATCACCAACTGTGCACTGAAGAAATCTTTCAGGGAATAGGCACACTGGAGAGTCAAACTGTGCAAGGGGGTACTGTGGAAAGACTATTCAAAAACTTGTCCTTAATAAAGAAATACATTGACGGCCAAAAAAAAAGTGTGGAGAAGAAAGACGGAGAGTAAACCAATTCCTAGACTACCTGCAAGAGTTTCTTGGTGTAATGAACACCGAGTGGATAATAGAAA…	302	15237.4	12324.1	8	23	SVEKKDGE	302	311	AAAAAAAAAA
RXFP2	18677729	AAAAAAAAAA	10	1	-1	ATGATTGTTTTTCTGGTTTTTAAACATCTCTTCAGCCTCAGATTGATTACAATGTTCTTTCTACTTCATTTCATCGTTCTGATCAATGTCAAAGATTTTGCACTGACTCAAGGTAGCATGATCACTCCTTCATGCCAAAAAGGATATTTTCCCTGTGGGAATCTTACCAAGTGCTTACCCCGAGCTTTTCACTGTGATGGCAAGGATGACTGTGGGAACGGGGCGGACGAAGAGAACTGTGGTGACACTAGTGGATGGGCGACCATATTTGGCACAGTGCATGGAAATGCTAACAGCGTGGCCTTAACACAGGAGTGCTTTCTAAAACAGTATCCACAATGCTGTGACTGCAAAGAAACTGAATTGGAATGTGTAAATGGTGACTTAAAGTCTGTGCCG…	ATGATTGTTTTTCTGGTTTTTAAACATCTCTTCAGCCTCAGATTGATTACAATGTTCTTTCTACTTCATTTCATCGTTCTGATCAATGTCAAAGATTTTGCACTGACTCAAGGTAGCATGATCACTCCTTCATGCCAAAAAGGATATTTTCCCTGTGGGAATCTTACCAAGTGCTTACCCCGAGCTTTTCACTGTGATGGCAAGGATGACTGTGGGAACGGGGCGGACGAAGAGAACTGTGGTGACACTAGTGGATGGGCGACCATATTTGGCACAGTGCATGGAAATGCTAACAGCGTGGCCTTAACACAGGAGTGCTTTCTAAAACAGTATCCACAATGCTGTGACTGCAAAGAAACTGAATTGGAATGTGTAAATGGTGACTTAAAGTCTGTGCCG…	2152	86450.5	83732.4	8	26	VYLHPLCG	541	546	TTTTTT	912	917	AAAAAA	1850	1855	AAAAAA	1921	1926	TTTTTT	2030	2036	TTTTTTT	2089	2094	TTTTTT	2152	2161	AAAAAAAAAA
RBM43	38348394	AAAAAAAAAA	10	1	-1	ATGGCATCAGTTTTGAATGTCAAGGAATCCAAAGCTCCTGAAAGAACGGTTGTAGTTGCTGGTCTTCCAGTTGACCTTTTTAGTGATCAATTATTGGCCGTATTAGTGAAGAGCCACTTCCAAGACATTAAGAATGAGGGCGGAGATGTTGAAGATGTGATATATCCGACAAGAACCAAGGGAGTTGCATATGTAATATTCAAAGAAAAAAAAGTTGCAGAGAATGTCATCAGACAAAAGAAACACTGGCTAGCAAGGAAGACTAGACATGCTGAACTCACAGTCTCTCTCAGAGTCTCTCATTTTGGTGACAAGATCTTCAGCTCTGTAAATGCCATCCTTGATCTTTCTGTTTTTGGAAAAGAAGTTACTCTAGAAACTCTGGTAAAAGACCTGAAA…	ATGGCATCAGTTTTGAATGTCAAGGAATCCAAAGCTCCTGAAAGAACGGTTGTAGTTGCTGGTCTTCCAGTTGACCTTTTTAGTGATCAATTATTGGCCGTATTAGTGAAGAGCCACTTCCAAGACATTAAGAATGAGGGCGGAGATGTTGAAGATGTGATATATCCGACAAGAACCAAGGGAGTTGCATATGTAATATTCAAAGAAAAAAAAGTTGCAGAGAATGTCATCAGACAAAAGAAACACTGGCTAGCAAGGAAGACTAGACATGCTGAACTCACAGTCTCTCTCAGAGTCTCTCATTTTGGTGACAAGATCTTCAGCTCTGTAAATGCCATCCTTGATCTTTCTGTTTTTGGAAAAGAAGTTACTCTAGAAACTCTGGTAAAAGACCTGAAA…	397	40664.8	15485.5	3	219	SRV	206	213	AAAAAAAA	397	406	AAAAAAAAAA	724	729	AAAAAA	1033	1038	AAAAAA	284	291	TCTCTCTC
TMBIM4	116812579	TTTTTTTTTT	10	1	-1	ATGGCTGACCCCGACCCCCGGTACCCTCGCTCCTCGATCGAGGACGACTTCAACTATGGCAGCAGCGTGGCCTCCGCCACCGTGCACATCCGAATGGCCTTTCTGAGAAAAGTCTACAGCATTCTTTCTCTGCAGGTTCTCTTAACTACAGTGACTTCAACAGTTTTTTTATACTTTGAGTCTGTACGGACATTTGTACATGAGAGTCCTGCCTTAATTTTGCTGTTTGCCCTCGGATCTCTGGGTTTGATTTTTGCGTTGATTTTAAACAGACATAAGTATCCCCTTAACCTGTACCTACTTTTTGGATTTACGCTGTTGGAAGCTCTGACTGTGGCAGTTGTTGTTACTTTCTATGATGTATATATTATTCTGCAAGCTTTCATACTGACTACTACA…	ATGGCTGACCCCGACCCCCGGTACCCTCGCTCCTCGATCGAGGACGACTTCAACTATGGCAGCAGCGTGGCCTCCGCCACCGTGCACATCCGAATGGCCTTTCTGAGAAAAGTCTACAGCATTCTTTCTCTGCAGGTTCTCTTAACTACAGTGACTTCAACAGTTTTTTTATACTTTGAGTCTGTACGGACATTTGTACATGAGAGTCCTGCCTTAATTTTGCTGTTTGCCCTCGGATCTCTGGGTTTGATTTTTGCGTTGATTTTAAACAGACATAAGTATCCCCTTAACCTGTACCTACTTTTTGGATTTACGCTGTTGGAAGCTCTGACTGTGGCAGTTGTTGTTACTTTCTATGATGTATATATTATTCTGCAAGCTTTCATACTGACTACTACA…	511	26970.1	19957	3	62	IVR	164	170	TTTTTTT	403	408	TTTTTT	511	520	TTTTTTTTTT	590	597	ACACACAC
SYCP1	34878904	AAAAAAAAAA	10	1	-1	ATGGAAAAGCAAAAGCCCTTTGCATTGTTCGTACCACCGAGATCAAGCAGCAGTCAGGTGTCTGCGGTGAAACCTCAGACCCTGGGAGGCGATTCCACTTTCTTCAAGAGTTTCAACAAATGTACTGAAGATGATTTTGAGTTTCCATTTGCAAAGACTAATCTCTCCAAAAATGGGGAAAACATTGATTCAGATCCTGCTTTACAAAAAGTTAATTTCTTGCCCGTGCTTGAGCAGGTTGGTAATTCTGACTGTCACTATCAGGAAGGACTAAAAGACTCTGATTTGGAGAATTCAGAGGGATTGAGCAGAGTGTATTCAAAACTGTATAAGGAGGCTGAAAAGATAAAAAAATGGAAAGTAAGTACAGAAGCTGAACTGAGACAGAAAGAAAGTAAG…	ATGGAAAAGCAAAAGCCCTTTGCATTGTTCGTACCACCGAGATCAAGCAGCAGTCAGGTGTCTGCGGTGAAACCTCAGACCCTGGGAGGCGATTCCACTTTCTTCAAGAGTTTCAACAAATGTACTGAAGATGATTTTGAGTTTCCATTTGCAAAGACTAATCTCTCCAAAAATGGGGAAAACATTGATTCAGATCCTGCTTTACAAAAAGTTAATTTCTTGCCCGTGCTTGAGCAGGTTGGTAATTCTGACTGTCACTATCAGGAAGGACTAAAAGACTCTGATTTGGAGAATTCAGAGGGATTGAGCAGAGTGTATTCAAAACTGTATAAGGAGGCTGAAAAGATAAAAAAATGGAAAGTAAGTACAGAAGCTGAACTGAGACAGAAAGAAAGTAAG…	2892	114188	113115	1	9	N	348	354	AAAAAAA	743	748	AAAAAA	1196	1202	AAAAAAA	1309	1314	AAAAAA	1876	1884	AAAAAAAAA	2369	2376	AAAAAAAA	2635	2642	AAAAAAAA	2787	2792	AAAAAA	2892	2901	AAAAAAAAAA
SPATA1	125490354	AAAAAAAAAA	10	1	-1	ATGAAGAAAGATAAAAAAAGAAACAAAATTCCAATTGATAATTATCCCATTCAGACATTAGTGAATATGTCACTCAATCCAAGTCGACCTTCCTCATCAGAGTTGGTGGAACTTCATGTTTTTTATGTCCCTGAAGGATCATGGAACTATAAGCTAAATACCATTTCAACAGAAGTTGTTAACAAATTCATTTCAGCTGGATTTCTAAGAGTATCTCCTCAACTTACTTTACGAGCCCTGAGGGAGCGTCTTGGTGAGTTCCTGGGTGAAGATGCTATTGCAGAAAAATTTTTATTTCTGAAATGCATTGGAAATAATTTAGCTGTGGTGAAGGAAAAGCAAGAATCAGAACTGAAACTCAAATCATTTGCTCCTCCATATGCTCTTCAACCAGAATTA…	ATGAAGAAAGATAAAAAAAGAAACAAAATTCCAATTGATAATTATCCCATTCAGACATTAGTGAATATGTCACTCAATCCAAGTCGACCTTCCTCATCAGAGTTGGTGGAACTTCATGTTTTTTATGTCCCTGAAGGATCATGGAACTATAAGCTAAATACCATTTCAACAGAAGTTGTTAACAAATTCATTTCAGCTGGATTTCTAAGAGTATCTCCTCAACTTACTTTACGAGCCCTGAGGGAGCGTCTTGGTGAGTTCCTGGGTGAAGATGCTATTGCAGAAAAATTTTTATTTCTGAAATGCATTGGAAATAATTTAGCTGTGGTGAAGGAAAAGCAAGAATCAGAACTGAAACTCAAATCATTTGCTCCTCCATATGCTCTTCAACCAGAATTA…	1345	52944.1	51962.9	0	8		13	19	AAAAAAA	119	124	TTTTTT	632	637	AAAAAA	648	653	AAAAAA	718	724	AAAAAAA	1030	1035	AAAAAA	1114	1119	AAAAAA	1345	1354	AAAAAAAAAA
LOC100130539	239744049	CCCCCCCCC	9	1	-1	ATGAGGATGTACTCCTCAGATGCTCACGAAAGGCCTCCTTCCCCTTCTTTGGGAACGACCCCCCCCCACCCCCTCCCCCCAACAGGCAGTCCCAGGCCGCGCCAGGACTCGGCCGCAGGCAACTCGGAGGAGCGGGAGCCCAGGGGCCTCAGGAGGGCCTCGGGAGTGGGGAGCAGCTGTAAGCGCCCTACAGTTTGCATGGGAAGGCAACAGGGACTTCCCTTTTGCACTGTCTGCGGGTACCGCTGTTCCAGCCCTGAGAGGACGAGGGGACGCTGCGCTGTGGGGAAAGTCCGGGTGGCAGGAGGTGGCGGGGCTCCTGGAGGAGGTGCTGGGATGCGCTGCTGTGGCTGCAGAGAAAGAAATATAAACAAAGAGCTTGAATTATTTTGA	ATGAGGATGTACTCCTCAGATGCTCACGAAAGGCCTCCTTCCCCTTCTTTGGGAACGACCCCCCCCACCCCCTCCCCCCAACAGGCAGTCCCAGGCCGCGCCAGGACTCGGCCGCAGGCAACTCGGAGGAGCGGGAGCCCAGGGGCCTCAGGAGGGCCTCGGGAGTGGGGAGCAGCTGTAAGCGCCCTACAGTTTGCATGGGAAGGCAACAGGGACTTCCCTTTTGCACTGTCTGCGGGTACCGCTGTTCCAGCCCTGAGAGGACGAGGGGACGCTGCGCTGTGGGGAAAGTCCGGGTGGCAGGAGGTGGCGGGGCTCCTGGAGGAGGTGCTGGGATGCGCTGCTGTGGCTGCAGAGAAAGAAATATAAACAAAGAGCTTGAATTATTTTGA	59	13756	12694.6	100	8	TPSPQQAVPGRARTRPQATRRSGSPGASGGPREWGAAVSALQFAWEGNRDFPFALSAGTAVPALRGRGDAALWGKSGWQEVAGLLEEVLGCAAVAAEKEI	59	67	CCCCCCCCC	75	80	CCCCCC
RTKN2	26190614	AAAAAAAAA	9	1	-1	ATGGAGGGGCCGAGCCTGAGGGGTCCTGCGCTCCGCCTGGCGGGGCTTCCCACCCAGCAGGACTGCAACATTCAAGAAAAAATAGACTTAGAAATTCGAATGCGAGAAGGAATATGGAAACTCCTTTCTCTGAGCACTCAGAAAGATCAAGTTTTACATGCAGTTAAGAATCTCATGGTGTGCAATGCTCGACTAATGGCCTATACATCGGAGCTACAGAAATTAGAAGAACAGATTGCAAATCAGACTGGAAGATGTGATGTGAAATTTGAAAGTAAAGAACGAACAGCATGTAAAGGAAAGATTGCCATATCAGATATTCGAATACCACTAATGTGGAAAGACTCTGATCACTTCAGCAATAAAGAACGATCACGACGCTATGCCATTTTTTGTTTA…	ATGGAGGGGCCGAGCCTGAGGGGTCCTGCGCTCCGCCTGGCGGGGCTTCCCACCCAGCAGGACTGCAACATTCAAGAAAAAATAGACTTAGAAATTCGAATGCGAGAAGGAATATGGAAACTCCTTTCTCTGAGCACTCAGAAAGATCAAGTTTTACATGCAGTTAAGAATCTCATGGTGTGCAATGCTCGACTAATGGCCTATACATCGGAGCTACAGAAATTAGAAGAACAGATTGCAAATCAGACTGGAAGATGTGATGTGAAATTTGAAAGTAAAGAACGAACAGCATGTAAAGGAAAGATTGCCATATCAGATATTCGAATACCACTAATGTGGAAAGACTCTGATCACTTCAGCAATAAAGAACGATCACGACGCTATGCCATTTTTTGTTTA…	1340	69301.3	59001.6	66	94	LKRQMGSSLLVSMKNPYHLLGPHSLMVTIKWSSRKRYCILQVSHYMMKKGKRDKLPFLLLINFHSA	77	82	AAAAAA	389	394	TTTTTT	570	575	AAAAAA	1340	1348	AAAAAAAAA
ERCC5	51988900	AAAAAAAAA	9	1	-1	ATGGGGGTCCAGGGGCTCTGGAAGCTGCTGGAGTGCTCCGGGCGGCAGGTCAGCCCCGAAGCGCTGGAAGGGAAGATCCTGGCTGTTGATATTAGCATTTGGTTAAACCAAGCACTTAAAGGAGTCCGGGATCGCCATGGGAACTCAATAGAAAATCCTCATCTTCTCACTTTGTTTCATCGGCTCTGCAAACTCTTATTTTTTCGAATTCGTCCTATTTTTGTGTTTGATGGGGATGCTCCACTATTGAAGAAACAGACTTTGGTGAAGAGAAGGCAGAGAAAGGACTTAGCGTCCAGTGACTCCAGGAAAACGACAGAGAAGCTTCTGAAAACATTTTTGAAAAGACAAGCCATCAAAACTGCCTTCAGAAGCAAAAGAGATGAAGCACTACCCAGT…	ATGGGGGTCCAGGGGCTCTGGAAGCTGCTGGAGTGCTCCGGGCGGCAGGTCAGCCCCGAAGCGCTGGAAGGGAAGATCCTGGCTGTTGATATTAGCATTTGGTTAAACCAAGCACTTAAAGGAGTCCGGGATCGCCATGGGAACTCAATAGAAAATCCTCATCTTCTCACTTTGTTTCATCGGCTCTGCAAACTCTTATTTTTTCGAATTCGTCCTATTTTTGTGTTTGATGGGGATGCTCCACTATTGAAGAAACAGACTTTGGTGAAGAGAAGGCAGAGAAAGGACTTAGCGTCCAGTGACTCCAGGAAAACGACAGAGAAGCTTCTGAAAACATTTTTGAAAAGACAAGCCATCAAAACTGCCTTCAGAAGCAAAAGAGATGAAGCACTACCCAGT…	2743	133103	110374	64	206	NYGHCNSPLAFLTQLLPRPTSNPWWMTRRDPFCGGNLISTKLENFVSGISAGTERRQMNLCFLY	199	204	TTTTTT	2473	2478	TTTTTT	2699	2705	AAAAAAA	2743	2751	AAAAAAAAA
MED8	155030190	AAAAAAAAA	9	1	-1	ATGCAGAGAGAGGAGAAGCAGCTTGAGGCATCATTAGATGCACTGCTGAGTCAAGTGGCTGATCTGAAGAACTCTCTGGGGAGTTTCATTTGCAAGTTGGAGAACGAGTATGGCCGGCTGACCTGGCCATCTGTCCTGGACAGCTTTGCCTTGCTTTCTGGACAGCTGAACACTCTGAACAAGGTCTTGAAGCATGAAAAAACACCGCTGTTCCGTAACCAGGTCATCATTCCTCTGGTGTTGTCTCCAGACCGAGATGAAGATCTCATGCGGCAGACTGAAGGACGGGTGCCTGTTTTCAGCCATGAGGTAGTCCCTGACCATCTGAGAACCAAGCCTGACCCTGAAGTGGAAGAACAGGAGAAGCAACTGACGACAGATGCTGCCCGCATTGGTGCA…	ATGCAGAGAGAGGAGAAGCAGCTTGAGGCATCATTAGATGCACTGCTGAGTCAAGTGGCTGATCTGAAGAACTCTCTGGGGAGTTTCATTTGCAAGTTGGAGAACGAGTATGGCCGGCTGACCTGGCCATCTGTCCTGGACAGCTTTGCCTTGCTTTCTGGACAGCTGAACACTCTGAACAAGGTCTTGAAGCATGAAAAAACACCGCTGTTCCGTAACCAGGTCATCATTCCTCTGGTGTTGTCTCCAGACCGAGATGAAGATCTCATGCGGCAGACTGAAGGACGGGTGCCTGTTTTCAGCCATGAGGTAGTCCCTGACCATCTGAGAACCAAGCCTGACCCTGAAGTGGAAGAACAGGAGAAGCAACTGACGACAGATGCTGCCCGCATTGGTGCA…	876	32817.3	38899.1	61	-54	MPTCSSGEAWACSPFHPLRSQLGFYLSNSHKVPYPLPHLIHTRLSQEVALPGRTMWERVFP	197	202	AAAAAA	876	884	AAAAAAAAA	5	12	AGAGAGAG
SLAMF1	4506969	AAAAAAAAA	9	1	-1	ATGGATCCCAAGGGGCTCCTCTCCTTGACCTTCGTGCTGTTTCTCTCCCTGGCTTTTGGGGCAAGCTACGGAACAGGTGGGCGCATGATGAACTGCCCAAAGATTCTCCGGCAGTTGGGAAGCAAAGTGCTGCTGCCCCTGACATATGAAAGGATAAATAAGAGCATGAACAAAAGCATCCACATTGTCGTCACAATGGCAAAATCACTGGAGAACAGTGTCGAGAACAAAATAGTGTCTCTTGATCCATCCGAAGCAGGCCCTCCACGTTATCTAGGAGATCGCTACAAGTTTTATCTGGAGAATCTCACCCTGGGGATACGGGAAAGCAGGAAGGAGGATGAGGGATGGTACCTTATGACCCTGGAGAAAAATGTTTCAGTTCAGCGCTTTTGCCTG…	ATGGATCCCAAGGGGCTCCTCTCCTTGACCTTCGTGCTGTTTCTCTCCCTGGCTTTTGGGGCAAGCTACGGAACAGGTGGGCGCATGATGAACTGCCCAAAGATTCTCCGGCAGTTGGGAAGCAAAGTGCTGCTGCCCCTGACATATGAAAGGATAAATAAGAGCATGAACAAAAGCATCCACATTGTCGTCACAATGGCAAAATCACTGGAGAACAGTGTCGAGAACAAAATAGTGTCTCTTGATCCATCCGAAGCAGGCCCTCCACGTTATCTAGGAGATCGCTACAAGTTTTATCTGGAGAATCTCACCCTGGGGATACGGGAAAGCAGGAAGGAGGATGAGGGATGGTACCTTATGACCCTGGAGAAAAATGTTTCAGTTCAGCGCTTTTGCCTG…	821	37229.6	36942.7	53	6	ALRSMPKSRNQVLFRRNLTPSQLRTLAPPYMLLPQSLSQSLSRKQIPSQSMLV	821	829	AAAAAAAAA
CIR	40068059	AAAAAAAAA	9	1	-1	ATGGGGAAATCCTTCGCCAACTTCATGTGCAAGAAAGACTTTCATCCTGCCTCCAAATCCAATATCAAAAAAGTATGGATGGCAGAACAGAAAATATCATATGATAAGAAGAAACAAGAAGAATTGATGCAGCAATATCTTAAAGAACAAGAATCATATGATAATAGATTGCTTATGGGAGATGAACGTGTAAAGAATGGCCTTAATTTCATGTATGAAGCCCCACCAGGAGCTAAAAAAGAAAACAAAGAGAAAGAAGAAACAGAAGGAGAGACCGAATACAAATTTGAATGGCAGAAAGGAGCCCCACGAGAAAAATATGCCAAAGATGACATGAACATCAGAGATCAGCCCTTTGGTATTCAGGTTCGAAATGTGAGGTGCATTAAATGTCACAAA…	ATGGGGAAATCCTTCGCCAACTTCATGTGCAAGAAAGACTTTCATCCTGCCTCCAAATCCAATATCAAAAAAGTATGGATGGCAGAACAGAAAATATCATATGATAAGAAGAAACAAGAAGAATTGATGCAGCAATATCTTAAAGAACAAGAATCATATGATAATAGATTGCTTATGGGAGATGAACGTGTAAAGAATGGCCTTAATTTCATGTATGAAGCCCCACCAGGAGCTAAAAAAGAAAACAAAGAGAAAGAAGAAACAGAAGGAGAGACCGAATACAAATTTGAATGGCAGAAAGGAGCCCCACGAGAAAAATATGCCAAAGATGACATGAACATCAGAGATCAGCCCTTTGGTATTCAGGTTCGAAATGTGAGGTGCATTAAATGTCACAAA…	857	52311.1	38786.5	50	112	YKGRKERKTSVQGITTVILKRRTSLRRESFMKNFLAVTITGKKPRKSPGS	67	72	AAAAAA	235	240	AAAAAA	700	707	AAAAAAAA	709	714	AAAAAA	720	725	AAAAAA	757	762	AAAAAA	857	865	AAAAAAAAA	1295	1300	AAAAAA
ASH1L	110349788	AAAAAAAAA	9	1	-1	ATGGACCCTAGAAATACTGCTATGTTAGGATTGGGTTCTGATTCCGAAGGTTTTTCAAGAAAGAGTCCTTCTGCCATCAGTACTGGCACATTGGTCAGTAAGAGAGAAGTAGAGCTAGAAAAAAACACAAAGGAGGAAGAGGACCTTCGCAAACGGAATCGAGAAAGAAACATCGAAGCTGGGAAAGATGATGGTTTGACTGATGCACAGCAACAGTTTTCAGTGAAAGAAACAAACTTTTCAGAGGGAAATTTAAAATTGAAAATTGGCCTCCAGGCTAAGAGAACTAAAAAACCTCCAAAGAACTTGGAGAACTATGTATGTCGACCTGCCATAAAAACAACTATTAAGCACCCAAGGAAAGCACTTAAAAGTGGAAAGATGACGGATGAAAAGAAT…	ATGGACCCTAGAAATACTGCTATGTTAGGATTGGGTTCTGATTCCGAAGGTTTTTCAAGAAAGAGTCCTTCTGCCATCAGTACTGGCACATTGGTCAGTAAGAGAGAAGTAGAGCTAGAAAAAAACACAAAGGAGGAAGAGGACCTTCGCAAACGGAATCGAGAAAGAAACATCGAAGCTGGGAAAGATGATGGTTTGACTGATGCACAGCAACAGTTTTCAGTGAAAGAAACAAACTTTTCAGAGGGAAATTTAAAATTGAAAATTGGCCTCCAGGCTAAGAGAACTAAAAAACCTCCAAAGAACTTGGAGAACTATGTATGTCGACCTGCCATAAAAACAACTATTAAGCACCCAAGGAAAGCACTTAAAAGTGGAAAGATGACGGATGAAAAGAAT…	8675	332197	328701	43	27	QRKVVKNPSQPVPLRNDGITNGNDSTRSCSISLKKSLEKMPLM	119	125	AAAAAAA	289	294	AAAAAA	813	818	AAAAAA	916	921	AAAAAA	1953	1958	AAAAAA	2040	2045	TTTTTT	2127	2134	AAAAAAAA	2661	2666	AAAAAA	2902	2908	AAAAAAA	3659	3665	AAAAAAA	4038	4043	AAAAAA	5372	5377	CCCCCC
TTK	23308722	AAAAAAAAA	9	1	-1	ATGGAATCCGAGGATTTAAGTGGCAGAGAATTGACAATTGATTCCATAATGAACAAAGTGAGAGACATTAAAAATAAGTTTAAAAATGAAGACCTTACTGATGAACTAAGCTTGAATAAAATTTCTGCTGATACTACAGATAACTCGGGAACTGTTAACCAAATTATGATGATGGCAAACAACCCAGAGGACTGGTTGAGTTTGTTGCTCAAACTAGAGAAAAACAGTGTTCCGCTAAGTGATGCTCTTTTAAATAAATTGATTGGTCGTTACAGTCAAGCAATTGAAGCGCTTCCCCCAGATAAATATGGCCAAAATGAGAGTTTTGCTAGAATTCAAGTGAGATTTGCTGAATTAAAAGCTATTCAAGAGCCAGATGATGCACGTGACTACTTTCAA…	ATGGAATCCGAGGATTTAAGTGGCAGAGAATTGACAATTGATTCCATAATGAACAAAGTGAGAGACATTAAAAATAAGTTTAAAAATGAAGACCTTACTGATGAACTAAGCTTGAATAAAATTTCTGCTGATACTACAGATAACTCGGGAACTGTTAACCAAATTATGATGATGGCAAACAACCCAGAGGACTGGTTGAGTTTGTTGCTCAAACTAGAGAAAAACAGTGTTCCGCTAAGTGATGCTCTTTTAAATAAATTGATTGGTCGTTACAGTCAAGCAATTGAAGCGCTTCCCCCAGATAAATATGGCCAAAATGAGAGTTTTGCTAGAATTCAAGTGAGATTTGCTGAATTAAAAGCTATTCAAGAGCCAGATGATGCACGTGACTACTTTCAA…	2552	97068.7	100952	38	-34	GEKNDLQLFVMSDTTYKIYWTVILLNPCGNLHLKTTSL	478	484	AAAAAAA	569	575	AAAAAAA	1846	1851	AAAAAA	2552	2560	AAAAAAAAA	2565	2571	AAAAAAA
ANKRD49	41350198	AAAAAAAAA	9	1	-1	ATGGAAAAAGAAAAAGGAAATGATGATGGAATACCAGACCAAGAGAATTCCTTGGATTTTTCTGAACACTTTAACCAACTTGAATTGTTGGAAACACATGGACACCTTATTCCTACTGGTACTCAAAGTCTTTGGGTAGGCAATTCTGATGAAGATGAGGAGCAAGATGACAAAAATGAAGAGTGGTATCGATTGCAAGAAAAAAAAATGGAAAAAGACCCAAGCAGATTGCTTCTTTGGGCTGCTGAAAAAAATCGGCTTACCACAGTGCGGAGACTCCTTTCTGAAAAGGCCACTCACGTGAACACTAGGGATGAAGATGAGTATACCCCTCTTCATCGAGCAGCCTACAGTGGACACTTAGATATTGTTCAGGAGCTCATTGCACAGGGGGCCGAT…	ATGGAAAAAGAAAAAGGAAATGATGATGGAATACCAGACCAAGAGAATTCCTTGGATTTTTCTGAACACTTTAACCAACTTGAATTGTTGGAAACACATGGACACCTTATTCCTACTGGTACTCAAAGTCTTTGGGTAGGCAATTCTGATGAAGATGAGGAGCAAGATGACAAAAATGAAGAGTGGTATCGATTGCAAGAAAAAAAATGGAAAAAGACCCAAGCAGATTGCTTCTTTGGGCTGCTGAAAAAAATCGGCTTACCACAGTGCGGAGACTCCTTTCTGAAAAGGCCACTCACGTGAACACTAGGGATGAAGATGAGTATACCCCTCTTCATCGAGCAGCCTACAGTGGACACTTAGATATTGTTCAGGAGCTCATTGCACAGGGGGCCGATG…	200	27289.2	11639.4	31	139	WKKTQADCFFGLLKKIGLPQCGDSFLKRPLT	200	208	AAAAAAAAA	248	254	AAAAAAA
RGS12	4506509	AAAAAAAAA	9	1	-1	ATGTTTAGAGCTGGGGAGGCCTCCAAACGCCCATTGCCTGGGCCGTCGCCCCCAAGGGTGCGGAGTGTGGAGGTTGCCCGGGGGAGGGCCGGCTACGGATTCACGCTTTCGGGACAGGCACCCTGTGTGCTCAGCTGCGTCATGAGAGGGAGCCCTGCGGATTTCGTGGGCCTCCGAGCTGGAGACCAGATACTTGCTGTCAATGAAATCAACGTGAAAAAAGCATCTCATGAAGATGTAGTGAAATTAATTGGGAAGTGCTCTGGTGTCCTTCACATGGTGATTGCTGAAGGCGTCGGCCGCTTCGAATCCTGTTCCAGTGATGAAGAAGGGGGACTCTATGAAGGAAAAGGCTGGCTGAAGCCCAAGCTGGATTCTAAAGCACTAGGTATAAACAGA…	ATGTTTAGAGCTGGGGAGGCCTCCAAACGCCCATTGCCTGGGCCGTCGCCCCCAAGGGTGCGGAGTGTGGAGGTTGCCCGGGGGAGGGCCGGCTACGGATTCACGCTTTCGGGACAGGCACCCTGTGTGCTCAGCTGCGTCATGAGAGGGAGCCCTGCGGATTTCGTGGGCCTCCGAGCTGGAGACCAGATACTTGCTGTCAATGAAATCAACGTGAAAAAAGCATCTCATGAAGATGTAGTGAAATTAATTGGGAAGTGCTCTGGTGTCCTTCACATGGTGATTGCTGAAGGCGTCGGCCGCTTCGAATCCTGTTCCAGTGATGAAGAAGGGGGACTCTATGAAGGAAAAGGCTGGCTGAAGCCCAAGCTGGATTCTAAAGCACTAGGTATAAACAGA…	3526	149587	132211	31	168	NIRKLIWTKQRSFLSLFPKLRATEQMTNVGC	217	222	AAAAAA	1449	1454	CCCCCC	1557	1562	CCCCCC	2601	2606	AAAAAA	3468	3473	AAAAAA	3526	3534	AAAAAAAAA	3568	3573	TTTTTT	3840	3845	CCCCCC	3863	3870	CCCCCCCC	4082	4087	CCCCCC
LOC100294146	239740703	GGGGGGGGG	9	1	-1	ATGCCTGTCACCTGCGGGGTCCGGTGCAGCTCATACAGACTCAGTTCCCACGTTTTGCTGGCATTCTGGGCATTCGCCGGCGTCGTCATGGTGACCGGGCGCAGACCCCCCACCAGGGCTCCACAGCCGAGGAGAAGGCGAAGAAGGCTGGGGCTCCAGCCGTTCGCGCTCCCGCCGCCGCCGCGCCTCTCCCTAGGCCCGGGCTCCTGGGCCAAGTTCGCTCGGTCCGCAACCGCTGCTCAGACAGCAGCTCCCGCCACCGCCGCCGCCATGGCCCGGGCGCTGGGGCCCTACGTCACTTCCGCCTGCTCCTCCGCTACACCCGCTCCCCCCGCCGGCGGAGACGTCACCCACCATTCGCGGCGCGGGTGGGACGGGACGTGGACGCCGCGGTTCTCC…	ATGCCTGTCACCTGCGGGGTCCGGTGCAGCTCATACAGACTCAGTTCCCACGTTTTGCTGGCATTCTGGGCATTCGCCGGCGTCGTCATGGTGACCGGGCGCAGACCCCCCACCAGGGCTCCACAGCCGAGGAGAAGGCGAAGAAGGCTGGGGCTCCAGCCGTTCGCGCTCCCGCCGCCGCCGCGCCTCTCCCTAGGCCCGGGCTCCTGGGCCAAGTTCGCTCGGTCCGCAACCGCTGCTCAGACAGCAGCTCCCGCCACCGCCGCCGCCATGGCCCGGGCGCTGGGGCCCTACGTCACTTCCGCCTGCTCCTCCGCTACACCCGCTCCCCCCGCCGGCGGAGACGTCACCCACCATTCGCGGCGCGGGTGGGACGGGACGTGGACGCCGCGGTTCTCC…	545	32292.1	22017	26	98	CACGWGTQGQNVWSGKWAEASSRTLE	106	111	CCCCCC	328	333	CCCCCC	545	553	GGGGGGGGG	724	729	GGGGGG	845	850	CCCCCC	860	865	CCCCCC
LOC100294213	239740757	GGGGGGGGG	9	1	-1	ATGCCTGTCACCTGCGGGGTCCGGTGCAGCTCATACAGACTCAGTTCCCACGTTTTGCTGGCATTCTGGGCATTCGCCGGCGTCGTCATGGTGACCGGGCGCAGACCCCCCACCAGGGCTCCACAGCCGAGGAGAAGGCGAAGAAGGCTGGGGCTCCAGCCGTTCGCGCTCCCGCCGCCGCCGCGCCTCTCCCTAGGCCCGGGCTCCTGGGCCAAGTTCGCTCGGTCCGCAACCGCTGCTCAGACAGCAGCTCCCGCCACCGCCGCCGCCATGGCCCGGGCGCTGGGGCCCTACGTCACTTCCGCCTGCTCCTCCGCTACACCCGCTCCCCCCGCCGGCGGAGACGTCACCCACCATTCGCGGCGCGGGTGGGACGGGACGTGGACGCCGCGGTTCTCC…	ATGCCTGTCACCTGCGGGGTCCGGTGCAGCTCATACAGACTCAGTTCCCACGTTTTGCTGGCATTCTGGGCATTCGCCGGCGTCGTCATGGTGACCGGGCGCAGACCCCCCACCAGGGCTCCACAGCCGAGGAGAAGGCGAAGAAGGCTGGGGCTCCAGCCGTTCGCGCTCCCGCCGCCGCCGCGCCTCTCCCTAGGCCCGGGCTCCTGGGCCAAGTTCGCTCGGTCCGCAACCGCTGCTCAGACAGCAGCTCCCGCCACCGCCGCCGCCATGGCCCGGGCGCTGGGGCCCTACGTCACTTCCGCCTGCTCCTCCGCTACACCCGCTCCCCCCGCCGGCGGAGACGTCACCCACCATTCGCGGCGCGGGTGGGACGGGACGTGGACGCCGCGGTTCTCC…	545	32292.1	22017	26	98	CACGWGTQGQNVWSGKWAEASSRTLE	106	111	CCCCCC	328	333	CCCCCC	545	553	GGGGGGGGG	724	729	GGGGGG	845	850	CCCCCC	860	865	CCCCCC
FBXL3	16306584	TTTTTTTTT	9	1	-1	ATGAAACGAGGAGGAAGAGATAGTGACCGTAATTCATCAGAAGAAGGAACTGCAGAGAAATCCAAGAAACTGAGGACTACAAATGAGCATTCTCAGACTTGTGATTGGGGTAATCTCCTTCAGGACATTATTCTCCAAGTATTTAAATATTTGCCTCTTCTTGACCGGGCTCATGCTTCACAAGTTTGCCGCAACTGGAACCAGGTATTTCACATGCCTGACTTGTGGAGATGTTTTGAATTTGAACTGAATCAGCCAGCTACATCTTATTTGAAAGCTACCCATCCAGAGCTGATCAAACAGATTATTAAAAGACATTCAAACCATCTACAATATGTCAGCTTCAAGGTGGACAGCAGCAAGGAATCAGCTGAAGCAGCTTGTGATATACTATCGCAA…	ATGAAACGAGGAGGAAGAGATAGTGACCGTAATTCATCAGAAGAAGGAACTGCAGAGAAATCCAAGAAACTGAGGACTACAAATGAGCATTCTCAGACTTGTGATTGGGGTAATCTCCTTCAGGACATTATTCTCCAAGTATTTAAATATTTGCCTCTTCTTGACCGGGCTCATGCTTCACAAGTTTGCCGCAACTGGAACCAGGTATTTCACATGCCTGACTTGTGGAGATGTTTTGAATTTGAACTGAATCAGCCAGCTACATCTTATTTGAAAGCTACCCATCCAGAGCTGATCAAACAGATTATTAAAAGACATTCAAACCATCTACAATATGTCAGCTTCAAGGTGGACAGCAGCAAGGAATCAGCTGAAGCAGCTTGTGATATACTATCGCAA…	876	48705.3	36034.1	24	110	YMKKNLTPSFAMKYLPPICTLGDQ	876	884	TTTTTTTTT
LOC643677	239744870	TTTTTTTTT	9	1	-1	ATGAAAGCTTGTGCATCCTTTTGGAAGAAGCCCACACTTCCTGAAAAGGGTAGTTCAGATGTCCAGGAGCTCCAGAGAATTGGTCAGTTATTAATTCATCTTCAGGAGAAAGAAAAAAGAATTACTTCATCACTTACATCTGAAGAAAAGGAATGTAACTTTGAAGATAGAATTTTATTCTCACGTGAAATACTATGGTCAGGTACTAGTGAAAGTGAAGATCAAGTAAGTCCCTCTAGTGAAAGTCATGTGCCATCTTCAAATGGAATCAGCTCATCTTTGCCATTGTTTTATTCAGAAGTAGAGGAAACGTGTCTAAGCCATACAGAGCATCCAGACAGAGAATATGAAACAATACAATTTTCCTCCAAGAAATTATTTTCAATGATGAAAACCAAC…	ATGAAAGCTTGTGCATCCTTTTGGAAGAAGCCCACACTTCCTGAAAAGGGTAGTTCAGATGTCCAGGAGCTCCAGAGAATTGGTCAGTTATTAATTCATCTTCAGGAGAAAGAAAAAAGAATTACTTCATCACTTACATCTGAAGAAAAGGAATGTAACTTTGAAGATAGAATTTTATTCTCACGTGAAATACTATGGTCAGGTACTAGTGAAAGTGAAGATCAAGTAAGTCCCTCTAGTGAAAGTCATGTGCCATCTTCAAATGGAATCAGCTCATCTTTGCCATTGTTTTATTCAGAAGTAGAGGAAACGTGTCTAAGCCATACAGAGCATCCAGACAGAGAATATGAAACAATACAATTTTCCTCCAAGAAATTATTTTCAATGATGAAAACCAAC…	20587	784879	780535	24	41	LPVYRQTHWRLYPKPFAGLFPLKP	113	118	AAAAAA	1276	1282	AAAAAAA	1326	1331	AAAAAA	1635	1640	AAAAAA	1813	1818	AAAAAA	2055	2060	TTTTTT	3007	3015	AAAAAAAAA	3127	3133	AAAAAAA	3587	3592	AAAAAA	5129	5134	AAAAAA	5759	5764	AAAAAA	5903	5908	AAAAAA
THAP5	194440668	AAAAAAAAA	9	1	-1	ATGCCCCGCTATTGCGCAGCGATTTGTTGTAAGAACCGCCGGGGACGAAACAATAAAGACCGGAAGCTGAGTTTTTATCCATTTCCTCTACATGACAAAGAAAGACTGGAAAAGTGGTTAAAGAATATGAAGCGAGATTCATGGGTTCCCAGTAAATACCAGTTTCTATGTAGTGACCATTTTACTCCTGACTCTCTTGACATCAGATGGGGTATTCGATATTTAAAACAAACTGCAGTTCCAACAATATTTTCTTTGCCTGAAGACAATCAGGGAAAAGACCCTTCTAAAAAAAAATCCCAGAAGAAAAACTTGGAAGATGAGAAAGAAGTATGCCCAAAAGCCAAGTCAGAAGAATCATTTGTATTAAATGAGACAAAGAAAAATATAGTTAACACA…	ATGCCCCGCTATTGCGCAGCGATTTGTTGTAAGAACCGCCGGGGACGAAACAATAAAGACCGGAAGCTGAGTTTTTATCCATTTCCTCTACATGACAAAGAAAGACTGGAAAAGTGGTTAAAGAATATGAAGCGAGATTCATGGGTTCCCAGTAAATACCAGTTTCTATGTAGTGACCATTTTACTCCTGACTCTCTTGACATCAGATGGGGTATTCGATATTTAAAACAAACTGCAGTTCCAACAATATTTTCTTTGCCTGAAGACAATCAGGGAAAAGACCCTTCTAAAAAAAATCCCAGAAGAAAAACTTGGAAGATGAGAAAGAAGTATGCCCAAAAGCCAAGTCAGAAGAATCATTTGTATTAAATGAGACAAAGAAAAATATAGTTAACACAG…	289	45414.6	14820.6	24	273	NPRRKTWKMRKKYAQKPSQKNHLY	289	297	AAAAAAAAA
THAP5	194440673	AAAAAAAAA	9	1	-1	ATGAAGCGAGATTCATGGGTTCCCAGTAAATACCAGTTTCTATGTAGTGACCATTTTACTCCTGACTCTCTTGACATCAGATGGGGTATTCGATATTTAAAACAAACTGCAGTTCCAACAATATTTTCTTTGCCTGAAGACAATCAGGGAAAAGACCCTTCTAAAAAAAAATCCCAGAAGAAAAACTTGGAAGATGAGAAAGAAGTATGCCCAAAAGCCAAGTCAGAAGAATCATTTGTATTAAATGAGACAAAGAAAAATATAGTTAACACAGATGTGCCCCATCAACATCCAGAATTACTTCATTCATCTTCCTTGGTAAAGCCACCAGCTCCCAAAACAGGAAGTATACAAAATAACATGTTAACTCTTAATCTAGTTAAACAACATACTGGGAAA…	ATGAAGCGAGATTCATGGGTTCCCAGTAAATACCAGTTTCTATGTAGTGACCATTTTACTCCTGACTCTCTTGACATCAGATGGGGTATTCGATATTTAAAACAAACTGCAGTTCCAACAATATTTTCTTTGCCTGAAGACAATCAGGGAAAAGACCCTTCTAAAAAAAATCCCAGAAGAAAAACTTGGAAGATGAGAAAGAAGTATGCCCAAAAGCCAAGTCAGAAGAATCATTTGTATTAAATGAGACAAAGAAAAATATAGTTAACACAGATGTGCCCCATCAACATCCAGAATTACTTCATTCATCTTCCTTGGTAAAGCCACCAGCTCCCAAAACAGGAAGTATACAAAATAACATGTTAACTCTTAATCTAGTTAAACAACATACTGGGAAAC…	163	40235.6	9641.74	24	273	NPRRKTWKMRKKYAQKPSQKNHLY	163	171	AAAAAAAAA
CEL	148536848	CCCCCCCCC	9	1	-1	ATGCTCACCATGGGGCGCCTGCAACTGGTTGTGTTGGGCCTCACCTGCTGCTGGGCAGTGGCGAGTGCCGCGAAGCTGGGCGCCGTGTACACAGAAGGTGGGTTCGTGGAAGGCGTCAATAAGAAGCTCGGCCTCCTGGGTGACTCTGTGGACATCTTCAAGGGCATCCCCTTCGCAGCTCCCACCAAGGCCCTGGAAAATCCTCAGCCACATCCTGGCTGGCAAGGGACCCTGAAGGCCAAGAACTTCAAGAAGAGATGCCTGCAGGCCACCATCACCCAGGACAGCACCTACGGGGATGAAGACTGCCTGTACCTCAACATTTGGGTGCCCCAGGGCAGGAAGCAAGTCTCCCGGGACCTGCCCGTTATGATCTGGATCTATGGAGGCGCCTTCCTC…	ATGCTCACCATGGGGCGCCTGCAACTGGTTGTGTTGGGCCTCACCTGCTGCTGGGCAGTGGCGAGTGCCGCGAAGCTGGGCGCCGTGTACACAGAAGGTGGGTTCGTGGAAGGCGTCAATAAGAAGCTCGGCCTCCTGGGTGACTCTGTGGACATCTTCAAGGGCATCCCCTTCGCAGCTCCCACCAAGGCCCTGGAAAATCCTCAGCCACATCCTGGCTGGCAAGGGACCCTGAAGGCCAAGAACTTCAAGAAGAGATGCCTGCAGGCCACCATCACCCAGGACAGCACCTACGGGGATGAAGACTGCCTGTACCTCAACATTTGGGTGCCCCAGGGCAGGAAGCAAGTCTCCCGGGACCTGCCCGTTATGATCTGGATCTATGGAGGCGCCTTCCTC…	2041	79663.4	75004.9	22	51	CRPRVTPAPPPCRPRVTPGPPP	613	619	GGGGGGG	1690	1695	CCCCCC	1723	1728	CCCCCC	1778	1785	CCCCCCCC	1811	1818	CCCCCCCC	1844	1851	CCCCCCCC	1877	1884	CCCCCCCC	1910	1917	CCCCCCCC	1943	1950	CCCCCCCC	1976	1983	CCCCCCCC	2009	2016	CCCCCCCC	2041	2049	CCCCCCCCC
TCF7L2	170014696	AAAAAAAAA	9	1	-1	ATGCCGCAGCTGAACGGCGGTGGAGGGGATGACCTAGGCGCCAACGACGAACTGATTTCCTTCAAAGACGAGGGCGAACAGGAGGAGAAGAGCTCCGAAAACTCCTCGGCAGAGAGGGATTTAGCTGATGTCAAATCGTCTCTAGTCAATGAATCAGAAACGAATCAAAACAGCTCCTCCGATTCCGAGGCGGAAAGACGGCCTCCGCCTCGCTCCGAAAGTTTCCGAGACAAATCCCGGGAAAGTTTGGAAGAAGCGGCCAAGAGGCAAGATGGAGGGCTCTTTAAGGGGCCACCGTATCCCGGCTACCCCTTCATCATGATCCCCGACCTGACGAGCCCCTACCTCCCCAACGGATCGCTCTCGCCCACCGCCCGAACCTATCTCCAGATGAAATGG…	ATGCCGCAGCTGAACGGCGGTGGAGGGGATGACCTAGGCGCCAACGACGAACTGATTTCCTTCAAAGACGAGGGCGAACAGGAGGAGAAGAGCTCCGAAAACTCCTCGGCAGAGAGGGATTTAGCTGATGTCAAATCGTCTCTAGTCAATGAATCAGAAACGAATCAAAACAGCTCCTCCGATTCCGAGGCGGAAAGACGGCCTCCGCCTCGCTCCGAAAGTTTCCGAGACAAATCCCGGGAAAGTTTGGAAGAAGCGGCCAAGAGGCAAGATGGAGGGCTCTTTAAGGGGCCACCGTATCCCGGCTACCCCTTCATCATGATCCCCGACCTGACGAGCCCCTACCTCCCCAACGGATCGCTCTCGCCCACCGCCCGAACCTATCTCCAGATGAAATGG…	1377	65288.1	53862.6	22	113	SAFATYKVKAAASAHPLQMEAY	1377	1385	AAAAAAAAA	1462	1467	CCCCCC
KIAA2018	114431248	AAAAAAAAA	9	1	-1	ATGCCAGAAATGACAGAGAATGAGACGCCTACAAAAAAGCAGCACAGAAAGAAAAACCGGGAGACACACAATGCAGTGGAGAGGCATAGAAAGAAGAAAATTAATGCTGGGATAAACAGAATAGGAGAGCTGATCCCATGTTCTCCTGCCCTGAAGCAGAGCAAGAATATGATCCTGGACCAAGCCTTTAAATATATAACAGAATTGAAAAGGCAAAATGATGAACTCCTGCTTAATGGAGGAAACAATGAACAAGCTGAAGAAATAAAAAAGCTACGGAAACAACTGGAAGAAATCCAAAAAGAAAATGGCCGATATATTGAATTACTGAAAGCTAATGACATATGCTTATATGATGACCCGACAATTCACTGGAAAGGAAATCTTAAAAACTCAAAG…	ATGCCAGAAATGACAGAGAATGAGACGCCTACAAAAAAGCAGCACAGAAAGAAAAACCGGGAGACACACAATGCAGTGGAGAGGCATAGAAAGAAGAAAATTAATGCTGGGATAAACAGAATAGGAGAGCTGATCCCATGTTCTCCTGCCCTGAAGCAGAGCAAGAATATGATCCTGGACCAAGCCTTTAAATATATAACAGAATTGAAAAGGCAAAATGATGAACTCCTGCTTAATGGAGGAAACAATGAACAAGCTGAAGAAATAAAAAAGCTACGGAAACAACTGGAAGAAATCCAAAAAGAAAATGGCCGATATATTGAATTACTGAAAGCTAATGACATATGCTTATATGATGACCCGACAATTCACTGGAAAGGAAATCTTAAAAACTCAAAG…	431	241671	19368.7	21	2078	LLFIPTGISLVETAREQLFRG	33	38	AAAAAA	267	272	AAAAAA	431	439	AAAAAAAAA	3037	3047	AAAAAAAAAAA	4049	4054	CCCCCC	5346	5351	CCCCCC	4447	4454	AGAGAGAG	5605	5612	AGAGAGAG	6044	6051	CTCTCTCT
CCDC43	151101337	AAAAAAAAA	9	1	-1	ATGGCGGCGCCCAGCGAAGTGGCCGCGATAGCCCCTGGCGAAGGCGATGGCGGAGGCGGCGGCTTTGGCTCCTGGCTGGACGGACGGTTGGAGGCACTGGGAGTGGACCGAGCCGTTTATGGAGCCTACATCTTGGGTATCCTGCAGGAGGAGGAGGAAGAAGAGAAGCTGGACGCTCTGCAGGGGATCCTCTCTGCTTTCCTGGAAGAAGATTCCCTCCTTAATATCTGCAAGGAGATTGTGGAACGATGGTCAGAAACTCAGAATGTTGTCACCAAAGTGAAAAAAGAAGATGAAGTACAGGCCATTGCCACCCTAATTGAGAAGCAGGCACAAATCGTAGTAAAGCCAAGGATGGTGTCAGAAGAGGAGAAGCAGAGAAAAGCTGCCCTCCTGGCC…	ATGGCGGCGCCCAGCGAAGTGGCCGCGATAGCCCCTGGCGAAGGCGATGGCGGAGGCGGCGGCTTTGGCTCCTGGCTGGACGGACGGTTGGAGGCACTGGGAGTGGACCGAGCCGTTTATGGAGCCTACATCTTGGGTATCCTGCAGGAGGAGGAGGAAGAAGAGAAGCTGGACGCTCTGCAGGGGATCCTCTCTGCTTTCCTGGAAGAAGATTCCCTCCTTAATATCTGCAAGGAGATTGTGGAACGATGGTCAGAAACTCAGAATGTTGTCACCAAAGTGAAAAAAGAAGATGAAGTACAGGCCATTGCCACCCTAATTGAGAAGCAGGCACAAATCGTAGTAAAGCCAAGGATGGTGTCAGAAGAGGAGAAGCAGAGAAAAGCTGCCCTCCTGGCC…	638	25247.2	26136	19	-10	GHREGSESDNLGLLYSFPP	283	288	AAAAAA	638	646	AAAAAAAAA	598	605	GAGAGAGA
KCTD16	55926200	AAAAAAAAA	9	1	-1	ATGGCTCTGAGTGGAAACTGTAGTCGTTATTATCCTCGAGAACAAGGGTCCGCAGTTCCCAACTCCTTCCCTGAGGTGGTAGAGCTGAATGTCGGGGGTCAAGTTTATTTTACTCGCCATTCCACATTGATAAGCATCCCTCATTCCCTCCTGTGGAAAATGTTTTCCCCAAAGAGAGACACGGCTAATGATCTAGCCAAGGACTCCAAGGGAAGGTTTTTCATTGACAGAGATGGATTCTTGTTCCGTTATATTCTGGACTATCTCAGGGACAGGCAGGTGGTCCTGCCTGATCACTTTCCAGAAAAAGGAAGACTGAAAAGGGAAGCTGAATACTTCCAGCTCCCAGACTTGGTCAAACTCCTGACCCCCGATGAAATCAAGCAAAGCCCAGATGAA…	ATGGCTCTGAGTGGAAACTGTAGTCGTTATTATCCTCGAGAACAAGGGTCCGCAGTTCCCAACTCCTTCCCTGAGGTGGTAGAGCTGAATGTCGGGGGTCAAGTTTATTTTACTCGCCATTCCACATTGATAAGCATCCCTCATTCCCTCCTGTGGAAAATGTTTTCCCCAAAGAGAGACACGGCTAATGATCTAGCCAAGGACTCCAAGGGAAGGTTTTTCATTGACAGAGATGGATTCTTGTTCCGTTATATTCTGGACTATCTCAGGGACAGGCAGGTGGTCCTGCCTGATCACTTTCCAGAAAAAGGAAGACTGAAAAGGGAAGCTGAATACTTCCAGCTCCCAGACTTGGTCAAACTCCTGACCCCCGATGAAATCAAGCAAAGCCCAGATGAA…	1141	49135.6	45887.9	19	26	LLKKSSQLRRSWRNVSRIS	453	458	CCCCCC	1141	1149	AAAAAAAAA
TBC1D23	217035118	AAAAAAAAA	9	1	-1	ATGGCGGAAGGAGAAGATGTGCCGCCGCTGCCAACGTCGAGCGGCGACGGCTGGGAAAAAGATCTTGAAGAAGCTCTGGAAGCAGGAGGTTGTGATCTTGAAACGTTGAGAAATATAATTCAAGGAAGACCGCTGCCTGCTGATCTGAGGGCCAAAGTTTGGAAGATTGCTCTGAATGTTGCAGGAAAAGGTGATAGTTTGGCATCATGGGATGGTATTTTAGACTTGCCAGAACAGAACACTATTCACAAAGATTGCCTGCAGTTTATTGACCAGCTTTCAGTGCCAGAGGAGAAGGCAGCAGAATTACTTTTGGATATTGAATCTGTAATTACCTTTTATTGTAAATCACGTAACATTAAATATAGCACATCCCTTAGCTGGATACATCTACTGAAA…	ATGGCGGAAGGAGAAGATGTGCCGCCGCTGCCAACGTCGAGCGGCGACGGCTGGGAAAAAGATCTTGAAGAAGCTCTGGAAGCAGGAGGTTGTGATCTTGAAACGTTGAGAAATATAATTCAAGGAAGACCGCTGCCTGCTGATCTGAGGGCCAAAGTTTGGAAGATTGCTCTGAATGTTGCAGGAAAAGGTGATAGTTTGGCATCATGGGATGGTATTTTAGACTTGCCAGAACAGAACACTATTCACAAAGATTGCCTGCAGTTTATTGACCAGCTTTCAGTGCCAGAGGAGAAGGCAGCAGAATTACTTTTGGATATTGAATCTGTAATTACCTTTTATTGTAAATCACGTAACATTAAATATAGCACATCCCTTAGCTGGATACATCTACTGAAA…	1894	76497.9	72768.8	17	34	NILNSLPSSMEIAVLQE	682	687	TTTTTT	1894	1902	AAAAAAAAA
C15orf48	14165280	AAAAAAAAA	9	1	-1	ATGAGCTTTTTCCAACTCCTGATGAAAAGGAAGGAACTCATTCCCTTGGTGGTGTTCATGACTGTGGCGGCGGGTGGAGCCTCATCTTTCGCTGTGTATTCTCTTTGGAAAACCGATGTGATCCTTGATCGAAAAAAAAATCCAGAACCTTGGGAAACTGTGGACCCTACTGTACCTCAAAAGCTTATAACAATCAACCAACAATGGAAACCCATTGAAGAGTTGCAAAATGTCCAAAGGGTGACCAAATGA	ATGAGCTTTTTCCAACTCCTGATGAAAAGGAAGGAACTCATTCCCTTGGTGGTGTTCATGACTGTGGCGGCGGGTGGAGCCTCATCTTTCGCTGTGTATTCTCTTTGGAAAACCGATGTGATCCTTGATCGAAAAAAAATCCAGAACCTTGGGAAACTGTGGACCCTACTGTACCTCAAAAGCTTATAACAATCAACCAACAATGGAAACCCATTGAAGAGTTGCAAAATGTCCAAAGGGTGACCAAATGA	132	9617.01	7122.45	16	21	IQNLGKLWTLLYLKSL	132	140	AAAAAAAAA
C15orf48	37694067	AAAAAAAAA	9	1	-1	ATGAGCTTTTTCCAACTCCTGATGAAAAGGAAGGAACTCATTCCCTTGGTGGTGTTCATGACTGTGGCGGCGGGTGGAGCCTCATCTTTCGCTGTGTATTCTCTTTGGAAAACCGATGTGATCCTTGATCGAAAAAAAAATCCAGAACCTTGGGAAACTGTGGACCCTACTGTACCTCAAAAGCTTATAACAATCAACCAACAATGGAAACCCATTGAAGAGTTGCAAAATGTCCAAAGGGTGACCAAATGA	ATGAGCTTTTTCCAACTCCTGATGAAAAGGAAGGAACTCATTCCCTTGGTGGTGTTCATGACTGTGGCGGCGGGTGGAGCCTCATCTTTCGCTGTGTATTCTCTTTGGAAAACCGATGTGATCCTTGATCGAAAAAAAATCCAGAACCTTGGGAAACTGTGGACCCTACTGTACCTCAAAAGCTTATAACAATCAACCAACAATGGAAACCCATTGAAGAGTTGCAAAATGTCCAAAGGGTGACCAAATGA	132	9617.01	7122.45	16	21	IQNLGKLWTLLYLKSL	132	140	AAAAAAAAA
BEND5	187828564	AAAAAAAAA	9	1	-1	ATGTACGCCTTTGTGCGGTTCCTGGAGGACAACGTCTGCTACGCGCTGCCCGTGTCGTGCGTGCGCGACTTCAGCCCCCGCTCGCGGCTGGATTTTGACAACCAGAAGGTGTACGCCGTGTACCGGGGCCCGGAGGAATTGGGCGCCGGGCCCGAGAGCCCCCCGCGCGCCCCCCGCGACTGGGGCGCGCTGTTGCTCCACAAGGCCCAGATCCTGGCGCTGGCAGAAGACAAATCTGACCTTGAAAACAGTGTGATGCAGAAGAAAATAAAAATCCCCAAGCTTTCTCTTAATCATGTAGAAGAAGATGGAGAGGTTAAAGATTATGGGGAAGAAGATTTACAGCTTAGACACATCAAGAGACCTGAGGGGCGGAAGCCGAGCGAAGTGGCGCACAAG…	ATGTACGCCTTTGTGCGGTTCCTGGAGGACAACGTCTGCTACGCGCTGCCCGTGTCGTGCGTGCGCGACTTCAGCCCCCGCTCGCGGCTGGATTTTGACAACCAGAAGGTGTACGCCGTGTACCGGGGCCCGGAGGAATTGGGCGCCGGGCCCGAGAGCCCCCCGCGCGCCCCCCGCGACTGGGGCGCGCTGTTGCTCCACAAGGCCCAGATCCTGGCGCTGGCAGAAGACAAATCTGACCTTGAAAACAGTGTGATGCAGAAGAAAATAAAAATCCCCAAGCTTTCTCTTAATCATGTAGAAGAAGATGGAGAGGTTAAAGATTATGGGGAAGAAGATTTACAGCTTAGACACATCAAGAGACCTGAGGGGCGGAAGCCGAGCGAAGTGGCGCACAAG…	1044	48180	41515.6	14	57	RKMQSLNHPSRLTN	159	164	CCCCCC	170	175	CCCCCC	1044	1052	AAAAAAAAA	1196	1201	AAAAAA
GINS1	126116594	AAAAAAAAA	9	1	-1	ATGTTCTGCGAAAAAGCCATGGAACTGATCCGCGAGCTGCATCGCGCGCCCGAAGGGCAACTGCCTGCCTTCAACGAGGATGGACTCAGACAAGTTCTGGAGGAGATGAAAGCTTTGTATGAACAAAACCAGTCTGATGTGAATGAAGCAAAGTCAGGTGGACGAAGTGATTTGATACCAACTATCAAATTTCGACACTGTTCTCTGTTAAGAAATCGACGCTGCACTGTAGCATACCTGTATGACCGCTTGCTTCGGATCAGAGCACTCAGATGGGAATATGGTAGCGTCTTGCCAAATGCATTACGATTTCACATGGCTGCTGAAGAAATGGAGTGGTTTAATAATTATAAAAGATCTCTTGCTACTTATATGAGGTCACTGGGAGGAGATGAAGGT…	ATGTTCTGCGAAAAAGCCATGGAACTGATCCGCGAGCTGCATCGCGCGCCCGAAGGGCAACTGCCTGCCTTCAACGAGGATGGACTCAGACAAGTTCTGGAGGAGATGAAAGCTTTGTATGAACAAAACCAGTCTGATGTGAATGAAGCAAAGTCAGGTGGACGAAGTGATTTGATACCAACTATCAAATTTCGACACTGTTCTCTGTTAAGAAATCGACGCTGCACTGTAGCATACCTGTATGACCGCTTGCTTCGGATCAGAGCACTCAGATGGGAATATGGTAGCGTCTTGCCAAATGCATTACGATTTCACATGGCTGCTGAAGAAATGGAGTGGTTTAATAATTATAAAAGATCTCTTGCTACTTATATGAGGTCACTGGGAGGAGATGAAGGT…	507	22987.6	21328.6	13	12	IASTFYLDGNVSS	507	515	AAAAAAAAA
LOC100288891	239741074	GGGGGGGGG	9	1	-1	ATGGAAAACTGCTGCCGGTGCCCTAAGCAGAAGGCAGGTGGAAAAATCAGCACTAGGACGTCGAAGCGATGGTACCACAGTCAAATCCCACGACGTCTACACTCTACCAAGCACTTGCGCACGCTCCCCCTTTTCCATTCAGTACTCCCAAGAGGGGTTCGGAAGAACCCCGAGTCCATTGTAAGCTCAGGGGAGAGCGGGAGCCAGGGAGGTGAAGTGCGCAGACTCGGCAGCGGCGGCGGGCAGAACCGCGGGGGGGGGAGAGACCGTGGTCACGAAGGGGGTTCTCCCAGAGTGAAGCTTCTTCATCTCACTCTAGAGTTGCTGATCCCTGTGATTTCCTCCATGTGGGAAACGGTGTTTGTGCTAGAAGAGGCTGCGCTCTTTACCTGA	ATGGAAAACTGCTGCCGGTGCCCTAAGCAGAAGGCAGGTGGAAAAATCAGCACTAGGACGTCGAAGCGATGGTACCACAGTCAAATCCCACGACGTCTACACTCTACCAAGCACTTGCGCACGCTCCCCCTTTTCCATTCAGTACTCCCAAGAGGGGTTCGGAAGAACCCCGAGTCCATTGTAAGCTCAGGGGAGAGCGGGAGCCAGGGAGGTGAAGTGCGCAGACTCGGCAGCGGCGGCGGGCAGAACCGCGGGGGGGGAGAGACCGTGGTCACGAAGGGGGTTCTCCCAGAGTGAAGCTTCTTCATCTCACTCTAGAGTTGCTGATCCCTGTGATTTCCTCCATGTGGGAAACGGTGTTTGTGCTAGAAGAGGCTGCGCTCTTTACCTGA	253	14338	10647.8	11	32	ETVVTKGVLPE	253	261	GGGGGGGGG
LOC642424	169190399	CCCCCCCCC	9	1	-1	ATGCCAAGCTGTGCCGGCCTTCTACCCCATCTCCACTATTTTGCCCTCCGCCGCCGCGGCTTTTTGCCCCCCCCCCCCGCCCCTCCCCGGCTTTTTACTCTCCGAGACTTTTCGCCCCCCGTCGCCGCGGCATTTTGCCACCCGCCACCGTGGCTTTTTGCTGCCCGCCGCCGCGGCTTTTTCCCCACCGCGGCTTTTTACCGCCCGTCGCCGCGGCTTTTTGCCCACCCGCCGCCGCGGCTTTTTGCCCCCACCGCTCCTCGGCGTTTTGCCCGCCGCGGCTTTTTGCGTCCCCGCCGCCGTGGCTTTTTACCACCCCCCCCCACGAGTCAGCCCCAGTCAGGACACAGCACAGAAGTGAGGGCCCCCACTCAGCTCCTGGGGCTCCTGGTGCTCTGG…	ATGCCAAGCTGTGCCGGCCTTCTACCCCATCTCCACTATTTTGCCCTCCGCCGCCGCGGCTTTTTGCCCCCCCCCCCCGCCCCTCCCCGGCTTTTTACTCTCCGAGACTTTTCGCCCCCCGTCGCCGCGGCATTTTGCCACCCGCCACCGTGGCTTTTTGCTGCCCGCCGCCGCGGCTTTTTCCCCACCGCGGCTTTTTACCGCCCGTCGCCGCGGCTTTTTGCCCACCCGCCGCCGCGGCTTTTTGCCCCCACCGCTCCTCGGCGTTTTGCCCGCCGCGGCTTTTTGCGTCCCCGCCGCCGTGGCTTTTTACCACCCCCCCCACGAGTCAGCCCCAGTCAGGACACAGCACAGAAGTGAGGGCCCCCACTCAGCTCCTGGGGCTCCTGGTGCTCTGGC…	316	26755.6	13584.4	11	123	RVSPSQDTAQK	67	78	CCCCCCCCCCCC	115	120	CCCCCC	316	324	CCCCCCCCC
SLC16A4	4759114	TTTTTTTTT	9	1	-1	ATGCTGAAGAGGGAGGGGAAGGTCCAACCTTACACTAAAACCCTGGATGGAGGATGGGGATGGATGATTGTGATTCATTTTTTCCTGGTGAATGTGTTTGTGATGGGGATGACCAAGACTTTTGCAATTTTCTTTGTGGTCTTTCAAGAAGAGTTTGAAGGCACCTCAGAGCAAATTGGTTGGATTGGATCCATCATGTCATCTCTTCGTTTTTGTGCAGGTCCCCTGGTTGCTATTATTTGTGACATACTTGGAGAGAAAACTACCTCCATTCTTGGGGCTTTCGTTGTTACTGGTGGATATCTGATCAGCAGCTGGGCCACAAGTATTCCTTTTCTTTGTGTGACTATGGGACTTCTACCCGGTTTGGGTTCTGCTTTCTTATACCAAGTGGCTGCT…	ATGCTGAAGAGGGAGGGGAAGGTCCAACCTTACACTAAAACCCTGGATGGAGGATGGGGATGGATGATTGTGATTCATTTTTTCCTGGTGAATGTGTTTGTGATGGGGATGACCAAGACTTTTGCAATTTTCTTTGTGGTCTTTCAAGAAGAGTTTGAAGGCACCTCAGAGCAAATTGGTTGGATTGGATCCATCATGTCATCTCTTCGTTTTTGTGCAGGTCCCCTGGTTGCTATTATTTGTGACATACTTGGAGAGAAAACTACCTCCATTCTTGGGGCTTTCGTTGTTACTGGTGGATATCTGATCAGCAGCTGGGCCACAAGTATTCCTTTTCTTTGTGTGACTATGGGACTTCTACCCGGTTTGGGTTCTGCTTTCTTATACCAAGTGGCTGCT…	1417	54020.1	53802.8	11	2	LYHWPKDGKTV	78	83	TTTTTT	421	426	AAAAAA	1417	1425	TTTTTTTTT
ZNF292	150170718	AAAAAAAAA	9	1	-1	ATGGCGGACGAAGAGGCCGAGCAGGAGAGGTTGAGTTGCGGCGAAGGCGGCTGCGTCGCGGAGCTGCAGCGCCTGGGCGAGCGGCTCCAGGAGCTGGAGCTACAGCTGCGGGAGAGCCGGGTACCGGCCGTGGAAGCGGCCACCGACTACTGTCAGCAGCTGTGCCAGACACTCCTAGAATATGCAGAGAAATGGAAAACTTCAGAAGATCCTTTACCTTTATTGGAGGTATACACAGTGGCTATCCAAAGTTATGTTAAAGCCCGACCTTATCTTACCTCTGAATGTGAAAATGTAGCCTTGGTTCTGGAACGCTTGGCATTAAGCTGTGTTGAACTTTTACTGTGTCTGCCTGTTGAGTTATCAGATAAACAGTGGGAACAATTTCAGACACTGGTG…	ATGGCGGACGAAGAGGCCGAGCAGGAGAGGTTGAGTTGCGGCGAAGGCGGCTGCGTCGCGGAGCTGCAGCGCCTGGGCGAGCGGCTCCAGGAGCTGGAGCTACAGCTGCGGGAGAGCCGGGTACCGGCCGTGGAAGCGGCCACCGACTACTGTCAGCAGCTGTGCCAGACACTCCTAGAATATGCAGAGAAATGGAAAACTTCAGAAGATCCTTTACCTTTATTGGAGGTATACACAGTGGCTATCCAAAGTTATGTTAAAGCCCGACCTTATCTTACCTCTGAATGTGAAAATGTAGCCTTGGTTCTGGAACGCTTGGCATTAAGCTGTGTTGAACTTTTACTGTGTCTGCCTGTTGAGTTATCAGATAAACAGTGGGAACAATTTCAGACACTGGTG…	6137	304804	229303	10	665	VLTKQKVLYK	447	452	TTTTTT	806	811	AAAAAA	1905	1910	AAAAAA	2158	2163	AAAAAA	2366	2371	TTTTTT	3409	3414	AAAAAA	3465	3470	TTTTTT	3499	3504	TTTTTT	3857	3862	TTTTTT	3933	3938	GGGGGG	4030	4035	AAAAAA	6016	6021	AAAAAA
VPS37B	13375926	CCCCCCCCC	9	1	-1	ATGGCGGGCGCCGGGAGCGAAGCCCGGTTCGCCGGGCTGTCGCTGGTGCAGCTCAACGAGCTGCTGGAGGACGAGGGCCAGCTGACGGAGATGGTGCAGAAGATGGAGGAGACACAGAATGTTCAGCTTAACAAAGAAATGACACTTGCCAGCAACCGGAGCCTGGCAGAAGGAAACCTTTTGTACCAGCCCCAGCTGGACACGTTGAAAGCACGCTTGACCCAGAAATACCAGGAACTCCAGGTTCTCTTTGAAGCCTATCAGATAAAGAAGACCAAATTAGACAGACAGTCTAGCAGTGCTTCCTTGGAGACCCTGTTAGCACTTCTTCAGGCAGAAGGGGCCAAGATTGAGGAAGACACTGAGAACATGGCAGAGAAGTTTCTGGATGGAGAACTT…	ATGGCGGGCGCCGGGAGCGAAGCCCGGTTCGCCGGGCTGTCGCTGGTGCAGCTCAACGAGCTGCTGGAGGACGAGGGCCAGCTGACGGAGATGGTGCAGAAGATGGAGGAGACACAGAATGTTCAGCTTAACAAAGAAATGACACTTGCCAGCAACCGGAGCCTGGCAGAAGGAAACCTTTTGTACCAGCCCCAGCTGGACACGTTGAAAGCACGCTTGACCCAGAAATACCAGGAACTCCAGGTTCTCTTTGAAGCCTATCAGATAAAGAAGACCAAATTAGACAGACAGTCTAGCAGTGCTTCCTTGGAGACCCTGTTAGCACTTCTTCAGGCAGAAGGGGCCAAGATTGAGGAAGACACTGAGAACATGGCAGAGAAGTTTCTGGATGGAGAACTT…	621	31306	24387.2	9	67	HHPRCLRDA	529	534	CCCCCC	560	565	CCCCCC	621	629	CCCCCCCCC	730	736	CCCCCCC
CYHR1	14249268	GGGGGGGGG	9	1	-1	ATGGCCCCCAAGCCGGGGGCCGAGTGGAGCACAGCCCTGTCCCATCTGGTGCTGGGAGTGGTGTCTCTGCACGCAGCCGTGAGCACAGCCGAGGCAAGTCGAGGGGCTGCTGCTGGCTTCCTGCTCCAGGTCTTGGCTGCCACCACCACGCTGGCCCCAGGGCTGAGCACACACGAAGACTGCCTTGCTGGAGCCTGGGTGGCCACCGTCATCGGCCTTCCCCTTCTGGCCTTCGATTTCCACTGGGTGAATGGGGACCGCTCCTCTGCCAACCTGCTCCTGGGAGGAGGCATGGTGCTGGCAGTGGCTGGCGGCCACCTCGGCCCTGAGGGCCGCTCTGTGGCTGGTCAGGCAATGCTGTTGGTGGTCGCAGTGACCATCCTCATTGTAGCTGTCTTC…	ATGGCCCCCAAGCCGGGGGCCGAGTGGAGCACAGCCCTGTCCCATCTGGTGCTGGGAGTGGTGTCTCTGCACGCAGCCGTGAGCACAGCCGAGGCAAGTCGAGGGGCTGCTGCTGGCTTCCTGCTCCAGGTCTTGGCTGCCACCACCACGCTGGCCCCAGGGCTGAGCACACACGAAGACTGCCTTGCTGGAGCCTGGGTGGCCACCGTCATCGGCCTTCCCCTTCTGGCCTTCGATTTCCACTGGGTGAATGGGGACCGCTCCTCTGCCAACCTGCTCCTGGGAGGAGGCATGGTGCTGGCAGTGGCTGGCGGCCACCTCGGCCCTGAGGGCCGCTCTGTGGCTGGTCAGGCAATGCTGTTGGTGGTCGCAGTGACCATCCTCATTGTAGCTGTCTTC…	422	19948.5	15345.2	8	41	RCWVWQAS	422	430	GGGGGGGGG
CYHR1	193788637	GGGGGGGGG	9	1	-1	ATGGCCCCCAAGCCGGGGGCCGAGTGGAGCACAGCCCTGTCCCATCTGGTGCTGGGAGTGGTGTCTCTGCACGCAGCCGTGAGCACAGCCGAGGCAAGTCGAGGGGCTGCTGCTGGCTTCCTGCTCCAGGTCTTGGCTGCCACCACCACGCTGGCCCCAGGGCTGAGCACACACGAAGACTGCCTTGCTGGAGCCTGGGTGGCCACCGTCATCGGCCTTCCCCTTCTGGCCTTCGATTTCCACTGGGTGAATGGGGACCGCTCCTCTGCCAACCTGCTCCTGGGAGGAGGCATGGTGCTGGCAGTGGCTGGCGGCCACCTCGGCCCTGAGGGCCGCTCTGTGGCTGGTCAGGCAATGCTGTTGGTGGTCGCAGTGACCATCCTCATTGTAGCTGTCTTC…	ATGGCCCCCAAGCCGGGGGCCGAGTGGAGCACAGCCCTGTCCCATCTGGTGCTGGGAGTGGTGTCTCTGCACGCAGCCGTGAGCACAGCCGAGGCAAGTCGAGGGGCTGCTGCTGGCTTCCTGCTCCAGGTCTTGGCTGCCACCACCACGCTGGCCCCAGGGCTGAGCACACACGAAGACTGCCTTGCTGGAGCCTGGGTGGCCACCGTCATCGGCCTTCCCCTTCTGGCCTTCGATTTCCACTGGGTGAATGGGGACCGCTCCTCTGCCAACCTGCTCCTGGGAGGAGGCATGGTGCTGGCAGTGGCTGGCGGCCACCTCGGCCCTGAGGGCCGCTCTGTGGCTGGTCAGGCAATGCTGTTGGTGGTCGCAGTGACCATCCTCATTGTAGCTGTCTTC…	422	19948.5	15345.2	8	41	RCWVWQAS	422	430	GGGGGGGGG
ZCCHC7	110815844	AAAAAAAAA	9	1	-1	ATGATGTTTGGTGGCTATGAGACTATAGAAGCATACGAAGATGATCTTTATCGAGATGAGTCATCTAGTGAACTGAGTGTTGATAGTGAGGTGGAATTTCAACTCTATAGCCAAATTCATTATGCCCAAGATCTTGATGATGTCATCAGGGAGGAAGAGCATGAAGAAAAGAACTCTGGGAATTCGGAATCTTCGAGTAGTAAACCAAATCAGAAGAAGCTAATCGTCCTTTCAGATAGTGAGGTCATCCAGCTGTCAGATGGGTCAGAGGTCATCACTTTGTCTGATGAAGACAGTATTTATAGATGTAAAGGAAAGAATGTTAGAGTTCAAGCACAAGAAAATGCCCATGGTCTTTCTTCTTCTCTTCAATCTAATGAGCTGGTTGATAAGAAATGC…	ATGATGTTTGGTGGCTATGAGACTATAGAAGCATACGAAGATGATCTTTATCGAGATGAGTCATCTAGTGAACTGAGTGTTGATAGTGAGGTGGAATTTCAACTCTATAGCCAAATTCATTATGCCCAAGATCTTGATGATGTCATCAGGGAGGAAGAGCATGAAGAAAAGAACTCTGGGAATTCGGAATCTTCGAGTAGTAAACCAAATCAGAAGAAGCTAATCGTCCTTTCAGATAGTGAGGTCATCCAGCTGTCAGATGGGTCAGAGGTCATCACTTTGTCTGATGAAGACAGTATTTATAGATGTAAAGGAAAGAATGTTAGAGTTCAAGCACAAGAAAATGCCCATGGTCTTTCTTCTTCTCTTCAATCTAATGAGCTGGTTGATAAGAAATGC…	1617	63050	63604.7	8	-6	SLKPSGSL	759	764	AAAAAA	839	844	CCCCCC	1187	1192	AAAAAA	1617	1625	AAAAAAAAA	1165	1172	GAGAGAGA
SACS	163659918	AAAAAAAAA	9	1	-1	ATGGAGACCAAGGAGAACAGGTGGGTCCCGGTGACCGTGCTCCCCGGCTGCGTGGGCTGCAGGACCGTCGCGGCGCTGGCGTCCTGGACCGTGCGCGATGTGAAGGAACGTATCTTCGCGGAGACTGGCTTCCCGGTGTCGGAGCAGCGGCTGTGGCGCGGCGGCCGCGAGTTATCTGACTGGATCAAGATTGGAGATCTGACTTCCAAAAATTGTCATCTTTTTGTAAACCTTCAATCAAAAGGCTTAAAAGGGGGAGGTCGATTTGGTCAGACAACGCCACCACTTGTTGATTTTCTCAAGGACATTTTGAGAAGATATCCAGAAGGAGGACAGATTCTTAAGGAATTAATTCAGAATGCAGAAGATGCTGGGGCGACAGAAGTTAAATTTTTATAT…	ATGGAGACCAAGGAGAACAGGTGGGTCCCGGTGACCGTGCTCCCCGGCTGCGTGGGCTGCAGGACCGTCGCGGCGCTGGCGTCCTGGACCGTGCGCGATGTGAAGGAACGTATCTTCGCGGAGACTGGCTTCCCGGTGTCGGAGCAGCGGCTGTGGCGCGGCGGCCGCGAGTTATCTGACTGGATCAAGATTGGAGATCTGACTTCCAAAAATTGTCATCTTTTTGTAAACCTTCAATCAAAAGGCTTAAAAGGGGGAGGTCGATTTGGTCAGACAACGCCACCACTTGTTGATTTTCTCAAGGACATTTTGAGAAGATATCCAGAAGGAGGACAGATTCTTAAGGAATTAATTCAGAATGCAGAAGATGCTGGGGCGACAGAAGTTAAATTTTTATAT…	5143	521107	195441	7	2856	NPALPKH	2557	2562	AAAAAA	2593	2598	AAAAAA	3276	3281	AAAAAA	3321	3328	AAAAAAAA	5143	5151	AAAAAAAAA	5403	5408	AAAAAA	6166	6172	TTTTTTT	6181	6186	TTTTTT	8234	8239	AAAAAA	8584	8589	AAAAAA	8607	8612	TTTTTT	8787	8793	AAAAAAA
EBPL	14211873	TTTTTTTTT	9	1	-1	ATGGGCGCTGAGTGGGAGCTGGGGGCCGAGGCTGGCGGTTCGCTGCTGCTGTGCGCCGCGCTGCTGGCGGCGGGCTGCGCCCTGGGCCTGCGCCTGGGCCGCGGGCAGGGGGCGGCGGACCGCGGGGCGCTCATCTGGCTCTGCTACGACGCGCTGGTGCACTTCGCGCTGGAAGGCCCTTTTGTCTACTTGTCTTTAGTAGGAAACGTTGCAAATTCCGATGGCTTGATTGCTTCTTTATGGAAAGAATATGGCAAAGCTGATGCAAGATGGGTTTATTTTGATCCAACCATTGTGTCTGTGGAAATTCTGACCGTCGCCCTGGATGGGTCTCTGGCATTGTTCCTCATTTATGCCATAGTCAAAGAAAAATATTACCGGCATTTCCTGCAGATCACC…	ATGGGCGCTGAGTGGGAGCTGGGGGCCGAGGCTGGCGGTTCGCTGCTGCTGTGCGCCGCGCTGCTGGCGGCGGGCTGCGCCCTGGGCCTGCGCCTGGGCCGCGGGCAGGGGGCGGCGGACCGCGGGGCGCTCATCTGGCTCTGCTACGACGCGCTGGTGCACTTCGCGCTGGAAGGCCCTTTTGTCTACTTGTCTTTAGTAGGAAACGTTGCAAATTCCGATGGCTTGATTGCTTCTTTATGGAAAGAATATGGCAAAGCTGATGCAAGATGGGTTTATTTTGATCCAACCATTGTGTCTGTGGAAATTCTGACCGTCGCCCTGGATGGGTCTCTGGCATTGTTCCTCATTTATGCCATAGTCAAAGAAAAATATTACCGGCATTTCCTGCAGATCACC…	508	23203.5	19642.3	6	29	LTVCGF	508	516	TTTTTTTTT
MS4A2	214831008	TTTTTTTTT	9	1	-1	ATGGACACAGAAAGTAATAGGAGAGCAAATCTTGCTCTCCCACAGGAGCCTTCCAGTGTGCCTGCATTTGAAGTCTTGGAAATATCTCCCCAGGAAGTATCTTCAGGCAGACTATTGAAGTCGGCCTCATCCCCACCACTGCATACATGGCTGACAGTTTTGAAAAAAGAGCAGGAGTTCCTGGGGGTAACACAAATTCTGACTGCTATGATATGCCTTTGTTTTGGAACAGTTGTCTGCTCTGTACTTGATATTTCACACATTGAGGGAGACATTTTTTCATCATTTAAAGCAGGTTATCCATTCTGGGGAGCCATATTTTTTTCTATTTCTGGAATGTTGTCAATTATATCTGAAAGGAGAAATGCAACATATCTGGTGAGAGGAAGCCTGGGAGCA…	ATGGACACAGAAAGTAATAGGAGAGCAAATCTTGCTCTCCCACAGGAGCCTTCCAGTGTGCCTGCATTTGAAGTCTTGGAAATATCTCCCCAGGAAGTATCTTCAGGCAGACTATTGAAGTCGGCCTCATCCCCACCACTGCATACATGGCTGACAGTTTTGAAAAAAGAGCAGGAGTTCCTGGGGGTAACACAAATTCTGACTGCTATGATATGCCTTTGTTTTGGAACAGTTGTCTGCTCTGTACTTGATATTTCACACATTGAGGGAGACATTTTTTCATCATTTAAAGCAGGTTATCCATTCTGGGGAGCCATATTTTTTTCTATTTCTGGAATGTTGTCAATTATATCTGAAAGGAGAAATGCAACATATCTGGTGAGAGGAAGCCTGGGAGCA…	545	21460.3	20628.2	4	7	VWED	163	168	AAAAAA	275	280	TTTTTT	319	325	TTTTTTT	499	504	TTTTTT	545	553	TTTTTTTTT
ZDBF2	151301098	AAAAAAAAA	9	1	-1	ATGCAGAAAAGACAAGGATATTGCAGTTATTGCCGTGTGCAGTATAATAACCTGGAACAGCATTTGTTCAGTGCTCAGCACAGGAGTTTGACCAGACAGAGTAGACGTCAAATATGTACCAGTAGTTTGATGGAACGTTTCTTACAGGATGTACTGCAGCACCACCCATATCATTGTCAAGAGAGCAGTTCAACACAAGATGAGACACATGTGAATACTGGGTCATCGTCTGAAGTGGTGCATTTGGATGATGCTTTTTCTGAAGAAGAGGAAGAGGATGAGGATAAGGTTGAGGATGAGGATGCTACCGAAGAGAGACCATCCGAGGTTTCAGAACCTATTGAAGAGTTACATTCCAGACCTCATAAATCTCAGGAAGGCACGCAGGAGGTTTCAGTT…	ATGCAGAAAAGACAAGGATATTGCAGTTATTGCCGTGTGCAGTATAATAACCTGGAACAGCATTTGTTCAGTGCTCAGCACAGGAGTTTGACCAGACAGAGTAGACGTCAAATATGTACCAGTAGTTTGATGGAACGTTTCTTACAGGATGTACTGCAGCACCACCCATATCATTGTCAAGAGAGCAGTTCAACACAAGATGAGACACATGTGAATACTGGGTCATCGTCTGAAGTGGTGCATTTGGATGATGCTTTTTCTGAAGAAGAGGAAGAGGATGAGGATAAGGTTGAGGATGAGGATGCTACCGAAGAGAGACCATCCGAGGTTTCAGAACCTATTGAAGAGTTACATTCCAGACCTCATAAATCTCAGGAAGGCACGCAGGAGGTTTCAGTT…	5176	265607	194638	4	623	NVRS	537	542	CCCCCC	3177	3182	TTTTTT	3274	3280	AAAAAAA	4729	4734	TTTTTT	5176	5184	AAAAAAAAA	5404	5409	AAAAAA	5596	5601	AAAAAA	5617	5624	AAAAAAAA	6754	6759	AAAAAA
KIAA1919	154937330	TTTTTTTTT	9	1	-1	ATGCTGTGTGCCTCCTTCCTGGGGCTGGGATTGAGTGTTGCTATAGTGGGACCCACGTTTCAAGATTTGGCAACAAACGTGAACCGAAATATCAGTAGTCTGTCTTTCATTTTTGTGGGTCGTGCCTTGGGATATTTGAGTGGCTCTGTGATTGGTGGATTTCTTGTCGATGTCATGAATTATTTTTTACTTTTGGGAATCTCAATGTCGGCTACCACCGTTGGTCTTTATCTTGTTCCTTTTTGCAAGACAGCAATATTACTCACTGTCATGATGTCTATCTTCGGTGTTTCAATTGGCATTCTGGATACAGGTGGTAACGTCCTTATCTTGGCTATTTGGGGGGACAAAGGAGCCCCACATATGCAGGCCTTACACTTCTCTTTTGCCTTGGGTGCC…	ATGCTGTGTGCCTCCTTCCTGGGGCTGGGATTGAGTGTTGCTATAGTGGGACCCACGTTTCAAGATTTGGCAACAAACGTGAACCGAAATATCAGTAGTCTGTCTTTCATTTTTGTGGGTCGTGCCTTGGGATATTTGAGTGGCTCTGTGATTGGTGGATTTCTTGTCGATGTCATGAATTATTTTTTACTTTTGGGAATCTCAATGTCGGCTACCACCGTTGGTCTTTATCTTGTTCCTTTTTGCAAGACAGCAATATTACTCACTGTCATGATGTCTATCTTCGGTGTTTCAATTGGCATTCTGGATACAGGTGGTAACGTCCTTATCTTGGCTATTTGGGGGGACAAAGGAGCCCCACATATGCAGGCCTTACACTTCTCTTTTGCCTTGGGTGCC…	596	56215.5	21584.5	3	314	VCF	183	188	TTTTTT	341	346	GGGGGG	596	604	TTTTTTTTT	715	721	TTTTTTT	859	864	TTTTTT	1069	1074	TTTTTT
INO80E	27734727	CCCCCCCCC	9	1	-1	ATGAACGGGCCGGCGGACGGCGAAGTGGACTACAAAAAAAAATACCGGAATCTGAAGCGGAAGCTCAAGTTCCTCATCTACGAGCACGAGTGCTTCCAGGAGGAGCTGAGGAAAGCGCAAAGGAAATTACTGAAGGTGTCCCGGGACAAGAGTTTCCTCCTAGACCGACTTCTGCAGTACGAGAACGTGGATGAAGACTCTTCGGACTCAGATGCCACTGCATCATCAGATAACAGCGAGACGGAGGGGACACCCAAGTTGTCTGACACACCGGCCCCTAAGAGGAAGAGAAGCCCTCCGCTGGGGGGCGCCCCCTCTCCCTCCAGCCTCTCCCTGCCTCCTTCAACAGGGTTTCCCCTTCAGGCCTCCGGGGTCCCCTCCCCATACCTGAGCTCGCTG…	ATGAACGGGCCGGCGGACGGCGAAGTGGACTACAAAAAAAAATACCGGAATCTGAAGCGGAAGCTCAAGTTCCTCATCTACGAGCACGAGTGCTTCCAGGAGGAGCTGAGGAAAGCGCAAAGGAAATTACTGAAGGTGTCCCGGGACAAGAGTTTCCTCCTAGACCGACTTCTGCAGTACGAGAACGTGGATGAAGACTCTTCGGACTCAGATGCCACTGCATCATCAGATAACAGCGAGACGGAGGGGACACCCAAGTTGTCTGACACACCGGCCCCTAAGAGGAAGAGAAGCCCTCCGCTGGGGGGCGCCCCCTCTCCCTCCAGCCTCTCCCTGCCTCCTTCAACAGGGTTTCCCCTTCAGGCCTCCGGGGTCCCCTCCCCATACCTGAGCTCGCTG…	625	26476.8	23259.5	2	31	RS	34	42	AAAAAAAAA	303	308	GGGGGG	414	419	CCCCCC	526	531	CCCCCC	602	607	CCCCCC	625	633	CCCCCCCCC
GOT1L1	117414139	AAAAAAAAA	9	1	-1	ATGCCCACCCTTTCAGTGTTCATGGATGTGCCCCTCGCCCACAAGCTAGAGGGCAGCTTGTTAAAGACCTACAAACAAGATGATTACCCGAACAAGATATTCTTAGCCTATAGAGTCTGCATGACAAATGAAGGCCATCCCTGGGTTTCTCTCGTGGTGCAGAAGACTCGACTACAGATTTCACAGGATCCCTCCCTGAATTATGAGTACTTGCCCACCATGGGCCTGAAATCATTCATCCAGGCCTCTCTAGCACTCCTCTTTGGAAAGCACAGCCAAGCCATTGTGGAGAACAGGGTAGGGGGTGTACACACTGTTGGTGACAGTGGTGCCTTCCAGCTTGGCGTCCAGTTTCTCAGAGCTTGGCATAAGGATGCTCGTATAGTTTACATCATCTCT…	ATGCCCACCCTTTCAGTGTTCATGGATGTGCCCCTCGCCCACAAGCTAGAGGGCAGCTTGTTAAAGACCTACAAACAAGATGATTACCCGAACAAGATATTCTTAGCCTATAGAGTCTGCATGACAAATGAAGGCCATCCCTGGGTTTCTCTCGTGGTGCAGAAGACTCGACTACAGATTTCACAGGATCCCTCCCTGAATTATGAGTACTTGCCCACCATGGGCCTGAAATCATTCATCCAGGCCTCTCTAGCACTCCTCTTTGGAAAGCACAGCCAAGCCATTGTGGAGAACAGGGTAGGGGGTGTACACACTGTTGGTGACAGTGGTGCCTTCCAGCTTGGCGTCCAGTTTCTCAGAGCTTGGCATAAGGATGCTCGTATAGTTTACATCATCTCT…	1235	47303.5	46701.7	1	6	H	631	636	TTTTTT	864	870	CCCCCCC	1235	1243	AAAAAAAAA
SYCP3	24233580	AAAAAAAAA	9	1	-1	ATGGTGTCCTCCGGAAAAAAGTATTCCAGGAAATCTGGGAAGCCGTCTGTGGAAGATCAGTTTACGAGAGCCTATGACTTTGAGACTGAAGATAAGAAAGATCTGAGTGGATCAGAGGAAGATGTTATTGAAGGGAAGACTGCAGTCATTGAGAAACGTAGGAAGAAAAGGTCTTCTGCAGGAGTAGTTGAAGATATGGGGGGTGAAGTGCAGAATATGCTGGAAGGAGTTGGAGTTGACATTAACAAGGCTCTTCTTGCCAAGAGAAAGAGACTAGAAATGTATACCAAGGCTTCTCTCAAAACTAGTAACCAGAAAATTGAACATGTTTGGAAAACACAACAAGATCAAAGGCAGAAGCTTAACCAAGAATATTCTCAGCAGTTTCTGACTTTGTTT…	ATGGTGTCCTCCGGAAAAAAGTATTCCAGGAAATCTGGGAAGCCGTCTGTGGAAGATCAGTTTACGAGAGCCTATGACTTTGAGACTGAAGATAAGAAAGATCTGAGTGGATCAGAGGAAGATGTTATTGAAGGGAAGACTGCAGTCATTGAGAAACGTAGGAAGAAAAGGTCTTCTGCAGGAGTAGTTGAAGATATGGGGGGTGAAGTGCAGAATATGCTGGAAGGAGTTGGAGTTGACATTAACAAGGCTCTTCTTGCCAAGAGAAAGAGACTAGAAATGTATACCAAGGCTTCTCTCAAAACTAGTAACCAGAAAATTGAACATGTTTGGAAAACACAACAAGATCAAAGGCAGAAGCTTAACCAAGAATATTCTCAGCAGTTTCTGACTTTGTTT…	635	27727.8	25259.9	1	21	L	15	20	AAAAAA	198	203	GGGGGG	443	448	AAAAAA	613	618	AAAAAA	635	643	AAAAAAAAA
LOC643677	239744870	AAAAAAAAA	9	1	-1	ATGAAAGCTTGTGCATCCTTTTGGAAGAAGCCCACACTTCCTGAAAAGGGTAGTTCAGATGTCCAGGAGCTCCAGAGAATTGGTCAGTTATTAATTCATCTTCAGGAGAAAGAAAAAAGAATTACTTCATCACTTACATCTGAAGAAAAGGAATGTAACTTTGAAGATAGAATTTTATTCTCACGTGAAATACTATGGTCAGGTACTAGTGAAAGTGAAGATCAAGTAAGTCCCTCTAGTGAAAGTCATGTGCCATCTTCAAATGGAATCAGCTCATCTTTGCCATTGTTTTATTCAGAAGTAGAGGAAACGTGTCTAAGCCATACAGAGCATCCAGACAGAGAATATGAAACAATACAATTTTCCTCCAAGAAATTATTTTCAATGATGAAAACCAAC…	ATGAAAGCTTGTGCATCCTTTTGGAAGAAGCCCACACTTCCTGAAAAGGGTAGTTCAGATGTCCAGGAGCTCCAGAGAATTGGTCAGTTATTAATTCATCTTCAGGAGAAAGAAAAAAGAATTACTTCATCACTTACATCTGAAGAAAAGGAATGTAACTTTGAAGATAGAATTTTATTCTCACGTGAAATACTATGGTCAGGTACTAGTGAAAGTGAAGATCAAGTAAGTCCCTCTAGTGAAAGTCATGTGCCATCTTCAAATGGAATCAGCTCATCTTTGCCATTGTTTTATTCAGAAGTAGAGGAAACGTGTCTAAGCCATACAGAGCATCCAGACAGAGAATATGAAACAATACAATTTTCCTCCAAGAAATTATTTTCAATGATGAAAACCAAC…	15659	784879	590552	0	1707		113	118	AAAAAA	1276	1282	AAAAAAA	1326	1331	AAAAAA	1635	1640	AAAAAA	1813	1818	AAAAAA	2055	2060	TTTTTT	3007	3015	AAAAAAAAA	3127	3133	AAAAAAA	3587	3592	AAAAAA	5129	5134	AAAAAA	5759	5764	AAAAAA	5903	5908	AAAAAA
BBX	217035121	AAAAAAAA	8	1	-1	ATGAAAGGCAGTAATAGAAATAAGGATCATTCAGCAGAAGGAGAAGGGGTTGGAAAACGACCAAAACGAAAGTGTCTTCAGTGGCATCCATTGCTAGCAAAGAAACTTCTTGATTTTTCAGAAGAGGAAGAAGAGGAAGACGAAGAGGAGGATATTGATAAGGTTCAACTTCTTGGGGCCGATGGCCTAGAGCAAGATGTTGGTGAAACTGAAGATGATGAATCACCAGAGCAGCGAGCCCGGAGACCAATGAATGCATTTCTTTTATTTTGCAAACGCCATCGCTCTCTTGTACGTCAGGAACACCCCAGGCTTGATAACCGAGGTGCTACCAAGATACTAGCTGATTGGTGGGCTGTTCTTGATCCAAAGGAAAAGCAGAAATACACAGACATGGCC…	ATGAAAGGCAGTAATAGAAATAAGGATCATTCAGCAGAAGGAGAAGGGGTTGGAAAACGACCAAAACGAAAGTGTCTTCAGTGGCATCCATTGCTAGCAAAGAAACTTCTTGATTTTTCAGAAGAGGAAGAAGAGGAAGACGAAGAGGAGGATATTGATAAGGTTCAACTTCTTGGGGCCGATGGCCTAGAGCAAGATGTTGGTGAAACTGAAGATGATGAATCACCAGAGCAGCGAGCCCGGAGACCAATGAATGCATTTCTTTTATTTTGCAAACGCCATCGCTCTCTTGTACGTCAGGAACACCCCAGGCTTGATAACCGAGGTGCTACCAAGATACTAGCTGATTGGTGGGCTGTTCTTGATCCAAAGGAAAAGCAGAAATACACAGACATGGCC…	2081	105126	109217	269	-23	NSTASLNIVLLHLTGNVYLSQEKRRRLEMCPQNRLKPAKVLSSLRKRTYSTKLSANISTKRRSPMFRKKEVGINGQTSNSSWMPFTLQKPYFQKTETPWSLFIRLKISHPFSTLQSQQQRKNLWWAAKREKQGKPRLHTLSGQQMAGYHQQEVLWMTNQRNNCRGVSLKQLRQTAMTNAHTTPRSGRRGAVLQKCLPCLRSLASLRWLKWQPWKMCTEVRGQLRSPMMDSQKKCRRLLYLFPALTSEAPFHCKTLCFTYYPSLVFTEGC	1350	1355	AAAAAA	1585	1590	AAAAAA	2081	2088	AAAAAAAA	2151	2156	AAAAAA
BBX	18378731	AAAAAAAA	8	1	-1	ATGAAAGGCAGTAATAGAAATAAGGATCATTCAGCAGAAGGAGAAGGGGTTGGAAAACGACCAAAACGAAAGTGTCTTCAGTGGCATCCATTGCTAGCAAAGAAACTTCTTGATTTTTCAGAAGAGGAAGAAGAGGAAGACGAAGAGGAGGATATTGATAAGGTTCAACTTCTTGGGGCCGATGGCCTAGAGCAAGATGTTGGTGAAACTGAAGATGATGAATCACCAGAGCAGCGAGCCCGGAGACCAATGAATGCATTTCTTTTATTTTGCAAACGCCATCGCTCTCTTGTACGTCAGGAACACCCCAGGCTTGATAACCGAGGTGCTACCAAGATACTAGCTGATTGGTGGGCTGTTCTTGATCCAAAGGAAAAGCAGAAATACACAGACATGGCC…	ATGAAAGGCAGTAATAGAAATAAGGATCATTCAGCAGAAGGAGAAGGGGTTGGAAAACGACCAAAACGAAAGTGTCTTCAGTGGCATCCATTGCTAGCAAAGAAACTTCTTGATTTTTCAGAAGAGGAAGAAGAGGAAGACGAAGAGGAGGATATTGATAAGGTTCAACTTCTTGGGGCCGATGGCCTAGAGCAAGATGTTGGTGAAACTGAAGATGATGAATCACCAGAGCAGCGAGCCCGGAGACCAATGAATGCATTTCTTTTATTTTGCAAACGCCATCGCTCTCTTGTACGTCAGGAACACCCCAGGCTTGATAACCGAGGTGCTACCAAGATACTAGCTGATTGGTGGGCTGTTCTTGATCCAAAGGAAAAGCAGAAATACACAGACATGGCC…	2081	101551	105694	239	-23	NSTASLNIVLLHLTGNVYLSQEKRRRLEMCPQNRLKPAKEVGINGQTSNSSWMPFTLQKPYFQKTETPWSLFIRLKISHPFSTLQSQQQRKNLWWAAKREKQGKPRLHTLSGQQMAGYHQQEVLWMTNQRNNCRGVSLKQLRQTAMTNAHTTPRSGRRGAVLQKCLPCLRSLASLRWLKWQPWKMCTEVRGQLRSPMMDSQKKCRRLLYLFPALTSEAPFHCKTLCFTYYPSLVFTEGC	1350	1355	AAAAAA	1585	1590	AAAAAA	2081	2088	AAAAAAAA	2151	2156	AAAAAA
DMWD	62945417	CCCCCCCC	8	1	-1	ATGGCGGCGGGCGGCGCGGAGGGCGGCTCGGGCCCCGGCGCCGCCATGGGGGACTGCGCGGAGATTAAGTCGCAATTCCGCACGCGCGAGGGTTTCTACAAGCTACTCCCGGGCGACGGCGCCGCTCGCAGGTCGGGTCCGGCTTCCGCCCAGACTCCGGTGCCGCCTCAGCCACCGCAGCCCCCGCCCGGCCCTGCCTCCGCCTCCGGTCCCGGCGCTGCAGGCCCCGCGTCGTCCCCGCCGCCCGCAGGCCCCGGACCCGGGCCCGCCCTGCCCGCCGTGCGCCTCAGCCTCGTGCGCCTCGGGGAGCCGGACAGCGCCGGGGCCGGGGAGCCGCCCGCCACGCCCGCGGGGCTGGGCTCGGGGGGAGACCGCGTCTGCTTCAACTTGGGCCGTGAG…	ATGGCGGCGGGCGGCGCGGAGGGCGGCTCGGGCCCCGGCGCCGCCATGGGGGACTGCGCGGAGATTAAGTCGCAATTCCGCACGCGCGAGGGTTTCTACAAGCTACTCCCGGGCGACGGCGCCGCTCGCAGGTCGGGTCCGGCTTCCGCCCAGACTCCGGTGCCGCCTCAGCCACCGCAGCCCCCGCCCGGCCCTGCCTCCGCCTCCGGTCCCGGCGCTGCAGGCCCCGCGTCGTCCCCGCCGCCCGCAGGCCCCGGACCCGGGCCCGCCCTGCCCGCCGTGCGCCTCAGCCTCGTGCGCCTCGGGGAGCCGGACAGCGCCGGGGCCGGGGAGCCGCCCGCCACGCCCGCGGGGCTGGGCTCGGGGGGAGACCGCGTCTGCTTCAACTTGGGCCGTGAG…	1359	70435	69010.5	202	17	WPAPAPSLAHLAPRHRPPAARGVASLAQAPCLARCPAPTVSRTQLAGARRAARVWRQSLAHHSALAASPRSHCRSGGTGGQRRSTSATTAWATSAGVAVAAVAVVGRSPAALFPAAAWTPPRCWALRCARASTRCPCWSPLCARRSPRSGSQSSCSWRTASSLPARRASSAPGPGRARRSQTRRPRPRQGKEVGPGHPASQW	363	368	GGGGGG	1359	1366	CCCCCCCC	1601	1606	GGGGGG	989	998	TGTGTGTGTG
LOC100288131	239745016	CCCCCCCC	8	1	-1	ATGGGAAAACTTAAAGAGAAAACATGCCAAGCTGAGGGGGCCGACTTGGAGGGGCCCCGAGATCCCGGGGGAGTGCTGCGTTTTGCCGCAGTGGCCTGCAGTGGTCCCACCTGCCCCCCCACCTCTGAGAACGCAGACAGGAGCTGTGGCTGCCCCCCCCCCGCCCCCCCCATCTCCCCAGCTCGCCCCACCAGTTTTCTGCAGGGGCCCGGAAGCTGTTTGCTGCAGCGTAGTGGCCAAGCCCCCTATTTTTTTCTGCCTGACTTCACGACTCCCCAGGCTTCTGCGTGGCCCCTACAAGCTGCCTCTGAGGAGCCACTCTATTACCTGCAAACATTGTCATCCTCGCAGAATCCATTTTGGGGGTTGCAGGCCGGGAAGCATTCAGCCCCTGAGGTG…	ATGGGAAAACTTAAAGAGAAAACATGCCAAGCTGAGGGGGCCGACTTGGAGGGGCCCCGAGATCCCGGGGGAGTGCTGCGTTTTGCCGCAGTGGCCTGCAGTGGTCCCACCTGCCCCCCCACCTCTGAGAACGCAGACAGGAGCTGTGGCTGCCCCCCCCCCGCCCCCCCATCTCCCCAGCTCGCCCCACCAGTTTTCTGCAGGGGCCCGGAAGCTGTTTGCTGCAGCGTAGTGGCCAAGCCCCCTATTTTTTTCTGCCTGACTTCACGACTCCCCAGGCTTCTGCGTGGCCCCTACAAGCTGCCTCTGAGGAGCCACTCTATTACCTGCAAACATTGTCATCCTCGCAGAATCCATTTTGGGGGTTGCAGGCCGGGAAGCATTCAGCCCCTGAGGTGC…	164	33594.1	24280.2	178	82	SPQLAPPVFCRGPEAVCCSVVAKPPIFFCLTSRLPRLLRGPYKLPLRSHSITCKHCHPRRIHFGGCRPGSIQPLRCCGRKPAGARGRAGGLRSRSSLGGRGRGPGSGAGAGPAPGAALGFWLRTRKGARARSEGKARAAPGCALRSPPPLPGSCRRRRPPPTTAASQKPARAHGCTLG	114	120	CCCCCCC	153	162	CCCCCCCCCC	164	171	CCCCCCCC	249	255	TTTTTTT
LOC646960	169163549	CCCCCCCC	8	1	-1	ATGCTGCTGGCTGTGCTGCTGCTGCTACCCCTCCCAAGCTCATGGTTTGCCCACGGGCACCCACTGTACACACGCCTGCCCCCCAGCGCCCTGCAAGGGCCGTGCGGCGAGAGGCGTCCGAGCACTGCCAATGTGACGCGGGCCCACGGCCGCATCGTGGAGAAAGCCCGGCATGCGGGCGGAGGGGCAGGGTCTCCGAGGGGCCTGCGGGGTGTGCCCCTGTCCTTCCTGCGTCTCAGCTGCCGCTCGACCCGCAGCGCCCCGAATGAGCTTCTGTGGACTGTGACGCTGGCAGAGGGGTCCCGGGGGGAGCAAGCGGAGGAGGTGCCAGTGAACCGCATCCTGCCCCACCCCAAGTTTGACCCGCGGACCTTCCACAACGACCTGGCCCTGGTGCAG…	ATGCTGCTGGCTGTGCTGCTGCTGCTACCCCTCCCAAGCTCATGGTTTGCCCACGGGCACCCACTGTACACACGCCTGCCCCCCAGCGCCCTGCAAGGGCCGTGCGGCGAGAGGCGTCCGAGCACTGCCAATGTGACGCGGGCCCACGGCCGCATCGTGGAGAAAGCCCGGCATGCGGGCGGAGGGGCAGGGTCTCCGAGGGGCCTGCGGGGTGTGCCCCTGTCCTTCCTGCGTCTCAGCTGCCGCTCGACCCGCAGCGCCCCGAATGAGCTTCTGTGGACTGTGACGCTGGCAGAGGGGTCCCGGGGGGAGCAAGCGGAGGAGGTGCCAGTGAACCGCATCCTGCCCCACCCCAAGTTTGACCCGCGGACCTTCCACAACGACCTGGCCCTGGTGCAG…	873	58006.3	46729.2	147	101	RSCRQTPPGSAPSMPACARGPRAPVRAWRTSSACSAGGDASCARWRTRCWACCGTRRSCSGLVRDCGAWPPPWLSPLQRSGSLLCTPPGSCGFTQDRGLQALGSRSGGRSRAEKPTAALGWSPCDRSWLPCRGPMPGSCRSPRSTWP	79	84	CCCCCC	305	310	GGGGGG	420	425	GGGGGG	639	644	GGGGGG	737	742	GGGGGG	873	880	CCCCCCCC	1401	1406	GGGGGG	1606	1611	CCCCCC
LOC645321	169212744	CCCCCCCC	8	1	-1	ATGGCCATTAGCGGAGGGCCGCGCCGATTGGCCGGGCTCCAGCGGACTCCGGCGGCCTATGCAAATGAGGCCGCGCTCGCAATTAGCGGCCGCGCCGACGAGGAGGGGGCCGCGGGCGCAGGCAGCAAACTTTGGCGGCGTCCGCGCGGCGCCGTCTCCGCCGGCGCGCCGGGCTCGCCCCTTTATAGAGTGTCTGCGCCGCCGCCCGCGCCCCCCCCGCCGCCGCCGCCGGGCGGCCCCTCCCGGAGCGAGCGGCCGCGGGCAGGGCTCCGACCCGGCGCCTTTGTCTCGCCCGGGCCGCTCGGGCGCCGCGCCTCCTGTTCCGGGCGCGCGGGGTCGGCCGGCCGCCTTCGCTGCTCCGCCGCGGCTCTCAGCGCCGCTCAGCGCGGCGGGCCCGCC…	ATGGCCATTAGCGGAGGGCCGCGCCGATTGGCCGGGCTCCAGCGGACTCCGGCGGCCTATGCAAATGAGGCCGCGCTCGCAATTAGCGGCCGCGCCGACGAGGAGGGGGCCGCGGGCGCAGGCAGCAAACTTTGGCGGCGTCCGCGCGGCGCCGTCTCCGCCGGCGCGCCGGGCTCGCCCCTTTATAGAGTGTCTGCGCCGCCGCCCGCGCCCCCCCGCCGCCGCCGCCGGGCGGCCCCTCCCGGAGCGAGCGGCCGCGGGCAGGGCTCCGACCCGGCGCCTTTGTCTCGCCCGGGCCGCTCGGGCGCCGCGCCTCCTGTTCCGGGCGCGCGGGGTCGGCCGGCCGCCTTCGCTGCTCCGCCGCGGCTCTCAGCGCCGCTCAGCGCGGCGGGCCCGCCC…	211	30651.2	21267.8	141	95	RRRRRAAPPGASGRGQGSDPAPLSRPGRSGAAPPVPGARGRPAAFAAPPRLSAPLSAAGPPGLRCPPLSGPSRPAPRPLRGLPPAAGRARRLAAGAERSAHAGSPFTTGHRAPAEWAASATESSNSTKLPRAAHPFPGFRG	211	218	CCCCCCCC	412	417	CCCCCC	606	613	CGCGCGCG
LOC100287034	239742939	CCCCCCCC	8	1	-1	ATGGAAAAGCGTAAGGTCAGGCCCGAGGCGGGCAGAGCCCCAACTGGACTGCGCGTCCCACACCGGGCACCTCACATTTTGGCACAACTCCAACCAAACGAAACCCAGCCGCTCGGAGCCCACTCCACCCCCTACGGCGGGACGTTAGAGGCCGTCTCCGCGTTTCACCGACTAGGACTGGGGCTCCCGATAGCCGGGAGGCCGAAAGCCGGGCCCAGTCCTTCCCCAGCTGCCCCCACCCGGCCTCGCCTCCTTCATGGGCGCCGGAGCGCCGGGCACGTAGCGCGCGCTGACGTCAGCCCTCCCGCGGGCCCTGTCCCTGCCCCCACCCCGCCGCGCGCCCGGAACGCCGAAACCCCCTGGAACGCCGCCAGCCTTCTAAATCGGGGCTGTTGCTGG…	ATGGAAAAGCGTAAGGTCAGGCCCGAGGCGGGCAGAGCCCCAACTGGACTGCGCGTCCCACACCGGGCACCTCACATTTTGGCACAACTCCAACCAAACGAAACCCAGCCGCTCGGAGCCCACTCCACCCCCTACGGCGGGACGTTAGAGGCCGTCTCCGCGTTTCACCGACTAGGACTGGGGCTCCCGATAGCCGGGAGGCCGAAAGCCGGGCCCAGTCCTTCCCCAGCTGCCCCCACCCGGCCTCGCCTCCTTCATGGGCGCCGGAGCGCCGGGCACGTAGCGCGCGCTGACGTCAGCCCTCCCGCGGGCCCTGTCCCTGCCCCCACCCCGCCGCGCGCCCGGAACGCCGAAACCCCCTGGAACGCCGCCAGCCTTCTAAATCGGGGCTGTTGCTGG…	537	33432.4	31958.5	127	13	TPPPPARPPGCRGGLAGSRGPQRGKVGAGSLRAGCGCRTRGQGGGRARDLLRSARAGRGAPAALQTRPVLLVLVEAAGQLPCGAGPHLLLSPLLRRCPRSASRHGEAAVGQSCWSARLGGQTRAISP	537	544	CCCCCCCC	566	571	CCCCCC	579	585	GGGGGGG	898	903	GGGGGG	283	290	GCGCGCGC
GLIS2	110431364	GGGGGGGG	8	1	-1	ATGCACTCCCTGGACGAGCCGCTCGACCTGAAGCTGAGTATCACCAAGCTCCGGGCGGCAAGAGAGAAGCGGGAGAGGACGCTGGGTGTGGTCCGGCCCCGTGCTCTGCACAGGGAGCTGGGCCTGGTGGATGACAGCCCCACACCTGGCTCTCCAGGCTCCCCGCCCTCAGGCTTCCTGCTGAACTCCAAGTTCCCCGAGAAGGTGGAGGGACGCTTTTCAGCAGCCCCTCTCGTGGACCTCAGCCTGTCACCACCATCTGGGCTGGACTCCCCCAATGGCAGCAGCTCGCTGTCCCCCGAGCGCCAGGGCAACGGGGACCTGCCTCCAGTGCCCAGTGCCTCGGACTTCCAGCCACTGCGCTATTTGGATGGTGTCCCCAGCTCCTTCCAGTTCTTC…	ATGCACTCCCTGGACGAGCCGCTCGACCTGAAGCTGAGTATCACCAAGCTCCGGGCGGCAAGAGAGAAGCGGGAGAGGACGCTGGGTGTGGTCCGGCCCCGTGCTCTGCACAGGGAGCTGGGCCTGGTGGATGACAGCCCCACACCTGGCTCTCCAGGCTCCCCGCCCTCAGGCTTCCTGCTGAACTCCAAGTTCCCCGAGAAGGTGGAGGGACGCTTTTCAGCAGCCCCTCTCGTGGACCTCAGCCTGTCACCACCATCTGGGCTGGACTCCCCCAATGGCAGCAGCTCGCTGTCCCCCGAGCGCCAGGGCAACGGGGACCTGCCTCCAGTGCCCAGTGCCTCGGACTTCCAGCCACTGCGCTATTTGGATGGTGTCCCCAGCTCCTTCCAGTTCTTC…	1183	55686.5	57178.4	126	2	AWALGCQAPSCLSIWPRTRCCPRPLGLADWACLWSPSLLAQLVARPRGRRGVGRCPPGPWAWRATRRPLKGRRAAAPGQAPMDSPCCQAPCWTCPRASTQLPAAQRRWPLAGWSSRRARCCSNRLW	415	421	GGGGGGG	1000	1005	CCCCCC	1183	1190	GGGGGGGG	681	689	CACACACAC
LOC729570	113413437	CCCCCCCC	8	1	-1	ATGCTAAATGACCGGATATCTATCATTGTGGAGAAACAGAGTTTGATCTTAGGCAGACGAAAGGAAAAGAAAGGCACACACCTAGAAGAATCACATGAGTCTCATTTCGAAGCCTCACGGAAGTCAGCACTGAAAGTCGTGGACCTTGTTTCGGGAGCTGCCCTGCCCACTTCCTCTCCCTCCTCCCAATCCCGGAGGCTTCCAAGCCATCTGACAACCACGTCTCCCCCTTGGGATCTGTTCCGGTGTTGGTTTTACCGGACAGTGACCAAAAAGGAGGGGAAACTCCTACATCTGGGGACTGCTCCAGAAACCCTGCCTGATCCTGCCCCTCTCACTGACAGTCTCCTCGCTGCTCCCTACATCTTCCTCTCCGCCGGAGCTGTCCAGAAGGGGGAT…	ATGCTAAATGACCGGATATCTATCATTGTGGAGAAACAGAGTTTGATCTTAGGCAGACGAAAGGAAAAGAAAGGCACACACCTAGAAGAATCACATGAGTCTCATTTCGAAGCCTCACGGAAGTCAGCACTGAAAGTCGTGGACCTTGTTTCGGGAGCTGCCCTGCCCACTTCCTCTCCCTCCTCCCAATCCCGGAGGCTTCCAAGCCATCTGACAACCACGTCTCCCCCTTGGGATCTGTTCCGGTGTTGGTTTTACCGGACAGTGACCAAAAAGGAGGGGAAACTCCTACATCTGGGGACTGCTCCAGAAACCCTGCCTGATCCTGCCCCTCTCACTGACAGTCTCCTCGCTGCTCCCTACATCTTCCTCTCCGCCGGAGCTGTCCAGAAGGGGGAT…	605	34660.9	34706.2	122	-2	PAAHPHLARAGRSARPTPAPAGPLPARRRRPRAPRRPSGPRPPPPGRRPHSPFHSPPGAWRGPANPRPHIRVRGAGNGLGSSAAAATAPPWAPARAFPCQARGVRIIFLFWKLKSAPRVGDY	605	612	CCCCCCCC	878	883	CCCCCC
C19orf26	148886716	CCCCCCCC	8	1	-1	ATGGCCACAGCCGCCACCACCACCACCACCACCACTGCCACAGTAGCCCTGACGACGTCGTGGGACAATGCCACTGGACGCCCCACGGCAGAGCCAGACCCCATCCTGGACAACTACGTGCTGCTGGTGGTGGTGATGTCGCTGTTCGTGGGGGGCACGCTGGTGGTGTTGTCTGGCGTCCTGCTCCTCTGCAAGCGCTGCTGGGACGTCCACCAGCGCCTCAACAGGGCCATGGAGGAAGCGGAGAAGACCACCACCACCTACCTGGACAACGGCACCCACCCAGCCCAAGACCCCGACTTCCGGGGAGAGGACCCCGAGTGCCAGGATGCGGAGACCGAACGCTTCCTGTCCACCAGCTCCACGGGCCGCCGGGTCTCCTTCAATGAGGCGGCGCTG…	ATGGCCACAGCCGCCACCACCACCACCACCACCACTGCCACAGTAGCCCTGACGACGTCGTGGGACAATGCCACTGGACGCCCCACGGCAGAGCCAGACCCCATCCTGGACAACTACGTGCTGCTGGTGGTGGTGATGTCGCTGTTCGTGGGGGGCACGCTGGTGGTGTTGTCTGGCGTCCTGCTCCTCTGCAAGCGCTGCTGGGACGTCCACCAGCGCCTCAACAGGGCCATGGAGGAAGCGGAGAAGACCACCACCACCTACCTGGACAACGGCACCCACCCAGCCCAAGACCCCGACTTCCGGGGAGAGGACCCCGAGTGCCAGGATGCGGAGACCGAACGCTTCCTGTCCACCAGCTCCACGGGCCGCCGGGTCTCCTTCAATGAGGCGGCGCTG…	1195	47087	54553.2	120	-73	LGGPGSALQAPWTRARLPPAARPLPEADSLGPPLQHGPEEGSRERLGKGRAVGGEEGPPEDGAGTAACWWSPRPEGFCCGPRPSPTPAPPMLPRLGRLLSEAAVTTPASSTPPPTQGQLP	150	155	GGGGGG	1034	1039	CCCCCC	1185	1190	CCCCCC	1195	1202	CCCCCCCC
ZNF133	134142822	AAAAAAAA	8	1	-1	ATGGCATTCAGGGATGTGGCTGTGGATTTCACCCAGGATGAGTGGAGGCTGCTGAGCCCTGCTCAAAGGACTCTGTACAGAGAGGTGATGCTGGAGAACTACAGCAACCTGGTCTCACTGGGAATTTCATTTTCTAAACCAGAACTCATCACCCAGCTGGAGCAAGGGAAAGAGACCTGGAGAGAGGAAAAAAAATGTTCACCGGCAACCTGTCCAGATCCAGAGCCAGAGCTCTACCTCGATCCTTTCTGCCCTCCGGGTTTCTCCAGTCAGAAATTCCCCATGCAGCATGTGCTGTGTAATCATCCCCCCTGGATCTTCACATGCTTGTGTGCAGAAGGTAACATCCAGCCTGGGGATCCGGGCCCAGGGGACCAGGAGAAGCAGCAACAAGCCTCT…	ATGGCATTCAGGGATGTGGCTGTGGATTTCACCCAGGATGAGTGGAGGCTGCTGAGCCCTGCTCAAAGGACTCTGTACAGAGAGGTGATGCTGGAGAACTACAGCAACCTGGTCTCACTGGGAATTTCATTTTCTAAACCAGAACTCATCACCCAGCTGGAGCAAGGGAAAGAGACCTGGAGAGAGGAAAAAAATGTTCACCGGCAACCTGTCCAGATCCAGAGCCAGAGCTCTACCTCGATCCTTTCTGCCCTCCGGGTTTCTCCAGTCAGAAATTCCCCATGCAGCATGTGCTGTGTAATCATCCCCCCTGGATCTTCACATGCTTGTGTGCAGAAGGTAACATCCAGCCTGGGGATCCGGGCCCAGGGGACCAGGAGAAGCAGCAACAAGCCTCTG…	188	73314.6	20484.7	120	469	NVHRQPVQIQSQSSTSILSALRVSPVRNSPCSMCCVIIPPGSSHACVQKVTSSLGIRAQGTRRSSNKPLRGDPGVIKQKVLREKVPCLCLEEPRKGLWERSPGHPRGSQSALGTASEGWS	188	195	AAAAAAAA	307	312	CCCCCC	1288	1295	ACACACAC	1729	1736	TGTGTGTG	1953	1960	CTCTCTCT
ZNF133	27545332	AAAAAAAA	8	1	-1	ATGGCATTCAGGGATGTGGCTGTGGATTTCACCCAGGATGAGTGGAGGCTGCTGAGCCCTGCTCAAAGGACTCTGTACAGAGAGGTGATGCTGGAGAACTACAGCAACCTGGTCTCACTGGGAATTTCATTTTCTAAACCAGAACTCATCACCCAGCTGGAGCAAGGGAAAGAGACCTGGAGAGAGGAAAAAAAATGTTCACCGGCAACCTGTCCAGATCCAGAGCCAGAGCTCTACCTCGATCCTTTCTGCCCTCCGGGTTTCTCCAGTCAGAAATTCCCCATGCAGCATGTGCTGTGTAATCATCCCCCCTGGATCTTCACATGCTTGTGTGCAGAAGGTAACATCCAGCCTGGGGATCCGGGCCCAGGGGACCAGGAGAAGCAGCAACAAGCCTCT…	ATGGCATTCAGGGATGTGGCTGTGGATTTCACCCAGGATGAGTGGAGGCTGCTGAGCCCTGCTCAAAGGACTCTGTACAGAGAGGTGATGCTGGAGAACTACAGCAACCTGGTCTCACTGGGAATTTCATTTTCTAAACCAGAACTCATCACCCAGCTGGAGCAAGGGAAAGAGACCTGGAGAGAGGAAAAAAATGTTCACCGGCAACCTGTCCAGATCCAGAGCCAGAGCTCTACCTCGATCCTTTCTGCCCTCCGGGTTTCTCCAGTCAGAAATTCCCCATGCAGCATGTGCTGTGTAATCATCCCCCCTGGATCTTCACATGCTTGTGTGCAGAAGGTAACATCCAGCCTGGGGATCCGGGCCCAGGGGACCAGGAGAAGCAGCAACAAGCCTCTG…	188	73314.6	20484.7	120	469	NVHRQPVQIQSQSSTSILSALRVSPVRNSPCSMCCVIIPPGSSHACVQKVTSSLGIRAQGTRRSSNKPLRGDPGVIKQKVLREKVPCLCLEEPRKGLWERSPGHPRGSQSALGTASEGWS	188	195	AAAAAAAA	307	312	CCCCCC	1288	1295	ACACACAC	1729	1736	TGTGTGTG	1953	1960	CTCTCTCT
P4HB	20070125	AAAAAAAA	8	1	-1	ATGCTGCGCCGCGCTCTGCTGTGCCTGGCCGTGGCCGCCCTGGTGCGCGCCGACGCCCCCGAGGAGGAGGACCACGTCCTGGTGCTGCGGAAAAGCAACTTCGCGGAGGCGCTGGCGGCCCACAAGTACCTGCTGGTGGAGTTCTATGCCCCTTGGTGTGGCCACTGCAAGGCTCTGGCCCCTGAGTATGCCAAAGCCGCTGGGAAGCTGAAGGCAGAAGGTTCCGAGATCAGGTTGGCCAAGGTGGACGCCACGGAGGAGTCTGACCTGGCCCAGCAGTACGGCGTGCGCGGCTATCCCACCATCAAGTTCTTCAGGAATGGAGACACGGCTTCCCCCAAGGAATATACAGCTGGCAGAGAGGCTGATGACATCGTGAACTGGCTGAAGAAGCGCACG…	ATGCTGCGCCGCGCTCTGCTGTGCCTGGCCGTGGCCGCCCTGGTGCGCGCCGACGCCCCCGAGGAGGAGGACCACGTCCTGGTGCTGCGGAAAAGCAACTTCGCGGAGGCGCTGGCGGCCCACAAGTACCTGCTGGTGGAGTTCTATGCCCCTTGGTGTGGCCACTGCAAGGCTCTGGCCCCTGAGTATGCCAAAGCCGCTGGGAAGCTGAAGGCAGAAGGTTCCGAGATCAGGTTGGCCAAGGTGGACGCCACGGAGGAGTCTGACCTGGCCCAGCAGTACGGCGTGCGCGGCTATCCCACCATCAAGTTCTTCAGGAATGGAGACACGGCTTCCCCCAAGGAATATACAGCTGGCAGAGAGGCTGATGACATCGTGAACTGGCTGAAGAAGCGCACG…	1153	57114	57012.9	117	5	TSLWSSMPHGVVTANSWLPFGINWERRTRTMRTSSSPRWTRLPTRWRPSKCTASPHSSSFLPVPTGRSLITTGNARWMVLRNSWRAVARMGQGMMTISRTWKKQRSQTWRKTMIRKL	1153	1160	AAAAAAAA
SMAD7	5174517	CCCCCCCC	8	1	-1	ATGTTCAGGACCAAACGATCTGCGCTCGTCCGGCGTCTCTGGAGGAGCCGTGCGCCCGGCGGCGAGGACGAGGAGGAGGGCGCAGGGGGAGGTGGAGGAGGAGGCGAGCTGCGGGGAGAAGGGGCGACGGACAGCCGAGCGCATGGGGCCGGTGGCGGCGGCCCGGGCAGGGCTGGATGCTGCCTGGGCAAGGCGGTGCGAGGTGCCAAAGGTCACCACCATCCCCACCCGCCAGCCGCGGGCGCCGGCGCGGCCGGGGGCGCCGAGGCGGATCTGAAGGCGCTCACGCACTCGGTGCTCAAGAAACTGAAGGAGCGGCAGCTGGAGCTGCTGCTCCAGGCCGTGGAGTCCCGCGGCGGGACGCGCACCGCGTGCCTCCTGCTGCCCGGCCGCCTGGAC…	ATGTTCAGGACCAAACGATCTGCGCTCGTCCGGCGTCTCTGGAGGAGCCGTGCGCCCGGCGGCGAGGACGAGGAGGAGGGCGCAGGGGGAGGTGGAGGAGGAGGCGAGCTGCGGGGAGAAGGGGCGACGGACAGCCGAGCGCATGGGGCCGGTGGCGGCGGCCCGGGCAGGGCTGGATGCTGCCTGGGCAAGGCGGTGCGAGGTGCCAAAGGTCACCACCATCCCCACCCGCCAGCCGCGGGCGCCGGCGCGGCCGGGGGCGCCGAGGCGGATCTGAAGGCGCTCACGCACTCGGTGCTCAAGAAACTGAAGGAGCGGCAGCTGGAGCTGCTGCTCCAGGCCGTGGAGTCCCGCGGCGGGACGCGCACCGCGTGCCTCCTGCTGCCCGGCCGCCTGGAC…	619	46424	34604.4	114	104	LLTPDTRWIFSNQLQTVQMLCLPPLKQGERIIWPLGGFQIPNFFWSLGIGHTGAWWHTGRRRREWGGSTVSRSPLWISSMIYLRGMAFASDSSIRTTRVSWCRRCGAKSAAASS	619	626	CCCCCCCC	730	735	GGGGGG
ZNF793	148727278	TTTTTTTT	8	1	-1	ATGATCGAATACCAGATACCTGTGTCATTCAAAGATGTGGTTGTGGGCTTCACCCAAGAGGAGTGGCACCGGCTGAGTCCTGCTCAGAGGGCCCTGTACCGGGATGTGATGCTGGAAACCTATAGCAACCTCGTCTCAGTGGGTTATGAAGGCACCAAACCAGATGTGATCCTCAGACTGGAGCAGGAAGAAGCACCATGGATTGGTGAGGCAGCATGCCCGGGCTGCCACTGTTGGGAAGACATCTGGCGAGTTAATATCCAGAGGAAAAGACGGCAAGACATGCTTTTGAGGCCAGGCGCAGCCATAAGCAAGAAAACATTGCCCAAGGAGAAAAGCTGTGAATATAATAAGTTTGGGAAAATATCACTTCTGAGCACTGATCTTTTTTCTTCAATC…	ATGATCGAATACCAGATACCTGTGTCATTCAAAGATGTGGTTGTGGGCTTCACCCAAGAGGAGTGGCACCGGCTGAGTCCTGCTCAGAGGGCCCTGTACCGGGATGTGATGCTGGAAACCTATAGCAACCTCGTCTCAGTGGGTTATGAAGGCACCAAACCAGATGTGATCCTCAGACTGGAGCAGGAAGAAGCACCATGGATTGGTGAGGCAGCATGCCCGGGCTGCCACTGTTGGGAAGACATCTGGCGAGTTAATATCCAGAGGAAAAGACGGCAAGACATGCTTTTGAGGCCAGGCGCAGCCATAAGCAAGAAAACATTGCCCAAGGAGAAAAGCTGTGAATATAATAAGTTTGGGAAAATATCACTTCTGAGCACTGATCTTTTTTCTTCAATC…	855	46925	45483.4	112	7	VGKPLPRSHTAQNIREHTQERDPLSAVNAGNRLVRSHTSMYIEKCTQEKDRIVAENVENPSARSHASINIGELTQERSPMGAMNVGKLSTRSQTSADIRKFMLGRMPTGMKT	386	391	TTTTTT	480	485	AAAAAA	855	862	TTTTTTTT	910	918	ACACACACA	920	927	GAGAGAGA
CEL	148536848	CCCCCCCC	8	1	-1	ATGCTCACCATGGGGCGCCTGCAACTGGTTGTGTTGGGCCTCACCTGCTGCTGGGCAGTGGCGAGTGCCGCGAAGCTGGGCGCCGTGTACACAGAAGGTGGGTTCGTGGAAGGCGTCAATAAGAAGCTCGGCCTCCTGGGTGACTCTGTGGACATCTTCAAGGGCATCCCCTTCGCAGCTCCCACCAAGGCCCTGGAAAATCCTCAGCCACATCCTGGCTGGCAAGGGACCCTGAAGGCCAAGAACTTCAAGAAGAGATGCCTGCAGGCCACCATCACCCAGGACAGCACCTACGGGGATGAAGACTGCCTGTACCTCAACATTTGGGTGCCCCAGGGCAGGAAGCAAGTCTCCCGGGACCTGCCCGTTATGATCTGGATCTATGGAGGCGCCTTCCTC…	ATGCTCACCATGGGGCGCCTGCAACTGGTTGTGTTGGGCCTCACCTGCTGCTGGGCAGTGGCGAGTGCCGCGAAGCTGGGCGCCGTGTACACAGAAGGTGGGTTCGTGGAAGGCGTCAATAAGAAGCTCGGCCTCCTGGGTGACTCTGTGGACATCTTCAAGGGCATCCCCTTCGCAGCTCCCACCAAGGCCCTGGAAAATCCTCAGCCACATCCTGGCTGGCAAGGGACCCTGAAGGCCAAGAACTTCAAGAAGAGATGCCTGCAGGCCACCATCACCCAGGACAGCACCTACGGGGATGAAGACTGCCTGTACCTCAACATTTGGGTGCCCCAGGGCAGGAAGCAAGTCTCCCGGGACCTGCCCGTTATGATCTGGATCTATGGAGGCGCCTTCCTC…	1778	79663.4	76467.6	110	51	CRPRVTPGPPPCRPRVTPGPPPCRPRVTPGPPPCRPRVTPGPPPCRPRVTPGPPPCRPRVTPGPPPCRPRVTPAPPPCRPRVTPGPPPCRPRVTPAPPPCRPRVTPGPPP	613	619	GGGGGGG	1690	1695	CCCCCC	1723	1728	CCCCCC	1778	1785	CCCCCCCC	1811	1818	CCCCCCCC	1844	1851	CCCCCCCC	1877	1884	CCCCCCCC	1910	1917	CCCCCCCC	1943	1950	CCCCCCCC	1976	1983	CCCCCCCC	2009	2016	CCCCCCCC	2041	2049	CCCCCCCCC
LMTK3	122937267	CCCCCCCC	8	1	-1	ATGAGGCAAGTGCTGTGGTTGTGTAATGTCTGCGTAACCGCACGGGAAACCCGCCACCACCTCCACCTCCCTGCCATCCTCGACAAGATGCCTGCCCCCGGCGCCCTCATCCTCCTTGCGGCCGTCTCCGCCTCCGGCTGCCTGGCGTCCCCGGCCCACCCCGATGGATTCGCCCTGGGCCGGGCTCCTCTGGCTCCTCCCTACGCTGTGGTCCTCATTTCCTGCTCCGGCCTGCTGGCCTTCATCTTCCTCCTCCTCACCTGTCTGTGCTGCAAACGGGGCGATGTCGGCTTCAAGGAATTTGAGAACCCTGAAGGGGAGGACTGCTCCGGGGAGTACACTCCCCCTGCGGAGGAGACCTCCTCCTCACAGTCGCTGCCTGATGTCTACATTCTCCCG…	ATGAGGCAAGTGCTGTGGTTGTGTAATGTCTGCGTAACCGCACGGGAAACCCGCCACCACCTCCACCTCCCTGCCATCCTCGACAAGATGCCTGCCCCCGGCGCCCTCATCCTCCTTGCGGCCGTCTCCGCCTCCGGCTGCCTGGCGTCCCCGGCCCACCCCGATGGATTCGCCCTGGGCCGGGCTCCTCTGGCTCCTCCCTACGCTGTGGTCCTCATTTCCTGCTCCGGCCTGCTGGCCTTCATCTTCCTCCTCCTCACCTGTCTGTGCTGCAAACGGGGCGATGTCGGCTTCAAGGAATTTGAGAACCCTGAAGGGGAGGACTGCTCCGGGGAGTACACTCCCCCTGCGGAGGAGACCTCCTCCTCACAGTCGCTGCCTGATGTCTACATTCTCCCG…	4211	157090	160110	105	-22	RGTRTRQRLQRPRHLPTPPPPEMGFPATTAALEAVSSGRRISPSSPLQAPRCASPASPSRLRWRPRGHPPGPPTPGPQAPWRIDSPKTRPRCTLRRGVENGILCG	458	463	CCCCCC	766	771	CCCCCC	1561	1567	GGGGGGG	1592	1598	CCCCCCC	1601	1606	CCCCCC	1793	1798	CCCCCC	1844	1849	CCCCCC	2141	2146	GGGGGG	2193	2199	CCCCCCC	2255	2262	CCCCCCCC	2270	2277	CCCCCCCC	2344	2354	CCCCCCCCCCC
CIR	40068059	AAAAAAAA	8	1	-1	ATGGGGAAATCCTTCGCCAACTTCATGTGCAAGAAAGACTTTCATCCTGCCTCCAAATCCAATATCAAAAAAGTATGGATGGCAGAACAGAAAATATCATATGATAAGAAGAAACAAGAAGAATTGATGCAGCAATATCTTAAAGAACAAGAATCATATGATAATAGATTGCTTATGGGAGATGAACGTGTAAAGAATGGCCTTAATTTCATGTATGAAGCCCCACCAGGAGCTAAAAAAGAAAACAAAGAGAAAGAAGAAACAGAAGGAGAGACCGAATACAAATTTGAATGGCAGAAAGGAGCCCCACGAGAAAAATATGCCAAAGATGACATGAACATCAGAGATCAGCCCTTTGGTATTCAGGTTCGAAATGTGAGGTGCATTAAATGTCACAAA…	ATGGGGAAATCCTTCGCCAACTTCATGTGCAAGAAAGACTTTCATCCTGCCTCCAAATCCAATATCAAAAAAGTATGGATGGCAGAACAGAAAATATCATATGATAAGAAGAAACAAGAAGAATTGATGCAGCAATATCTTAAAGAACAAGAATCATATGATAATAGATTGCTTATGGGAGATGAACGTGTAAAGAATGGCCTTAATTTCATGTATGAAGCCCCACCAGGAGCTAAAAAAGAAAACAAAGAGAAAGAAGAAACAGAAGGAGAGACCGAATACAAATTTGAATGGCAGAAAGGAGCCCCACGAGAAAAATATGCCAAAGATGACATGAACATCAGAGATCAGCCCTTTGGTATTCAGGTTCGAAATGTGAGGTGCATTAAATGTCACAAA…	700	52311.1	39091.8	103	112	RKKIEKRKSFRRAEVNTKNISPLLPHLPPPPPLPLLRLQKAVVRVRVTIKKKKYKGRKERKTSVQGITTVILKRRTSLRRESFMKNFLAVTITGKKPRKSPGS	67	72	AAAAAA	235	240	AAAAAA	700	707	AAAAAAAA	709	714	AAAAAA	720	725	AAAAAA	757	762	AAAAAA	857	865	AAAAAAAAA	1295	1300	AAAAAA
CEL	148536848	CCCCCCCC	8	1	-1	ATGCTCACCATGGGGCGCCTGCAACTGGTTGTGTTGGGCCTCACCTGCTGCTGGGCAGTGGCGAGTGCCGCGAAGCTGGGCGCCGTGTACACAGAAGGTGGGTTCGTGGAAGGCGTCAATAAGAAGCTCGGCCTCCTGGGTGACTCTGTGGACATCTTCAAGGGCATCCCCTTCGCAGCTCCCACCAAGGCCCTGGAAAATCCTCAGCCACATCCTGGCTGGCAAGGGACCCTGAAGGCCAAGAACTTCAAGAAGAGATGCCTGCAGGCCACCATCACCCAGGACAGCACCTACGGGGATGAAGACTGCCTGTACCTCAACATTTGGGTGCCCCAGGGCAGGAAGCAAGTCTCCCGGGACCTGCCCGTTATGATCTGGATCTATGGAGGCGCCTTCCTC…	ATGCTCACCATGGGGCGCCTGCAACTGGTTGTGTTGGGCCTCACCTGCTGCTGGGCAGTGGCGAGTGCCGCGAAGCTGGGCGCCGTGTACACAGAAGGTGGGTTCGTGGAAGGCGTCAATAAGAAGCTCGGCCTCCTGGGTGACTCTGTGGACATCTTCAAGGGCATCCCCTTCGCAGCTCCCACCAAGGCCCTGGAAAATCCTCAGCCACATCCTGGCTGGCAAGGGACCCTGAAGGCCAAGAACTTCAAGAAGAGATGCCTGCAGGCCACCATCACCCAGGACAGCACCTACGGGGATGAAGACTGCCTGTACCTCAACATTTGGGTGCCCCAGGGCAGGAAGCAAGTCTCCCGGGACCTGCCCGTTATGATCTGGATCTATGGAGGCGCCTTCCTC…	1811	79663.4	76285.3	99	51	CRPRVTPGPPPCRPRVTPGPPPCRPRVTPGPPPCRPRVTPGPPPCRPRVTPGPPPCRPRVTPAPPPCRPRVTPGPPPCRPRVTPAPPPCRPRVTPGPPP	613	619	GGGGGGG	1690	1695	CCCCCC	1723	1728	CCCCCC	1778	1785	CCCCCCCC	1811	1818	CCCCCCCC	1844	1851	CCCCCCCC	1877	1884	CCCCCCCC	1910	1917	CCCCCCCC	1943	1950	CCCCCCCC	1976	1983	CCCCCCCC	2009	2016	CCCCCCCC	2041	2049	CCCCCCCCC
HMX3	157743259	CCCCCCCC	8	1	-1	ATGCCGGAACCCGGGCCGGACGCTGCCGGCACCGCCAGCGCACAGCCCCAACCGCCGCCGCCCCCCCCACCCGCTCCCAAGGAGTCCCCGTTCTCCATCAAGAACCTGCTCAACGGAGACCACCACCGGCCGCCCCCTAAGCCTCAGCCGCCCCCACGGACGCTCTTCGCGCCAGCCTCGGCTGCCGCCGCCGCCGCCGCTGCCGCTGCCGCGGCGGCCAAGGGGGCCCTGGAGGGCGCCGCGGGCTTCGCGCTCTCGCAGGTGGGCGACCTGGCTTTCCCTCGCTTTGAGATCCCGGCGCAGAGGTTTGCCCTGCCCGCGCACTACCTGGAGCGCTCCCCAGCCTGGTGGTACCCCTACACCCTGACCCCCGCCGGCGGCCACCTCCCGCGACCTGAA…	ATGCCGGAACCCGGGCCGGACGCTGCCGGCACCGCCAGCGCACAGCCCCAACCGCCGCCGCCCCCCCACCCGCTCCCAAGGAGTCCCCGTTCTCCATCAAGAACCTGCTCAACGGAGACCACCACCGGCCGCCCCCTAAGCCTCAGCCGCCCCCACGGACGCTCTTCGCGCCAGCCTCGGCTGCCGCCGCCGCCGCCGCTGCCGCTGCCGCGGCGGCCAAGGGGGCCCTGGAGGGCGCCGCGGGCTTCGCGCTCTCGCAGGTGGGCGACCTGGCTTTCCCTCGCTTTGAGATCCCGGCGCAGAGGTTTGCCCTGCCCGCGCACTACCTGGAGCGCTCCCCAGCCTGGTGGTACCCCTACACCCTGACCCCCGCCGGCGGCCACCTCCCGCGACCTGAAG…	61	37822.7	13206.4	99	236	HPLPRSPRSPSRTCSTETTTGRPLSLSRPHGRSSRQPRLPPPPPLPLPRRPRGPWRAPRASRSRRWATWLSLALRSRRRGLPCPRTTWSAPQPGGTPTP	61	68	CCCCCCCC
HOXB7	85068580	GGGGGGGG	8	1	-1	ATGAGTTCATTGTATTATGCGAATACTTTATTTTCTAAATATCCAGCCTCAAGTTCGGTTTTCGCTACCGGAGCCTTCCCAGAACAAACTTCTTGTGCGTTTGCTTCCAACCCCCAGCGCCCGGGCTATGGAGCGGGTTCGGGCGCTTCCTTCGCCGCCTCGATGCAGGGCTTGTACCCCGGCGGGGGGGGCATGGCGGGCCAGAGCGCGGCCGGCGTCTACGCGGCCGGCTATGGGCTCGAGCCGAGTTCCTTCAACATGCACTGCGCGCCCTTTGAGCAGAACCTCTCCGGGGTGTGTCCCGGCGACTCCGCCAAGGCGGCGGGCGCCAAGGAGCAGAGGGACTCGGACTTGGCGGCCGAGAGTAACTTCCGGATCTACCCCTGGATGCGAAGCTCA…	ATGAGTTCATTGTATTATGCGAATACTTTATTTTCTAAATATCCAGCCTCAAGTTCGGTTTTCGCTACCGGAGCCTTCCCAGAACAAACTTCTTGTGCGTTTGCTTCCAACCCCCAGCGCCCGGGCTATGGAGCGGGTTCGGGCGCTTCCTTCGCCGCCTCGATGCAGGGCTTGTACCCCGGCGGGGGGGCATGGCGGGCCAGAGCGCGGCCGGCGTCTACGCGGCCGGCTATGGGCTCGAGCCGAGTTCCTTCAACATGCACTGCGCGCCCTTTGAGCAGAACCTCTCCGGGGTGTGTCCCGGCGACTCCGCCAAGGCGGCGGGCGCCAAGGAGCAGAGGGACTCGGACTTGGCGGCCGAGAGTAACTTCCGGATCTACCCCTGGATGCGAAGCTCAG…	184	24013.5	17050.2	98	56	AWRARARPASTRPAMGSSRVPSTCTARPLSRTSPGCVPATPPRRRAPRSRGTRTWRPRVTSGSTPGCEAQELTANEAARPTPATRPWSWRKNFTTIAT	184	191	GGGGGGGG
IRX5	139394646	CCCCCCCC	8	1	-1	ATGTCCTATCCGCAGGGCTACTTGTACCAGCCGTCCGCCTCGCTGGCGCTCTACTCGTGCCCGGCGTACAGCACCAGCGTCATTTCGGGGCCCCGCACGGATGAGCTCGGCCGCTCTTCTTCGGGCTCCGCGTTCTCGCCCTACGCTGGCTCGACTGCCTTCACGGCGCCCTCGCCGGGCTACAACTCGCACCTCCAGTACGGCGCCGACCCCGCGGCCGCCGCCGCCGCCGCCTTCTCCTCGTACGTGGGCTCTCCCTACGACCACACACCCGGCATGGCGGGCTCCTTGGGGTACCATCCTTACGCGGCGCCCCTGGGATCGTACCCTTACGGGGACCCAGCGTACCGGAAGAACGCCACAAGGGACGCCACGGCTACCCTCAAGGCCTGGCTCAAC…	ATGTCCTATCCGCAGGGCTACTTGTACCAGCCGTCCGCCTCGCTGGCGCTCTACTCGTGCCCGGCGTACAGCACCAGCGTCATTTCGGGGCCCCGCACGGATGAGCTCGGCCGCTCTTCTTCGGGCTCCGCGTTCTCGCCCTACGCTGGCTCGACTGCCTTCACGGCGCCCTCGCCGGGCTACAACTCGCACCTCCAGTACGGCGCCGACCCCGCGGCCGCCGCCGCCGCCGCCTTCTCCTCGTACGTGGGCTCTCCCTACGACCACACACCCGGCATGGCGGGCTCCTTGGGGTACCATCCTTACGCGGCGCCCCTGGGATCGTACCCTTACGGGGACCCAGCGTACCGGAAGAACGCCACAAGGGACGCCACGGCTACCCTCAAGGCCTGGCTCAAC…	798	50358.3	39984.8	97	118	APAGPPRLGQRRRGWRRTRPLTTPPERRRPARIQPRARCLRVPAGPRLSIRRLRRRLLRCSPSPNCGLWQRSPHRRTRSRTGAAGTRALHAHRVPGP	798	805	CCCCCCCC
C10orf4	24432067	AAAAAAAA	8	1	-1	ATGCATGGTCATGGAGGCTATGATTCTGATTTTAGTGATGATGAACGCTGTGGAGAATCCAGCAAAAGGAAAAAAAGGACAGTTGAAGATGACTTACTGCTCCAAAAACCATTTCAGAAAGAAAAACATGGAAAGGTGGCCCATAAACAAGTTGCAGCAGAATTGCTGGATAGGGAAGAAGCAAGAAATAGAAGGTTTCATCTCATAGCTATGGATGCTTATCAAAGACATACAAAGTTCGTAAATGACTATATTTTATACTATGGTGGCAAAAAAGAAGACTTCAAGCGTTTGGGGGAAAATGACAAGACAGACTTGGATGTTATACGAGAAAATCATAGATTCCTATGGAATGAGGAGGACGAAATGGACATGACTTGGGAGAAGAGACTTGCTAAG…	ATGCATGGTCATGGAGGCTATGATTCTGATTTTAGTGATGATGAACGCTGTGGAGAATCCAGCAAAAGGAAAAAAAGGACAGTTGAAGATGACTTACTGCTCCAAAAACCATTTCAGAAAGAAAAACATGGAAAGGTGGCCCATAAACAAGTTGCAGCAGAATTGCTGGATAGGGAAGAAGCAAGAAATAGAAGGTTTCATCTCATAGCTATGGATGCTTATCAAAGACATACAAAGTTCGTAAATGACTATATTTTATACTATGGTGGCAAAAAAGAAGACTTCAAGCGTTTGGGGGAAAATGACAAGACAGACTTGGATGTTATACGAGAAAATCATAGATTCCTATGGAATGAGGAGGACGAAATGGACATGACTTGGGAGAAGAGACTTGCTAAG…	687	37546.6	39642.5	95	-11	EKIKPKKTVKSHHIKNPDYLLQKRPPRKKIKDIHLQRNLKILYLETLMRKKVLQNLNFGRVHYQRQMKNHRKKNLMSIFRICFYETRERSLRSLM	70	76	AAAAAAA	271	276	AAAAAA	544	549	AAAAAA	687	694	AAAAAAAA	709	714	AAAAAA	736	741	AAAAAA	775	780	AAAAAA
CEL	148536848	CCCCCCCC	8	1	-1	ATGCTCACCATGGGGCGCCTGCAACTGGTTGTGTTGGGCCTCACCTGCTGCTGGGCAGTGGCGAGTGCCGCGAAGCTGGGCGCCGTGTACACAGAAGGTGGGTTCGTGGAAGGCGTCAATAAGAAGCTCGGCCTCCTGGGTGACTCTGTGGACATCTTCAAGGGCATCCCCTTCGCAGCTCCCACCAAGGCCCTGGAAAATCCTCAGCCACATCCTGGCTGGCAAGGGACCCTGAAGGCCAAGAACTTCAAGAAGAGATGCCTGCAGGCCACCATCACCCAGGACAGCACCTACGGGGATGAAGACTGCCTGTACCTCAACATTTGGGTGCCCCAGGGCAGGAAGCAAGTCTCCCGGGACCTGCCCGTTATGATCTGGATCTATGGAGGCGCCTTCCTC…	ATGCTCACCATGGGGCGCCTGCAACTGGTTGTGTTGGGCCTCACCTGCTGCTGGGCAGTGGCGAGTGCCGCGAAGCTGGGCGCCGTGTACACAGAAGGTGGGTTCGTGGAAGGCGTCAATAAGAAGCTCGGCCTCCTGGGTGACTCTGTGGACATCTTCAAGGGCATCCCCTTCGCAGCTCCCACCAAGGCCCTGGAAAATCCTCAGCCACATCCTGGCTGGCAAGGGACCCTGAAGGCCAAGAACTTCAAGAAGAGATGCCTGCAGGCCACCATCACCCAGGACAGCACCTACGGGGATGAAGACTGCCTGTACCTCAACATTTGGGTGCCCCAGGGCAGGAAGCAAGTCTCCCGGGACCTGCCCGTTATGATCTGGATCTATGGAGGCGCCTTCCTC…	1844	79663.4	76102.9	88	51	CRPRVTPGPPPCRPRVTPGPPPCRPRVTPGPPPCRPRVTPGPPPCRPRVTPAPPPCRPRVTPGPPPCRPRVTPAPPPCRPRVTPGPPP	613	619	GGGGGGG	1690	1695	CCCCCC	1723	1728	CCCCCC	1778	1785	CCCCCCCC	1811	1818	CCCCCCCC	1844	1851	CCCCCCCC	1877	1884	CCCCCCCC	1910	1917	CCCCCCCC	1943	1950	CCCCCCCC	1976	1983	CCCCCCCC	2009	2016	CCCCCCCC	2041	2049	CCCCCCCCC
RAB40B	5803163	CCCCCCCC	8	1	-1	ATGAGCGCCCTGGGCAGCCCGGTCCGGGCCTACGACTTTCTGCTCAAGTTCCTGCTGGTGGGCGACAGCGACGTGGGCAAGGGCGAGATCCTGGCGAGCCTGCAGGATGGCGCGGCCGAGTCCCCGTACGGCCACCCGGCGGGCATCGACTACAAGACGACCACCATCCTGCTGGACGGGCGGCGGGTGAAGCTGCAGCTCTGGGATACTTCAGGCCAGGGAAGATTTTGTACCATATTCCGCTCCTACTCCCGGGGCGCACAGGGTGTGATCCTGGTCTATGACATTGCGAACCGCTGGTCTTTTGACGGCATTGATCGATGGATTAAGGAGATCGATGAGCATGCCCCCGGAGTCCCCAAGATCCTGGTGGGGAACCGCCTGCACCTGGCGTTCAAG…	ATGAGCGCCCTGGGCAGCCCGGTCCGGGCCTACGACTTTCTGCTCAAGTTCCTGCTGGTGGGCGACAGCGACGTGGGCAAGGGCGAGATCCTGGCGAGCCTGCAGGATGGCGCGGCCGAGTCCCCGTACGGCCACCCGGCGGGCATCGACTACAAGACGACCACCATCCTGCTGGACGGGCGGCGGGTGAAGCTGCAGCTCTGGGATACTTCAGGCCAGGGAAGATTTTGTACCATATTCCGCTCCTACTCCCGGGGCGCACAGGGTGTGATCCTGGTCTATGACATTGCGAACCGCTGGTCTTTTGACGGCATTGATCGATGGATTAAGGAGATCGATGAGCATGCCCCCGGAGTCCCCAAGATCCTGGTGGGGAACCGCCTGCACCTGGCGTTCAAG…	783	30954.7	39054.6	87	-72	RAPPKTAPETAAKFLKEGTERNTAESLQEKLGVTPGSWWMHLRSRFLSANAACECVRRLPCDGNTLPRRTSNFYVDVHEALVFDVCL	783	790	CCCCCCCC	795	801	CCCCCCC
LOC100287120	239746309	GGGGGGGG	8	1	-1	ATGGCGTTCATCTCTTCCATGAGTCCCCCACCTCCGCTTCGACCACTCTCAGCTTTGGGGGCTGTGGGCCCCCCTGAGGCCTCCTCCTGCTGGAGAAATTTAAAAGGGGCAGGAGCTTTAGGGGCAGGCCTTTTGGCCTTCCAGCCCAATGACACCGCCGGCAGCCCTGGCCTCATCCCCCATAAAAGCCCTGGCCCTGTGCTGCCGGGAGAGGGGGTGCAGGGGGTGGTCCTCCCCCTGCTCCGTGCGCTGCAGCTGGGACCCCCGAAGGGGGCAAACCTGGGGGTGGGGGGGGACCTGGAGGAGGGGGAGAGTCCGGCTTCCTGGGGAGAATGTGGACCGGGCCGGGGCGGGTCTCCGGGCGCCGCTTCCCTCAGGCGGTCTGATGAGAGGTTCCTG…	ATGGCGTTCATCTCTTCCATGAGTCCCCCACCTCCGCTTCGACCACTCTCAGCTTTGGGGGCTGTGGGCCCCCCTGAGGCCTCCTCCTGCTGGAGAAATTTAAAAGGGGCAGGAGCTTTAGGGGCAGGCCTTTTGGCCTTCCAGCCCAATGACACCGCCGGCAGCCCTGGCCTCATCCCCCATAAAAGCCCTGGCCCTGTGCTGCCGGGAGAGGGGGTGCAGGGGGTGGTCCTCCCCCTGCTCCGTGCGCTGCAGCTGGGACCCCCGAAGGGGGCAAACCTGGGGGTGGGGGGGACCTGGAGGAGGGGGAGAGTCCGGCTTCCTGGGGAGAATGTGGACCGGGCCGGGGCGGGTCTCCGGGCGCCGCTTCCCTCAGGCGGTCTGATGAGAGGTTCCTGC…	288	19472.5	18444.9	82	15	TWRRGRVRLPGENVDRAGAGLRAPLPSGGLMRGSCSRKGMQRPLPSAHPLPVAATVLLLLLYFSSLHFVPKFHSPHPQCPAP	69	74	CCCCCC	288	295	GGGGGGGG
CEL	148536848	CCCCCCCC	8	1	-1	ATGCTCACCATGGGGCGCCTGCAACTGGTTGTGTTGGGCCTCACCTGCTGCTGGGCAGTGGCGAGTGCCGCGAAGCTGGGCGCCGTGTACACAGAAGGTGGGTTCGTGGAAGGCGTCAATAAGAAGCTCGGCCTCCTGGGTGACTCTGTGGACATCTTCAAGGGCATCCCCTTCGCAGCTCCCACCAAGGCCCTGGAAAATCCTCAGCCACATCCTGGCTGGCAAGGGACCCTGAAGGCCAAGAACTTCAAGAAGAGATGCCTGCAGGCCACCATCACCCAGGACAGCACCTACGGGGATGAAGACTGCCTGTACCTCAACATTTGGGTGCCCCAGGGCAGGAAGCAAGTCTCCCGGGACCTGCCCGTTATGATCTGGATCTATGGAGGCGCCTTCCTC…	ATGCTCACCATGGGGCGCCTGCAACTGGTTGTGTTGGGCCTCACCTGCTGCTGGGCAGTGGCGAGTGCCGCGAAGCTGGGCGCCGTGTACACAGAAGGTGGGTTCGTGGAAGGCGTCAATAAGAAGCTCGGCCTCCTGGGTGACTCTGTGGACATCTTCAAGGGCATCCCCTTCGCAGCTCCCACCAAGGCCCTGGAAAATCCTCAGCCACATCCTGGCTGGCAAGGGACCCTGAAGGCCAAGAACTTCAAGAAGAGATGCCTGCAGGCCACCATCACCCAGGACAGCACCTACGGGGATGAAGACTGCCTGTACCTCAACATTTGGGTGCCCCAGGGCAGGAAGCAAGTCTCCCGGGACCTGCCCGTTATGATCTGGATCTATGGAGGCGCCTTCCTC…	1877	79663.4	75920.6	77	51	CRPRVTPGPPPCRPRVTPGPPPCRPRVTPGPPPCRPRVTPAPPPCRPRVTPGPPPCRPRVTPAPPPCRPRVTPGPPP	613	619	GGGGGGG	1690	1695	CCCCCC	1723	1728	CCCCCC	1778	1785	CCCCCCCC	1811	1818	CCCCCCCC	1844	1851	CCCCCCCC	1877	1884	CCCCCCCC	1910	1917	CCCCCCCC	1943	1950	CCCCCCCC	1976	1983	CCCCCCCC	2009	2016	CCCCCCCC	2041	2049	CCCCCCCCC
DNM1	59853099	GGGGGGGG	8	1	-1	ATGGGCAACCGCGGCATGGAAGATCTCATCCCGCTGGTCAACCGGCTGCAAGACGCCTTCTCTGCCATCGGCCAGAACGCGGACCTCGACCTGCCGCAGATCGCTGTGGTGGGCGGCCAGAGCGCCGGCAAGAGCTCGGTGCTCGAGAATTTCGTAGGCAGGGACTTCTTGCCTCGAGGATCTGGCATTGTCACCCGACGTCCCCTGGTCTTGCAGCTGGTCAATGCAACCACAGAATATGCCGAGTTCCTGCACTGCAAGGGAAAGAAATTCACCGACTTCGAGGAGGTGCGCCTTGAGATCGAGGCCGAGACCGACAGGGTCACCGGCACCAACAAGGGCATCTCGCCGGTGCCTATCAACCTCCGCGTCTACTCGCCGCACGTGCTGAACCTGACC…	ATGGGCAACCGCGGCATGGAAGATCTCATCCCGCTGGTCAACCGGCTGCAAGACGCCTTCTCTGCCATCGGCCAGAACGCGGACCTCGACCTGCCGCAGATCGCTGTGGTGGGCGGCCAGAGCGCCGGCAAGAGCTCGGTGCTCGAGAATTTCGTAGGCAGGGACTTCTTGCCTCGAGGATCTGGCATTGTCACCCGACGTCCCCTGGTCTTGCAGCTGGTCAATGCAACCACAGAATATGCCGAGTTCCTGCACTGCAAGGGAAAGAAATTCACCGACTTCGAGGAGGTGCGCCTTGAGATCGAGGCCGAGACCGACAGGGTCACCGGCACCAACAAGGGCATCTCGCCGGTGCCTATCAACCTCCGCGTCTACTCGCCGCACGTGCTGAACCTGACC…	2427	97404.5	99780.6	75	-22	RPPCPPGRGLPLTLSALPLRCPRAPTAPRPGSPADRVRQVHPVLRAPGPPSTSKQIPPLLGDLPFQACLDGCSVT	2427	2434	GGGGGGGG	2437	2442	CCCCCC	2578	2583	CCCCCC
GPATCH4	33356550	AAAAAAAA	8	1	-1	ATGAATGTCACCCCAGAGGTCAAGAGTCGTGGGATGAAGTTTGCTGAGGAGCAGCTGCTAAAGCATGGATGGACTCAAGGCAAAGGCCTCGGCCGGAAGGAGAATGGTATCACTCAGGCTCTCAGGGTGACACTGAAGCAAGACACTCATGGGGTAGGACATGACCCTGCCAAGGAGTTCACAAACCACTGGTGGAATGAGCTCTTCAACAAGACTGCGGCCAACTTGGTAGTGGAAACTGGGCAGGATGGAGTACAGATAAGGAGCCTTTCTAAGGAGACCACCCGTTATAATCATCCCAAGCCCAACTTGCTGTATCAGAAGTTTGTGAAGATGGCTACATTGACTTCAGGTGGAGAGAAGCCAAACAAAGACTTGGAGAGCTGCAGTGATGACGAC…	ATGAATGTCACCCCAGAGGTCAAGAGTCGTGGGATGAAGTTTGCTGAGGAGCAGCTGCTAAAGCATGGATGGACTCAAGGCAAAGGCCTCGGCCGGAAGGAGAATGGTATCACTCAGGCTCTCAGGGTGACACTGAAGCAAGACACTCATGGGGTAGGACATGACCCTGCCAAGGAGTTCACAAACCACTGGTGGAATGAGCTCTTCAACAAGACTGCGGCCAACTTGGTAGTGGAAACTGGGCAGGATGGAGTACAGATAAGGAGCCTTTCTAAGGAGACCACCCGTTATAATCATCCCAAGCCCAACTTGCTGTATCAGAAGTTTGTGAAGATGGCTACATTGACTTCAGGTGGAGAGAAGCCAAACAAAGACTTGGAGAGCTGCAGTGATGACGAC…	607	42053.3	31346	72	94	RKRKGGRKRRKKLQHLKGMMQMRSTQNMLSRTSEKARRRKGDIKKERSQMKERVQLKGMRRRTLQEQVGLGN	601	606	CCCCCC	607	614	AAAAAAAA
GPATCH4	33356552	AAAAAAAA	8	1	-1	ATGTTTCCGCGGAGCGGACCCAGCAATGACGAGGTCAAGAGTCGTGGGATGAAGTTTGCTGAGGAGCAGCTGCTAAAGCATGGATGGACTCAAGGCAAAGGCCTCGGCCGGAAGGAGAATGGTATCACTCAGGCTCTCAGGGTGACACTGAAGCAAGACACTCATGGGGTAGGACATGACCCTGCCAAGGAGTTCACAAACCACTGGTGGAATGAGCTCTTCAACAAGACTGCGGCCAACTTGGTAGTGGAAACTGGGCAGGATGGAGTACAGATAAGGAGCCTTTCTAAGGAGACCACCCGTTATAATCATCCCAAGCCCAACTTGCTGTATCAGAAGTTTGTGAAGATGGCTACATTGACTTCAGGTGGAGAGAAGCCAAACAAAGACTTGGAGAGC…	ATGTTTCCGCGGAGCGGACCCAGCAATGACGAGGTCAAGAGTCGTGGGATGAAGTTTGCTGAGGAGCAGCTGCTAAAGCATGGATGGACTCAAGGCAAAGGCCTCGGCCGGAAGGAGAATGGTATCACTCAGGCTCTCAGGGTGACACTGAAGCAAGACACTCATGGGGTAGGACATGACCCTGCCAAGGAGTTCACAAACCACTGGTGGAATGAGCTCTTCAACAAGACTGCGGCCAACTTGGTAGTGGAAACTGGGCAGGATGGAGTACAGATAAGGAGCCTTTCTAAGGAGACCACCCGTTATAATCATCCCAAGCCCAACTTGCTGTATCAGAAGTTTGTGAAGATGGCTACATTGACTTCAGGTGGAGAGAAGCCAAACAAAGACTTGGAGAGC…	622	42599.8	31892.5	72	94	RKRKGGRKRRKKLQHLKGMMQMRSTQNMLSRTSEKARRRKGDIKKERSQMKERVQLKGMRRRTLQEQVGLGN	616	621	CCCCCC	622	629	AAAAAAAA
LOC100289316	239745934	CCCCCCCC	8	1	-1	ATGTACTCTTGGTTTTCGCCTACCTGGAGTGCTGCTGTAGGTACTATGGCTCCTGAAGCTGCTTTCCGTGCAGTAACTGGCGTCGTCGTCGTCGTCTTCCATCTCCTCCGGATAATCGGAGTCATCGTCGTCCTCTTCCATCTCATCCTCCTCGTCGTCCTCAGAATCCTGGGTCTCCTCGGCGTCGCCGTCCTCCTCCTCCTCCTCCTCGGAGACCATGTCCTCCTCTTCCTCCTCCTCCTCGCTCTCGTGGTCATCGTACACCACTTTGTTGACGGCCCTCCGGGCCGCGGTGGTCCGGGCCAGGTGGCCGCCGCCGCCCCCGCCCCCCCCGCGTCTTGGGCGCCACCTCAGCCTGGGCGGCGGCCCACCTGCCCCGGCTGCTGCCGCGGTGCCGCG…	ATGTACTCTTGGTTTTCGCCTACCTGGAGTGCTGCTGTAGGTACTATGGCTCCTGAAGCTGCTTTCCGTGCAGTAACTGGCGTCGTCGTCGTCGTCTTCCATCTCCTCCGGATAATCGGAGTCATCGTCGTCCTCTTCCATCTCATCCTCCTCGTCGTCCTCAGAATCCTGGGTCTCCTCGGCGTCGCCGTCCTCCTCCTCCTCCTCCTCGGAGACCATGTCCTCCTCTTCCTCCTCCTCCTCGCTCTCGTGGTCATCGTACACCACTTTGTTGACGGCCCTCCGGGCCGCGGTGGTCCGGGCCAGGTGGCCGCCGCCGCCCCCGCCCCCCCGCGTCTTGGGCGCCACCTCAGCCTGGGCGGCGGCCCACCTGCCCCGGCTGCTGCCGCGGTGCCGCGA…	326	30734.1	18976.9	71	121	RLGRHLSLGGGPPAPAAAAVPRAEPPDGSGRGRRRRWRRGRGAALRSGSRGLLGRPAPPAPHRPQAQSAVT	326	333	CCCCCCCC	407	412	CCCCCC
OSBPL1A	19718741	AAAAAAAA	8	1	-1	ATGAACACAGAAGCGGAGCAACAGCTTCTCCATCACGCCAGAAATGGCAATGCTGAAGAAGTAAGACAACTATTAGAGACCATGGCGAGGAATGAAGTGATTGCTGACATTAATTGCAAAGGAAGAAGTAAGTCTAACTTGGGCTGGACACCTCTACATCTGGCATGCTATTTTGGACACAGACAAGTGGTCCAGGATCTGTTGAAGGCTGGTGCAGAAGTGAATGTGTTGAATGACATGGGAGACACGCCGCTTCATCGAGCTGCCTTTACAGGACGAAAGGAGTTGGTAATGCTTCTCTTAGAATATAATGCTGATACTACTATTGTTAATGGGAGTGGACAGACAGCAAAAGAAGTTACTCATGCTGAAGAAATCAGAAGCATGCTTGAAGCTGTA…	ATGAACACAGAAGCGGAGCAACAGCTTCTCCATCACGCCAGAAATGGCAATGCTGAAGAAGTAAGACAACTATTAGAGACCATGGCGAGGAATGAAGTGATTGCTGACATTAATTGCAAAGGAAGAAGTAAGTCTAACTTGGGCTGGACACCTCTACATCTGGCATGCTATTTTGGACACAGACAAGTGGTCCAGGATCTGTTGAAGGCTGGTGCAGAAGTGAATGTGTTGAATGACATGGGAGACACGCCGCTTCATCGAGCTGCCTTTACAGGACGAAAGGAGTTGGTAATGCTTCTCTTAGAATATAATGCTGATACTACTATTGTTAATGGGAGTGGACAGACAGCAAAAGAAGTTACTCATGCTGAAGAAATCAGAAGCATGCTTGAAGCTGTA…	2675	108466	109169	70	-13	NDLRKNKEQPAKTGPSQKRTGRRGGSIKVLIPTMEHRTGFTLAATGTEITSICLTFIKMHTSQGVWLIYK	742	747	TTTTTT	1313	1319	AAAAAAA	2371	2378	AAAAAAAA	2675	2682	AAAAAAAA
OSBPL1A	19718746	AAAAAAAA	8	1	-1	ATGTCCGAAGAAAAAGACTGTGGTGGCGGAGATGCTCTCTCCAATGGCATCAAGAAACACAGAACAAGTTTGCCTTCTCCTATGTTTTCCAGAAATGACTTCAGTATCTGGAGCATCCTCAGAAAATGTATTGGAATGGAACTATCCAAGATCACGATGCCAGTTATATTTAATGAGCCTCTGAGCTTCCTACAGCGCCTAACTGAATACATGGAGCATACTTACCTCATCCACAAGGCCAGTTCACTCTCTGATCCTGTGGAAAGGATGCAGTGTGTAGCTGCGTTTGCTGTATCTGCTGTTGCTTCTCAGTGGGAACGGACTGGAAAACCTTTCAACCCACTGCTGGGAGAGACTTATGAATTAGTGCGAGATGACCTTGGATTTAGACTCATCTCC…	ATGTCCGAAGAAAAAGACTGTGGTGGCGGAGATGCTCTCTCCAATGGCATCAAGAAACACAGAACAAGTTTGCCTTCTCCTATGTTTTCCAGAAATGACTTCAGTATCTGGAGCATCCTCAGAAAATGTATTGGAATGGAACTATCCAAGATCACGATGCCAGTTATATTTAATGAGCCTCTGAGCTTCCTACAGCGCCTAACTGAATACATGGAGCATACTTACCTCATCCACAAGGCCAGTTCACTCTCTGATCCTGTGGAAAGGATGCAGTGTGTAGCTGCGTTTGCTGTATCTGCTGTTGCTTCTCAGTGGGAACGGACTGGAAAACCTTTCAACCCACTGCTGGGAGAGACTTATGAATTAGTGCGAGATGACCTTGGATTTAGACTCATCTCC…	1136	50251.2	50954.6	70	-13	NDLRKNKEQPAKTGPSQKRTGRRGGSIKVLIPTMEHRTGFTLAATGTEITSICLTFIKMHTSQGVWLIYK	832	839	AAAAAAAA	1136	1143	AAAAAAAA
PPP1R1A	155030238	AAAAAAAA	8	1	-1	ATGGAGCAAGACAACAGCCCCCGAAAGATCCAGTTCACGGTCCCGCTGCTGGAGCCGCACCTTGACCCCGAGGCGGCGGAGCAGATTCGGAGGCGCCGCCCCACCCCTGCCACCCTCGTGCTGACCAGTGACCAGTCATCCCCAGAGATAGATGAAGACCGGATCCCCAACCCACATCTCAAGTCCACTTTGGCAATGTCTCCACGGCAACGGAAGAAGATGACAAGGATCACACCCACAATGAAAGAGCTCCAGATGATGGTTGAACATCACCTGGGGCAACAGCAGCAAGGAGAGGAACCTGAGGGGGCCGCTGAGAGCACAGAAACCCAGGAGTCCCGCCCACCTGGGATCCCAGACACAGAAGTGGAGTCAAGGCTGGGCACCTCTGGGACAGCA…	ATGGAGCAAGACAACAGCCCCCGAAAGATCCAGTTCACGGTCCCGCTGCTGGAGCCGCACCTTGACCCCGAGGCGGCGGAGCAGATTCGGAGGCGCCGCCCCACCCCTGCCACCCTCGTGCTGACCAGTGACCAGTCATCCCCAGAGATAGATGAAGACCGGATCCCCAACCCACATCTCAAGTCCACTTTGGCAATGTCTCCACGGCAACGGAAGAAGATGACAAGGATCACACCCACAATGAAAGAGCTCCAGATGATGGTTGAACATCACCTGGGGCAACAGCAGCAAGGAGAGGAACCTGAGGGGGCCGCTGAGAGCACAGAAACCCAGGAGTCCCGCCCACCTGGGATCCCAGACACAGAAGTGGAGTCAAGGCTGGGCACCTCTGGGACAGCA…	399	19010.5	23074.3	70	-34	LQNASLKLTREAVRNPAQKNPQPIYHHWIPREPTRSERGGGILGSRLQFGNAWTPDLFLIPSLLGKISCF	399	406	AAAAAAAA
CEL	148536848	CCCCCCCC	8	1	-1	ATGCTCACCATGGGGCGCCTGCAACTGGTTGTGTTGGGCCTCACCTGCTGCTGGGCAGTGGCGAGTGCCGCGAAGCTGGGCGCCGTGTACACAGAAGGTGGGTTCGTGGAAGGCGTCAATAAGAAGCTCGGCCTCCTGGGTGACTCTGTGGACATCTTCAAGGGCATCCCCTTCGCAGCTCCCACCAAGGCCCTGGAAAATCCTCAGCCACATCCTGGCTGGCAAGGGACCCTGAAGGCCAAGAACTTCAAGAAGAGATGCCTGCAGGCCACCATCACCCAGGACAGCACCTACGGGGATGAAGACTGCCTGTACCTCAACATTTGGGTGCCCCAGGGCAGGAAGCAAGTCTCCCGGGACCTGCCCGTTATGATCTGGATCTATGGAGGCGCCTTCCTC…	ATGCTCACCATGGGGCGCCTGCAACTGGTTGTGTTGGGCCTCACCTGCTGCTGGGCAGTGGCGAGTGCCGCGAAGCTGGGCGCCGTGTACACAGAAGGTGGGTTCGTGGAAGGCGTCAATAAGAAGCTCGGCCTCCTGGGTGACTCTGTGGACATCTTCAAGGGCATCCCCTTCGCAGCTCCCACCAAGGCCCTGGAAAATCCTCAGCCACATCCTGGCTGGCAAGGGACCCTGAAGGCCAAGAACTTCAAGAAGAGATGCCTGCAGGCCACCATCACCCAGGACAGCACCTACGGGGATGAAGACTGCCTGTACCTCAACATTTGGGTGCCCCAGGGCAGGAAGCAAGTCTCCCGGGACCTGCCCGTTATGATCTGGATCTATGGAGGCGCCTTCCTC…	1910	79663.4	75738.3	66	51	CRPRVTPGPPPCRPRVTPGPPPCRPRVTPAPPPCRPRVTPGPPPCRPRVTPAPPPCRPRVTPGPPP	613	619	GGGGGGG	1690	1695	CCCCCC	1723	1728	CCCCCC	1778	1785	CCCCCCCC	1811	1818	CCCCCCCC	1844	1851	CCCCCCCC	1877	1884	CCCCCCCC	1910	1917	CCCCCCCC	1943	1950	CCCCCCCC	1976	1983	CCCCCCCC	2009	2016	CCCCCCCC	2041	2049	CCCCCCCCC
RTN3	41393604	AAAAAAAA	8	1	-1	ATGGCGGAGCCGTCGGCGGCCACTCAGTCCCATTCCATCTCCTCGTCGTCCTTCGGAGCCGAGCCGTCCGCGCCCGGCGGCGGCGGGAGCCCAGGAGCCTGCCCCGCCCTGGGGACGAAGAGCTGCAGCTCCTCCTGTGCGGATTCCTTTGTTTCTTCCTCTTCCTCTCAGCCTGTATCTCTATTTTCGACCTCACAAGTGCACGATCTGATTTTCTGGAGAGATGTGAAGAAGACTGGGTTTGTCTTTGGCACCACGCTGATCATGCTGCTTTCCCTGGCAGCTTTCAGTGTCATCAGTGTGGTTTCTTACCTCATCCTGGCTCTTCTCTCTGTCACCATCAGCTTCAGGATCTACAAGTCCGTCATCCAAGCTGTACAGAAGTCAGAAGAAGGCCAT…	ATGGCGGAGCCGTCGGCGGCCACTCAGTCCCATTCCATCTCCTCGTCGTCCTTCGGAGCCGAGCCGTCCGCGCCCGGCGGCGGCGGGAGCCCAGGAGCCTGCCCCGCCCTGGGGACGAAGAGCTGCAGCTCCTCCTGTGCGGATTCCTTTGTTTCTTCCTCTTCCTCTCAGCCTGTATCTCTATTTTCGACCTCACAAGTGCACGATCTGATTTTCTGGAGAGATGTGAAGAAGACTGGGTTTGTCTTTGGCACCACGCTGATCATGCTGCTTTCCCTGGCAGCTTTCAGTGTCATCAGTGTGGTTTCTTACCTCATCCTGGCTCTTCTCTCTGTCACCATCAGCTTCAGGATCTACAAGTCCGTCATCCAAGCTGTACAGAAGTCAGAAGAAGGCCAT…	751	27567	35071.4	66	-63	RQNKYMETRNATVTKTPFNSYNVVTCTMKENTQCQLEPAFQAFFLIWCFLPSFPFNPQYQAQKLMD	751	758	AAAAAAAA
RTN3	41393608	AAAAAAAA	8	1	-1	ATGGCGGAGCCGTCGGCGGCCACTCAGTCCCATTCCATCTCCTCGTCGTCCTTCGGAGCCGAGCCGTCCGCGCCCGGCGGCGGCGGGAGCCCAGGAGCCTGCCCCGCCCTGGGGACGAAGAGCTGCAGCTCCTCCTGTGCGGAGGGATTGAGCTCTCTTTGCTCTGATGAGCCATCTTCAGAAATTATGACTTCTTCCTTTCTTTCATCTTCTGAAATACATAACACTGGCCTTACAATACTACATGGAGAAAAAAGCCATGTGTTAGGGAGCCAGCCTATTTTAGCCAAAGAAGGAAAAGACCACTTGGATCTTCTAGATATGAAAAAGATGGAAAAGCCTCAGGGGACCAGCAACAACGTATCAGACTCTTCAGTTTCTCTTGCAGCAGGAGTTCAT…	ATGGCGGAGCCGTCGGCGGCCACTCAGTCCCATTCCATCTCCTCGTCGTCCTTCGGAGCCGAGCCGTCCGCGCCCGGCGGCGGCGGGAGCCCAGGAGCCTGCCCCGCCCTGGGGACGAAGAGCTGCAGCTCCTCCTGTGCGGAGGGATTGAGCTCTCTTTGCTCTGATGAGCCATCTTCAGAAATTATGACTTCTTCCTTTCTTTCATCTTCTGAAATACATAACACTGGCCTTACAATACTACATGGAGAAAAAAGCCATGTGTTAGGGAGCCAGCCTATTTTAGCCAAAGAAGGAAAAGACCACTTGGATCTTCTAGATATGAAAAAGATGGAAAAGCCTCAGGGGACCAGCAACAACGTATCAGACTCTTCAGTTTCTCTTGCAGCAGGAGTTCAT…	3025	110647	118152	66	-63	RQNKYMETRNATVTKTPFNSYNVVTCTMKENTQCQLEPAFQAFFLIWCFLPSFPFNPQYQAQKLMD	251	256	AAAAAA	1589	1594	AAAAAA	2433	2438	AAAAAA	3025	3032	AAAAAAAA	890	897	CACACACA	1579	1586	GAGAGAGA
RTN3	5174655	AAAAAAAA	8	1	-1	ATGGCGGAGCCGTCGGCGGCCACTCAGTCCCATTCCATCTCCTCGTCGTCCTTCGGAGCCGAGCCGTCCGCGCCCGGCGGCGGCGGGAGCCCAGGAGCCTGCCCCGCCCTGGGGACGAAGAGCTGCAGCTCCTCCTGTGCGGTGCACGATCTGATTTTCTGGAGAGATGTGAAGAAGACTGGGTTTGTCTTTGGCACCACGCTGATCATGCTGCTTTCCCTGGCAGCTTTCAGTGTCATCAGTGTGGTTTCTTACCTCATCCTGGCTCTTCTCTCTGTCACCATCAGCTTCAGGATCTACAAGTCCGTCATCCAAGCTGTACAGAAGTCAGAAGAAGGCCATCCATTCAAAGCCTACCTGGACGTAGACATTACTCTGTCCTCAGAAGCTTTCCATAAT…	ATGGCGGAGCCGTCGGCGGCCACTCAGTCCCATTCCATCTCCTCGTCGTCCTTCGGAGCCGAGCCGTCCGCGCCCGGCGGCGGCGGGAGCCCAGGAGCCTGCCCCGCCCTGGGGACGAAGAGCTGCAGCTCCTCCTGTGCGGTGCACGATCTGATTTTCTGGAGAGATGTGAAGAAGACTGGGTTTGTCTTTGGCACCACGCTGATCATGCTGCTTTCCCTGGCAGCTTTCAGTGTCATCAGTGTGGTTTCTTACCTCATCCTGGCTCTTCTCTCTGTCACCATCAGCTTCAGGATCTACAAGTCCGTCATCCAAGCTGTACAGAAGTCAGAAGAAGGCCATCCATTCAAAGCCTACCTGGACGTAGACATTACTCTGTCCTCAGAAGCTTTCCATAAT…	694	25608.1	33112.4	66	-63	RQNKYMETRNATVTKTPFNSYNVVTCTMKENTQCQLEPAFQAFFLIWCFLPSFPFNPQYQAQKLMD	694	701	AAAAAAAA
STAU2	7657625	AAAAAAAA	8	1	-1	ATGCTTCAAATAAATCAGATGTTCTCAGTGCAGCTGAGTCTTGGTGAGCAGACATGGGAATCCGAAGGCAGCAGTATAAAGAAGGCTCAGCAGGCTGTTGCCAATAAAGCTTTGACTGAATCTACGCTTCCCAAACCAGTTCAGAAGCCACCCAAAAGTAATGTTAACAATAACCCAGGCAGTATAACTCCAACTGTGGAACTGAATGGGCTTGCTATGAAAAGGGGAGAGCCTGCCATCTACAGGCCATTAGATCCAAAGCCATTCCCAAATTATAGAGCTAATTACAACTTTCGGGGCATGTACAATCAGAGGTATCATTGCCCAGTGCCTAAGATCTTTTATGTTCAGCTCACTGTAGGAAATAATGAATTTTTTGGGGAAGGAAAGACTCGACAA…	ATGCTTCAAATAAATCAGATGTTCTCAGTGCAGCTGAGTCTTGGTGAGCAGACATGGGAATCCGAAGGCAGCAGTATAAAGAAGGCTCAGCAGGCTGTTGCCAATAAAGCTTTGACTGAATCTACGCTTCCCAAACCAGTTCAGAAGCCACCCAAAAGTAATGTTAACAATAACCCAGGCAGTATAACTCCAACTGTGGAACTGAATGGGCTTGCTATGAAAAGGGGAGAGCCTGCCATCTACAGGCCATTAGATCCAAAGCCATTCCCAAATTATAGAGCTAATTACAACTTTCGGGGCATGTACAATCAGAGGTATCATTGCCCAGTGCCTAAGATCTTTTATGTTCAGCTCACTGTAGGAAATAATGAATTTTTTGGGGAAGGAAAGACTCGACAA…	988	52735.2	44774.5	66	82	MLQKQCCYNLVIKHPLIFRINLRRQGKTKDGVVQSLGFLNQQIILQKEFFICLLMFIKRWKPAATK	373	378	TTTTTT	673	678	AAAAAA	721	726	AAAAAA	763	768	TTTTTT	769	774	AAAAAA	988	995	AAAAAAAA
NTAN1	27735049	AAAAAAAA	8	1	-1	ATGCCGCTGCTCGTCGAGGGGCGGCGAGTGCGGCTGCCGCAGTCAGCCGGGGACCTCGTCCGAGCCCACCCGCCTTTGGAGGAAAGAGCCAGACTTCTCAGAGGTCAGTCTGTTCAACAAGTGGGACCCCAGGGCCTTCTGTATGTTCAGCAAAGAGAGCTTGCAGTGACCTCCCCAAAGGATGGCTCCATCTCCATTCTGGGTTCTGATGATGCCACTACTTGTCACATTGTGGTCCTGAGGCACACAGGTAATGGGGCCACCTGCTTGACACATTGTGACGGAACCGACACCAAAGCTGAGGTCCCCTTGATCATGAACTCCATAAAATCCTTTTCTGACCACGCTCAATGTGGAAGGCTGGAAGTACACCTTGTTGGAGGCTTCAGTGACGACAGG…	ATGCCGCTGCTCGTCGAGGGGCGGCGAGTGCGGCTGCCGCAGTCAGCCGGGGACCTCGTCCGAGCCCACCCGCCTTTGGAGGAAAGAGCCAGACTTCTCAGAGGTCAGTCTGTTCAACAAGTGGGACCCCAGGGCCTTCTGTATGTTCAGCAAAGAGAGCTTGCAGTGACCTCCCCAAAGGATGGCTCCATCTCCATTCTGGGTTCTGATGATGCCACTACTTGTCACATTGTGGTCCTGAGGCACACAGGTAATGGGGCCACCTGCTTGACACATTGTGACGGAACCGACACCAAAGCTGAGGTCCCCTTGATCATGAACTCCATAAAATCCTTTTCTGACCACGCTCAATGTGGAAGGCTGGAAGTACACCTTGTTGGAGGCTTCAGTGACGACAGG…	883	34675.9	40303.9	62	-48	MKMACGKRSLLQEVKKHELPKKAPSWPDRPLVGLARIQIWILHLLGLRPPSLLSVFQMTFIK	825	831	AAAAAAA	883	890	AAAAAAAA
ADAMTSL4	56788359	GGGGGGGG	8	1	-1	ATGGAGAACTGGACTGGCAGGCCCTGGCTGTATCTGCTGCTGCTTCTGTCCCTCCCTCAGCTCTGCTTGGATCAGGAGGTGTTGTCCGGACACTCTCTTCAGACACCTACAGAGGAGGGCCAGGGCCCCGAAGGTGTCTGGGGACCTTGGGTCCAGTGGGCCTCTTGCTCCCAGCCCTGCGGGGTGGGGGTGCAGCGCAGGAGCCGGACATGTCAGCTCCCTACAGTGCAGCTCCACCCGAGTCTGCCCCTCCCTCCCCGGCCCCCAAGACATCCAGAAGCCCTCCTCCCCCGGGGCCAGGGTCCCAGACCCCAGACTTCTCCAGAAACCCTCCCCTTGTACAGGACACAGTCTCGGGGAAGGGGTGGCCCACTTCGAGGTCCCGCTTCCCACCTAGGG…	ATGGAGAACTGGACTGGCAGGCCCTGGCTGTATCTGCTGCTGCTTCTGTCCCTCCCTCAGCTCTGCTTGGATCAGGAGGTGTTGTCCGGACACTCTCTTCAGACACCTACAGAGGAGGGCCAGGGCCCCGAAGGTGTCTGGGGACCTTGGGTCCAGTGGGCCTCTTGCTCCCAGCCCTGCGGGGTGGGGGTGCAGCGCAGGAGCCGGACATGTCAGCTCCCTACAGTGCAGCTCCACCCGAGTCTGCCCCTCCCTCCCCGGCCCCCAAGACATCCAGAAGCCCTCCTCCCCCGGGGCCAGGGTCCCAGACCCCAGACTTCTCCAGAAACCCTCCCCTTGTACAGGACACAGTCTCGGGGAAGGGGTGGCCCACTTCGAGGTCCCGCTTCCCACCTAGGG…	2263	95128.1	88022.9	61	60	VAPRCPRSAVDISPGPTSPSLASCASVAIGKLALLGASAPCGAAGAREAGRFAVLGTMVMK	674	679	CCCCCC	740	745	CCCCCC	784	789	CCCCCC	957	963	GGGGGGG	1137	1142	CCCCCC	1778	1783	TTTTTT	2169	2174	CCCCCC	2263	2270	GGGGGGGG	2478	2483	CCCCCC	2488	2493	CCCCCC
TRIM17	198442878	GGGGGGGG	8	1	-1	ATGGAGGCTGTGGAACTCGCCAGAAAACTGCAGGAGGAAGCTACGTGCTCCATCTGTCTGGATTACTTCACAGACCCTGTGATGACCACCTGTGGCCACAACTTCTGCCGAGCCTGCATCCAGCTGAGCTGGGAAAAGGCGAGGGGCAAGAAGGGGAGGCGGAAGCGGAAGGGCTCCTTCCCCTGCCCCGAGTGCAGAGAGATGTCCCCGCAGAGGAACCTGCTGCCCAACCGGCTGCTGACCAAGGTGGCCGAGATGGCGCAGCAGCATCCTGGTCTGCAGAAGCAAGACCTGTGCCAGGAGCACCACGAGCCCCTCAAGCTTTTCTGCCAGAAGGACCAGAGCCCCATCTGTGTGGTGTGCAGGGAGTCCCGGGAGCACCGGCTGCACAGGGTGCTG…	ATGGAGGCTGTGGAACTCGCCAGAAAACTGCAGGAGGAAGCTACGTGCTCCATCTGTCTGGATTACTTCACAGACCCTGTGATGACCACCTGTGGCCACAACTTCTGCCGAGCCTGCATCCAGCTGAGCTGGGAAAAGGCGAGGGGCAAGAAGGGGAGGCGGAAGCGGAAGGGCTCCTTCCCCTGCCCCGAGTGCAGAGAGATGTCCCCGCAGAGGAACCTGCTGCCCAACCGGCTGCTGACCAAGGTGGCCGAGATGGCGCAGCAGCATCCTGGTCTGCAGAAGCAAGACCTGTGCCAGGAGCACCACGAGCCCCTCAAGCTTTTCTGCCAGAAGGACCAGAGCCCCATCTGTGTGGTGTGCAGGGAGTCCCGGGAGCACCGGCTGCACAGGGTGCTG…	970	39151.4	43922.3	61	-43	VLQVHCLVTVTGYSLCLRRAALLVVLIHGMNLVEFPVVSLPSPLYLIATKAHTQLVCGSIK	815	821	CCCCCCC	970	977	GGGGGGGG
ZNF563	21687237	TTTTTTTT	8	1	-1	ATGGACGCAGTGGCCTTTGAGGATGTGGCTGTGAACTTCACCCAGGAGGAATGGGCTTTGCTGGGTCCATCACAGAAGAATTTATACAGATATGTGATGCAAGAAACCATCAGGAACCTGGACTGTATAAGAATGATATGGGAAGAACAGAATACTGAAGATCAGTACAAAAATCCTAGGAGAAATCTAAGATGTCATATGGTAGAGAGATTCAGTGAAAGTAAAGACAGTAGTCAGTGTGGAGAAACATTTAGCCTCATTCGAGATAGTATTGTGAACAACAGCATTTGTCCTGGAGAAGATCCATGTCAAAGCGCTGAGTGTGAAGAAGTCATAATGGGTCATTTATCCCTTAATAGCCACATCAGAGTTGATTCTGGACACAAACCACATGAGTAT…	ATGGACGCAGTGGCCTTTGAGGATGTGGCTGTGAACTTCACCCAGGAGGAATGGGCTTTGCTGGGTCCATCACAGAAGAATTTATACAGATATGTGATGCAAGAAACCATCAGGAACCTGGACTGTATAAGAATGATATGGGAAGAACAGAATACTGAAGATCAGTACAAAAATCCTAGGAGAAATCTAAGATGTCATATGGTAGAGAGATTCAGTGAAAGTAAAGACAGTAGTCAGTGTGGAGAAACATTTAGCCTCATTCGAGATAGTATTGTGAACAACAGCATTTGTCCTGGAGAAGATCCATGTCAAAGCGCTGAGTGTGAAGAAGTCATAATGGGTCATTTATCCCTTAATAGCCACATCAGAGTTGATTCTGGACACAAACCACATGAGTAT…	615	55431.9	31204.5	61	208	GPVYYVCMKELTLERNRMNVSSVLKPFLFTVPIEDMRECTLGRNRMNVSSVLKPCLIPVPI	615	622	TTTTTTTT
ODF3L2	32698984	CCCCCCCC	8	1	-1	ATGGGGACCCTCAGCTGCGACTCCACCCCACGGCTGGCCACAGCCCCCCTTGGCCGGCGAGTGACGGAGGGCCAGATTCCGGAGACCGGCCTGAGGAAGTCCTGTGGGACGGCCACCCTGGAGAACGGCTCGGGGCCAGGCTTGTATGTCCTGCCGTCCACCGTGGGCTTCATCAACCACGACTGCACCAGGGTGGCCAGTCCCGCCTACTCGCTCGTCCGGAGGCCCAGTGAGGCACCACCTCAGGACACCAGCCCGGGCCCCATCTACTTCTTGGACCCCAAAGTCACACGCTTTGGCCGCAGCTGCACCCCTGCCTACTCCATGCAGGGCCGGGCCAAGTCTCGGGGTCCGGAGGTGACGCCAGGCCCTGGGGCCTACAGCCCAGAGAAGGTGCCC…	ATGGGGACCCTCAGCTGCGACTCCACCCCACGGCTGGCCACAGCCCCCCTTGGCCGGCGAGTGACGGAGGGCCAGATTCCGGAGACCGGCCTGAGGAAGTCCTGTGGGACGGCCACCCTGGAGAACGGCTCGGGGCCAGGCTTGTATGTCCTGCCGTCCACCGTGGGCTTCATCAACCACGACTGCACCAGGGTGGCCAGTCCCGCCTACTCGCTCGTCCGGAGGCCCAGTGAGGCACCACCTCAGGACACCAGCCCGGGCCCCATCTACTTCTTGGACCCCAAAGTCACACGCTTTGGCCGCAGCTGCACCCCTGCCTACTCCATGCAGGGCCGGGCCAAGTCTCGGGGTCCGGAGGTGACGCCAGGCCCTGGGGCCTACAGCCCAGAGAAGGTGCCC…	566	30779.7	26491	58	40	PAPRRILLRYQARASTTARTQTPTASACLPSPCWGGPGPRDPWRRPPALAPTAQSRSP	44	49	CCCCCC	566	573	CCCCCCCC	579	584	CCCCCC
SF3B2	55749531	AAAAAAAA	8	1	-1	ATGGCGACGGAGCATCCCGAGCCTCCCAAAGCAGAATTGCAGCTGCCGCCGCCGCCACCTCCAGGCCACTATGGCGCCTGGGCTGCCCAGGAGCTTCAGGCCAAGTTGGCAGAGATCGGAGCTCCGATCCAGGGTAATCGCGAGGAGCTGGTGGAGCGGCTGCAGAGCTACACCCGCCAGACTGGCATCGTGCTGAATCGGCCGGTTTTGAGAGGGGAAGATGGGGACAAAGCCGCTCCACCTCCCATGTCGGCACAGCTCCCTGGAATTCCCATGCCACCACCACCTTTGGGACTCCCCCCTCTGCAGCCTCCTCCGCCACCCCCACCACCTCCACCAGGCCTTGGCCTTGGCTTTCCTATGGCCCACCCACCAAATTTGGGGCCCCCGCCTCCTCTC…	ATGGCGACGGAGCATCCCGAGCCTCCCAAAGCAGAATTGCAGCTGCCGCCGCCGCCACCTCCAGGCCACTATGGCGCCTGGGCTGCCCAGGAGCTTCAGGCCAAGTTGGCAGAGATCGGAGCTCCGATCCAGGGTAATCGCGAGGAGCTGGTGGAGCGGCTGCAGAGCTACACCCGCCAGACTGGCATCGTGCTGAATCGGCCGGTTTTGAGAGGGGAAGATGGGGACAAAGCCGCTCCACCTCCCATGTCGGCACAGCTCCCTGGAATTCCCATGCCACCACCACCTTTGGGACTCCCCCCTCTGCAGCCTCCTCCGCCACCCCCACCACCTCCACCAGGCCTTGGCCTTGGCTTTCCTATGGCCCACCCACCAAATTTGGGGCCCCCGCCTCCTCTC…	2618	100223	104095	58	-37	NGKLSPRTAVGAARNIRSSSFRSPHTSPFFGPTSGCLGFTQEPPLPQFPRTCHFMFLF	297	302	CCCCCC	1558	1563	CCCCCC	2123	2128	GGGGGG	2618	2625	AAAAAAAA
ASXL1	29570782	GGGGGGGG	8	1	-1	ATGAAGGACAAACAGAAGAAGAAGAAGGAGCGCACGTGGGCCGAGGCCGCGCGCCTGGTATTAGAAAACTACTCGGATGCTCCAATGACACCAAAACAGATTCTGCAGGTCATAGAGGCAGAAGGACTAAAGGAAATGAGAAGTGGGACTTCCCCTCTCGCATGCCTCAATGCTATGCTACATTCCAATTCAAGAGGAGGAGAGGGGTTGTTTTATAAACTGCCTGGCCGAATCAGCCTTTTCACGCTCAAGAAGGATGCCCTGCAGTGGTCTCGCCATCCAGCTACAGTGGAGGGAGAGGAGCCAGAGGACACGGCTGATGTGGAGAGCTGTGGGTCTAATGAAGCCAGCACTGTGAGTGGTGAAAACGATGTATCTCTTGATGAAACATCTTCGAAC…	ATGAAGGACAAACAGAAGAAGAAGAAGGAGCGCACGTGGGCCGAGGCCGCGCGCCTGGTATTAGAAAACTACTCGGATGCTCCAATGACACCAAAACAGATTCTGCAGGTCATAGAGGCAGAAGGACTAAAGGAAATGAGAAGTGGGACTTCCCCTCTCGCATGCCTCAATGCTATGCTACATTCCAATTCAAGAGGAGGAGAGGGGTTGTTTTATAAACTGCCTGGCCGAATCAGCCTTTTCACGCTCAAGAAGGATGCCCTGCAGTGGTCTCGCCATCCAGCTACAGTGGAGGGAGAGGAGCCAGAGGACACGGCTGATGTGGAGAGCTGTGGGTCTAATGAAGCCAGCACTGTGAGTGGTGAAAACGATGTATCTCTTGATGAAACATCTTCGAAC…	1927	165441	77046.3	57	840	VARVEVAAGPPMREVAEAAAVVMVVRPVATLSPGEARAPLESVRQIYSEHNYCRLIL	934	939	TTTTTT	1276	1281	AAAAAA	1927	1934	GGGGGGGG	3468	3473	AAAAAA	4122	4127	GGGGGG
LOC100288066	239743576	AAAAAAAA	8	1	-1	ATGGAGGACCACCATGACATCCATGAGGCCTTACTCCATGTAACTCCCCCTTCTCTGAAGGCTGACATTTCCAAGTGCATGCCACTAAAGGTAACAATGTCACAGCGACTAAAGGGAACAATCGGGATCAGTGAGGTTAAAAAAAAGAAAGAAAGAAAAGAAGGCACAGTTGTTTCTCAAGTCGCCATTTTCAATTCAACCAACAAAACTAAATTCTTCCATTTTCAAGCTTCAGGAGGGCGGCTCCAAGGCAGCGGGGCTCTCTTCCAGCCCCGGGTCCGCAGAGGAACTTATTGCTTCTGGGAAGGGCCCCGGGTAGGTCTGTGCTGCGCACTGGATCCCTTTTTGCAGGCCAGTCTCTTCGTGGAATTCTCCCTGGGTGCTGAAAGCTGGGCAAGA…	ATGGAGGACCACCATGACATCCATGAGGCCTTACTCCATGTAACTCCCCCTTCTCTGAAGGCTGACATTTCCAAGTGCATGCCACTAAAGGTAACAATGTCACAGCGACTAAAGGGAACAATCGGGATCAGTGAGGTTAAAAAAAGAAAGAAAGAAAAGAAGGCACAGTTGTTTCTCAAGTCGCCATTTTCAATTCAACCAACAAAACTAAATTCTTCCATTTTCAAGCTTCAGGAGGGCGGCTCCAAGGCAGCGGGGCTCTCTTCCAGCCCCGGGTCCGCAGAGGAACTTATTGCTTCTGGGAAGGGCCCCGGGTAGGTCTGTGCTGCGCACTGGATCCCTTTTTGCAGGCCAGTCTCTTCGTGGAATTCTCCCTGGGTGCTGAAAGCTGGGCAAGAT…	139	25383.4	11263.7	57	125	RKKEKKAQLFLKSPFSIQPTKLNSSIFKLQEGGSKAAGLSSSPGSAEELIASGKGPG	139	146	AAAAAAAA
LOC100288750	239744036	TTTTTTTT	8	1	-1	ATGGAAACTCATCCAGGGTTGGCTGATGAGAAGCGGGTTAACAAGGGGGTCTGCCTTCAGTTAGGACAAGCTGCACTGAGTCAAGCCTACTTACATCTTCGTCTTCCGCTGCACTTTTCCTTCCACATCACAGTCCAGGAATGCCAAGCTGCATTGGCCTTCTACCCCTTTTCCACTATTGTGCCCCTGCCACCGCGGCTTTTTGCCACCGCTGCTTTTTGCCGCCACCGCCGTGGGTTTTTGCCTCCGCTGCTTTTTGCCACTGCCGCCGCGGCTTTTTGCCCCCAACACTGGGGCTTTTTGCGGCTCTTTGACCCACCACTGGGGCTTTTTGCGGCTTTTTGCGCCCGCCGTCCTGCCTTTTTGCCCCCGCCGCTGCAGCTTATTCCCCGCCTCGCG…	ATGGAAACTCATCCAGGGTTGGCTGATGAGAAGCGGGTTAACAAGGGGGTCTGCCTTCAGTTAGGACAAGCTGCACTGAGTCAAGCCTACTTACATCTTCGTCTTCCGCTGCACTTTTCCTTCCACATCACAGTCCAGGAATGCCAAGCTGCATTGGCCTTCTACCCCTTTTCCACTATTGTGCCCCTGCCACCGCGGCTTTTTGCCACCGCTGCTTTTTGCCGCCACCGCCGTGGGTTTTTGCCTCCGCTGCTTTTTGCCACTGCCGCCGCGGCTTTTTGCCCCCAACACTGGGGCTTTTTGCGGCTCTTTGACCCACCACTGGGGCTTTTTGCGGCTTTTTGCGCCCGCCGTCCTGCCTTTTTGCCCCCGCCGCTGCAGCTTATTCCCCGCCTCGCG…	1864	75997.9	75861.8	57	6	CPRSRCFLPPPQWLFTPLSVAFCPHRRVFLQLPPWLFAPAAALFCRRGFLSPLPLEP	769	774	TTTTTT	1366	1372	CCCCCCC	1497	1503	CCCCCCC	1659	1664	TTTTTT	1719	1725	TTTTTTT	1810	1815	TTTTTT	1864	1871	TTTTTTTT	1917	1922	CCCCCC	1998	2003	TTTTTT
RAB40C	46195789	CCCCCCCC	8	1	-1	ATGGGCTCGCAGGGCAGTCCGGTGAAGAGCTACGACTACCTGCTCAAGTTCCTGCTGGTGGGCGACAGCGACGTGGGCAAGGGCGAGATCCTGGAGAGCCTGCAGGACGGCGCGGCAGAGTCCCCGTACGCCTACAGTAACGGGATCGACTACAAGACCACCACCATCCTGCTGGACGGCCGGCGCGTGAAGCTGGAGCTCTGGGACACGTCGGGCCAGGGCCGGTTCTGCACCATCTTCAGGTCCTACTCCAGGGGCGCTCAGGGGATCCTCTTGGTGTATGACATCACCAACCGCTGGTCCTTTGACGGCATCGACCGCTGGATCAAGGAGATCGATGAGCATGCACCCGGAGTCCCCCGGATCTTGGTTGGAAACCGGCTGCACCTGGCCTTCAAG…	ATGGGCTCGCAGGGCAGTCCGGTGAAGAGCTACGACTACCTGCTCAAGTTCCTGCTGGTGGGCGACAGCGACGTGGGCAAGGGCGAGATCCTGGAGAGCCTGCAGGACGGCGCGGCAGAGTCCCCGTACGCCTACAGTAACGGGATCGACTACAAGACCACCACCATCCTGCTGGACGGCCGGCGCGTGAAGCTGGAGCTCTGGGACACGTCGGGCCAGGGCCGGTTCTGCACCATCTTCAGGTCCTACTCCAGGGGCGCTCAGGGGATCCTCTTGGTGTATGACATCACCAACCGCTGGTCCTTTGACGGCATCGACCGCTGGATCAAGGAGATCGATGAGCATGCACCCGGAGTCCCCCGGATCTTGGTTGGAAACCGGCTGCACCTGGCCTTCAAG…	804	31302.8	36006.7	57	-46	RTARGVTARSPSGDGRGRLCRCQEGSSWTLLAGRQASAAYVETVHTAASEAPGFPHT	804	811	CCCCCCCC
BEGAIN	13124765	GGGGGGGG	8	1	-1	ATGGAGAAACTCAGCGCGCTGCAGGAGCAGAAGGGCGAGCTGCGCAAGCGGCTGTCCTACACCACACACAAGCTCGAGAAGCTCGAGACCGAGTTCGACTCCACGCGCCACTACCTGGAGATCGAGCTGCGGCGCGCGCAGGAGGAACTGGAGAAGGTCACGGAGAAGCTGCGCAGGATTCAGAGCAACTACATGGCACTGCAGAGGATCAACCAGGAGCTGGAGGACAAGCTGTACCGCATGGGCCAGCACTATGAGGAGGAGAAGCGTGCGCTGAGCCACGAGATTGTTGCCCTCAACAGCCATCTGCTAGAAGCCAAGGTGACCATCGACAAGCTGTCAGAGGACAACGAGCTCTATAGGAAGGACTGCAATCTAGCGGCCCAGCTGCTGCAGTGC…	ATGGAGAAACTCAGCGCGCTGCAGGAGCAGAAGGGCGAGCTGCGCAAGCGGCTGTCCTACACCACACACAAGCTCGAGAAGCTCGAGACCGAGTTCGACTCCACGCGCCACTACCTGGAGATCGAGCTGCGGCGCGCGCAGGAGGAACTGGAGAAGGTCACGGAGAAGCTGCGCAGGATTCAGAGCAACTACATGGCACTGCAGAGGATCAACCAGGAGCTGGAGGACAAGCTGTACCGCATGGGCCAGCACTATGAGGAGGAGAAGCGTGCGCTGAGCCACGAGATTGTTGCCCTCAACAGCCATCTGCTAGAAGCCAAGGTGACCATCGACAAGCTGTCAGAGGACAACGAGCTCTATAGGAAGGACTGCAATCTAGCGGCCCAGCTGCTGCAGTGC…	1551	64800.1	62751.2	56	18	TGTGSGCSCVGPPAALSPSRVPGTPWSRAPWRPPRKCILPPASAPSRPFRGLVARG	658	663	CCCCCC	1551	1558	GGGGGGGG	63	70	CACACACA	132	139	GCGCGCGC
WDR87	221219020	AAAAAAAA	8	1	-1	ATGTCTTCCCCCAGGCTCATTCCCCTGTGGAAAGATTTAAAACTCCTCCTAAATGACACCATAAATAAAAGCAAGCAACCTTCGGAAGACCCAAAGAACTGCCTGATTGTGCTGAGTGACCGGTCCCAGGCTGTAGCATGGATGAAGAGCAAAACTGAGGACATGGTTGAGAAAAGAACATTCTCCATGACTGAACGATTGCCACCCATCCAGTCCATGGTCCATGCAGGCTCCTTTCATATCCTCGTGGTCTACTGTGGTGACCTGATCCTGCGACTCTTTGGGGACCACTTTCGGGCATTCAAACCCCTGGGTAAAGTGCCCTGCCGCTTCAACATCAGCTGCCTCTGCTATGACCCGGAAATGAAGATGCTTCTGTCTGGCATCCTGGGGGCAGTG…	ATGTCTTCCCCCAGGCTCATTCCCCTGTGGAAAGATTTAAAACTCCTCCTAAATGACACCATAAATAAAAGCAAGCAACCTTCGGAAGACCCAAAGAACTGCCTGATTGTGCTGAGTGACCGGTCCCAGGCTGTAGCATGGATGAAGAGCAAAACTGAGGACATGGTTGAGAAAAGAACATTCTCCATGACTGAACGATTGCCACCCATCCAGTCCATGGTCCATGCAGGCTCCTTTCATATCCTCGTGGTCTACTGTGGTGACCTGATCCTGCGACTCTTTGGGGACCACTTTCGGGCATTCAAACCCCTGGGTAAAGTGCCCTGCCGCTTCAACATCAGCTGCCTCTGCTATGACCCGGAAATGAAGATGCTTCTGTCTGGCATCCTGGGGGCAGTG…	8152	333173	321502	56	98	RKSCLCGRHLWHCTMFCGCCSSDIQKTALLGWNSSTSSWTCTNLSPPESRSCFRSC	4121	4127	TTTTTTT	4754	4761	AAAAAAAA	5366	5371	AAAAAA	5441	5446	AAAAAA	5740	5745	AAAAAA	5773	5778	AAAAAA	5798	5803	AAAAAA	6181	6187	AAAAAAA	6473	6478	AAAAAA	7032	7038	AAAAAAA	8152	8159	AAAAAAAA	3312	3320	AGAGAGAGA
ZFP90	113680890	AAAAAAAA	8	1	-1	ATGGCCCCGAGGCCTCCGACCGCCGCGCCCCAGGAATCAGTGACATTCAAAGATGTGTCTGTGGACTTCACCCAGGAAGAATGGTACCATGTCGACCCTGCTCAGAGGAGCTTATACAGGGATGTGATGCTGGAGAACTATAGCCACCTGGTTTCTCTTGGATATCAAGTTTCCAAGCCAGAGGTGATCTTCAAATTGGAGCAAGGAGAAGAGCCATGGATATCAGAGGGAGAAATCCAACGACCTTTCTATCCAGACTGGAAGACCAGGCCTGAAGTCAAATCATCACATTTGCAGCAGGATGTATCAGAAGTATCCCACTGCACACATGATCTCTTACATGCTACATTAGAAGACTCCTGGGATGTTAGCAGCCAGTTAGACAGGCAACAGGAAAAC…	ATGGCCCCGAGGCCTCCGACCGCCGCGCCCCAGGAATCAGTGACATTCAAAGATGTGTCTGTGGACTTCACCCAGGAAGAATGGTACCATGTCGACCCTGCTCAGAGGAGCTTATACAGGGATGTGATGCTGGAGAACTATAGCCACCTGGTTTCTCTTGGATATCAAGTTTCCAAGCCAGAGGTGATCTTCAAATTGGAGCAAGGAGAAGAGCCATGGATATCAGAGGGAGAAATCCAACGACCTTTCTATCCAGACTGGAAGACCAGGCCTGAAGTCAAATCATCACATTTGCAGCAGGATGTATCAGAAGTATCCCACTGCACACATGATCTCTTACATGCTACATTAGAAGACTCCTGGGATGTTAGCAGCCAGTTAGACAGGCAACAGGAAAAC…	1773	73028.6	74537.5	56	-13	PTCMIIREFILEKNPILVRNVGKTSAEVQLLLNTREFILEINSRNREIKEFAECFS	618	623	AAAAAA	1773	1780	AAAAAAAA	1074	1081	CACACACA
CEL	148536848	CCCCCCCC	8	1	-1	ATGCTCACCATGGGGCGCCTGCAACTGGTTGTGTTGGGCCTCACCTGCTGCTGGGCAGTGGCGAGTGCCGCGAAGCTGGGCGCCGTGTACACAGAAGGTGGGTTCGTGGAAGGCGTCAATAAGAAGCTCGGCCTCCTGGGTGACTCTGTGGACATCTTCAAGGGCATCCCCTTCGCAGCTCCCACCAAGGCCCTGGAAAATCCTCAGCCACATCCTGGCTGGCAAGGGACCCTGAAGGCCAAGAACTTCAAGAAGAGATGCCTGCAGGCCACCATCACCCAGGACAGCACCTACGGGGATGAAGACTGCCTGTACCTCAACATTTGGGTGCCCCAGGGCAGGAAGCAAGTCTCCCGGGACCTGCCCGTTATGATCTGGATCTATGGAGGCGCCTTCCTC…	ATGCTCACCATGGGGCGCCTGCAACTGGTTGTGTTGGGCCTCACCTGCTGCTGGGCAGTGGCGAGTGCCGCGAAGCTGGGCGCCGTGTACACAGAAGGTGGGTTCGTGGAAGGCGTCAATAAGAAGCTCGGCCTCCTGGGTGACTCTGTGGACATCTTCAAGGGCATCCCCTTCGCAGCTCCCACCAAGGCCCTGGAAAATCCTCAGCCACATCCTGGCTGGCAAGGGACCCTGAAGGCCAAGAACTTCAAGAAGAGATGCCTGCAGGCCACCATCACCCAGGACAGCACCTACGGGGATGAAGACTGCCTGTACCTCAACATTTGGGTGCCCCAGGGCAGGAAGCAAGTCTCCCGGGACCTGCCCGTTATGATCTGGATCTATGGAGGCGCCTTCCTC…	1943	79663.4	75555.9	55	51	CRPRVTPGPPPCRPRVTPAPPPCRPRVTPGPPPCRPRVTPAPPPCRPRVTPGPPP	613	619	GGGGGGG	1690	1695	CCCCCC	1723	1728	CCCCCC	1778	1785	CCCCCCCC	1811	1818	CCCCCCCC	1844	1851	CCCCCCCC	1877	1884	CCCCCCCC	1910	1917	CCCCCCCC	1943	1950	CCCCCCCC	1976	1983	CCCCCCCC	2009	2016	CCCCCCCC	2041	2049	CCCCCCCCC
RARRES3	149588791	AAAAAAAA	8	1	-1	ATGGCTTCGCCACACCAAGAGCCCAAACCTGGAGACCTGATTGAGATTTTCCGCCTTGGCTATGAGCACTGGGCCCTGTATATAGGAGATGGCTACGTGATCCATCTGGCTCCTCCAAGTGAGTACCCCGGGGCTGGCTCCTCCAGTGTCTTCTCAGTCCTGAGCAACAGTGCAGAGGTGAAACGGGAGCGCCTGGAAGATGTGGTGGGAGGCTGTTGCTATCGGGTCAACAACAGCTTGGACCATGAGTACCAACCACGGCCCGTGGAGGTGATCATCAGTTCTGCGAAGGAGATGGTTGGTCAGAAGATGAAGTACAGTATTGTGAGCAGGAACTGTGAGCACTTTGTCACCCAGCTGAGATATGGCAAGTCCCGCTGTAAACAGGTGGAAAAGGCC…	ATGGCTTCGCCACACCAAGAGCCCAAACCTGGAGACCTGATTGAGATTTTCCGCCTTGGCTATGAGCACTGGGCCCTGTATATAGGAGATGGCTACGTGATCCATCTGGCTCCTCCAAGTGAGTACCCCGGGGCTGGCTCCTCCAGTGTCTTCTCAGTCCTGAGCAACAGTGCAGAGGTGAAACGGGAGCGCCTGGAAGATGTGGTGGGAGGCTGTTGCTATCGGGTCAACAACAGCTTGGACCATGAGTACCAACCACGGCCCGTGGAGGTGATCATCAGTTCTGCGAAGGAGATGGTTGGTCAGAAGATGAAGTACAGTATTGTGAGCAGGAACTGTGAGCACTTTGTCACCCAGCTGAGATATGGCAAGTCCCGCTGTAAACAGGTGGAAAAGGCC…	476	18178.2	23706.2	55	-52	RQPEAATKSCVRSSCGGPSGDEPPPCLQQPDPRALSQAFSRSFPLFPSLAGKSMI	476	483	AAAAAAAA
ZMYM5	218083730	AAAAAAAA	8	1	-1	ATGGAAAAATGTTCAGTGGGAGGATTAGAGTTGACTGAACAGACTCCTGCTTTATTAGGGAATATGGCCATGGCAACTAGTCTCATGGACATAGGGGATTCATTTGGTCATCCAGCTTGTCCTTTAGTCAGTAGATCTAGGAACTCACCAGTGGAAGATGATGATGATGATGATGATGTTGTGTTTATTGAATCTATACAACCTCCTTCAATTTCTGCTCCAGCAATAGCTGATCAAAGAAACTTCATATTTGCATCATCAAAAAATGAAAAGCCTCAAGGAAATTATTCTGTAATTCCTCCTTCTTCAAGAGATTTGGCATCTCAGAAAGGAAATATAAGTGAGACAATTGTTATTGATGATGAAGAGGACATAGAAACAAATGGAGGAGCAGAGAAA…	ATGGAAAAATGTTCAGTGGGAGGATTAGAGTTGACTGAACAGACTCCTGCTTTATTAGGGAATATGGCCATGGCAACTAGTCTCATGGACATAGGGGATTCATTTGGTCATCCAGCTTGTCCTTTAGTCAGTAGATCTAGGAACTCACCAGTGGAAGATGATGATGATGATGATGATGTTGTGTTTATTGAATCTATACAACCTCCTTCAATTTCTGCTCCAGCAATAGCTGATCAAAGAAACTTCATATTTGCATCATCAAAAAATGAAAAGCCTCAAGGAAATTATTCTGTAATTCCTCCTTCTTCAAGAGATTTGGCATCTCAGAAAGGAAATATAAGTGAGACAATTGTTATTGATGATGAAGAGGACATAGAAACAAATGGAGGAGCAGAGAAA…	1927	74814.5	78399.3	55	-30	IKLLMLQNTDYMKMRKMMVCCCCTRNIPELFFGMMIRILHYSENICPAIVSTIVL	261	266	AAAAAA	868	873	AAAAAA	985	990	AAAAAA	1269	1275	AAAAAAA	1360	1366	AAAAAAA	1382	1388	AAAAAAA	1715	1720	AAAAAA	1797	1802	AAAAAA	1927	1934	AAAAAAAA
ZNF469	188536004	GGGGGGGG	8	1	-1	ATGCCTGGGGAGCGCCCCCGAGGAGCGCCGCCCCCCACCATGACTGGAGACCTGCAGCCCCGCCAAGTTGCCAGCAGCCCGGGGCACCCCTCCCAGCCGCCACTGGAGGACAACACCCCAGCTACCAGGACCACCAAGGGTGCCAGGGAGGCTGGCGGCCAGGCCCAGGCCATGGAGCTCCCCGAGGCCCAGCCAAGGCAGGCCAGGGACGGGGAGCTCAAGCCCCCATCCCTGAGAGGCCAGGCCCCGAGCAGCACCCCTGGGAAGAGGGGCAGCCCCCAGACCCCACCGGGGAGAAGCCCCTTGCAGGCTCCCTCAAGGCTGGCGGGCAGGGCAGAGGGCAGCCCCCCACAGCGCTACATTCTGGGCATCGCCAGCTCGAGGACCAAGCCCACCCTG…	ATGCCTGGGGAGCGCCCCCGAGGAGCGCCGCCCCCCACCATGACTGGAGACCTGCAGCCCCGCCAAGTTGCCAGCAGCCCGGGGCACCCCTCCCAGCCGCCACTGGAGGACAACACCCCAGCTACCAGGACCACCAAGGGTGCCAGGGAGGCTGGCGGCCAGGCCCAGGCCATGGAGCTCCCCGAGGCCCAGCCAAGGCAGGCCAGGGACGGGGAGCTCAAGCCCCCATCCCTGAGAGGCCAGGCCCCGAGCAGCACCCCTGGGAAGAGGGGCAGCCCCCAGACCCCACCGGGGAGAAGCCCCTTGCAGGCTCCCTCAAGGCTGGCGGGCAGGGCAGAGGGCAGCCCCCCACAGCGCTACATTCTGGGCATCGCCAGCTCGAGGACCAAGCCCACCCTG…	10241	410182	362370	55	454	GSPSRSAACGGRERRDRRPGPSRAHCPANGAGWPCPAVPLGPARTGLLPGEAAPS	31	36	CCCCCC	345	350	CCCCCC	455	460	CCCCCC	628	634	CCCCCCC	751	756	CCCCCC	1439	1444	CCCCCC	1524	1529	GGGGGG	1542	1547	GGGGGG	1957	1963	CCCCCCC	2307	2312	CCCCCC	2326	2331	CCCCCC	2729	2734	CCCCCC
EAPP	117938268	AAAAAAAA	8	1	-1	ATGAACCGGCTTCCGGATGACTACGACCCCTACGCGGTTGAAGAGCCTAGCGACGAGGAGCCGGCTTTGAGCAGCTCTGAGGATGAAGTGGATGTGCTTTTACATGGAACTCCTGACCAAAAACGAAAACTCATCAGAGAATGTCTTACCGGAGAAAGTGAATCATCTAGTGAAGATGAATTTGAAAAGGAGATGGAAGCTGAATTAAATTCTACCATGAAAACAATGGAGGACAAGTTATCCTCTCTGGGAACTGGATCTTCCTCAGGAAATGGAAAAGTTGCAACAGCTCCGACAAGGTACTACGATGATATATATTTTGATTCTGATTCCGAGGATGAAGACAGAGCAGTACAGGTGACCAAGAAAAAAAAGAAGAAACAACACAAGATTCCAACA…	ATGAACCGGCTTCCGGATGACTACGACCCCTACGCGGTTGAAGAGCCTAGCGACGAGGAGCCGGCTTTGAGCAGCTCTGAGGATGAAGTGGATGTGCTTTTACATGGAACTCCTGACCAAAAACGAAAACTCATCAGAGAATGTCTTACCGGAGAAAGTGAATCATCTAGTGAAGATGAATTTGAAAAGGAGATGGAAGCTGAATTAAATTCTACCATGAAAACAATGGAGGACAAGTTATCCTCTCTGGGAACTGGATCTTCCTCAGGAAATGGAAAAGTTGCAACAGCTCCGACAAGGTACTACGATGATATATATTTTGATTCTGATTCCGAGGATGAAGACAGAGCAGTACAGGTGACCAAGAAAAAAAGAAGAAACAACACAAGATTCCAACAA…	367	32760.8	20411.7	54	107	RRNNTRFQQMTNYCMILKKITEIRPGLMHREGVTMVWDHRDHVNNSLFQIVMLS	367	374	AAAAAAAA	828	833	TTTTTT	311	318	ATATATAT
ST8SIA6	54234057	AAAAAAAA	8	1	-1	ATGCGGCCGGGGGGCGCACTGCTCGCCCTGCTCGCCAGCCTGCTGCTGCTGCTGCTGCTGCGCCTGCTCTGGTGCCCGGCAGACGCGCCCGGCCGCGCCAGGATTCTGGTGGAGGAAAGCAGGGAGGCCACCCACGGCACCCCCGCAGCGCTGAGGACGCTCCGGAGCCCGGCGACCGCGGTACCGCGCGCCACTAACAGCACATATCTGAATGAGAAGTCGCTCCAACTGACGGAGAAATGCAAAAATCTGCAATATGGCATTGAGTCTTTCTCTAACAAAACGAAAGGGTATTCAGAGAACGACTACCTTCAGATTATCACAGATATACAGAGTTGTCCATGGAAACGGCAAGCAGAAGAATATGCAAATTTTAGAGCCAAACTTGCTTCCTGCTGT…	ATGCGGCCGGGGGGCGCACTGCTCGCCCTGCTCGCCAGCCTGCTGCTGCTGCTGCTGCTGCGCCTGCTCTGGTGCCCGGCAGACGCGCCCGGCCGCGCCAGGATTCTGGTGGAGGAAAGCAGGGAGGCCACCCACGGCACCCCCGCAGCGCTGAGGACGCTCCGGAGCCCGGCGACCGCGGTACCGCGCGCCACTAACAGCACATATCTGAATGAGAAGTCGCTCCAACTGACGGAGAAATGCAAAAATCTGCAATATGGCATTGAGTCTTTCTCTAACAAAACGAAAGGGTATTCAGAGAACGACTACCTTCAGATTATCACAGATATACAGAGTTGTCCATGGAAACGGCAAGCAGAAGAATATGCAAATTTTAGAGCCAAACTTGCTTCCTGCTGT…	746	44834.2	34098	52	95	PYFWRTLQPMEMHFFFCQHFPSGPTRVPLSKYTTRSKSLKQDKRFYFSIPST	9	14	GGGGGG	475	480	AAAAAA	746	753	AAAAAAAA	793	798	TTTTTT
RGS12	4506509	CCCCCCCC	8	1	-1	ATGTTTAGAGCTGGGGAGGCCTCCAAACGCCCATTGCCTGGGCCGTCGCCCCCAAGGGTGCGGAGTGTGGAGGTTGCCCGGGGGAGGGCCGGCTACGGATTCACGCTTTCGGGACAGGCACCCTGTGTGCTCAGCTGCGTCATGAGAGGGAGCCCTGCGGATTTCGTGGGCCTCCGAGCTGGAGACCAGATACTTGCTGTCAATGAAATCAACGTGAAAAAAGCATCTCATGAAGATGTAGTGAAATTAATTGGGAAGTGCTCTGGTGTCCTTCACATGGTGATTGCTGAAGGCGTCGGCCGCTTCGAATCCTGTTCCAGTGATGAAGAAGGGGGACTCTATGAAGGAAAAGGCTGGCTGAAGCCCAAGCTGGATTCTAAAGCACTAGGTATAAACAGA…	ATGTTTAGAGCTGGGGAGGCCTCCAAACGCCCATTGCCTGGGCCGTCGCCCCCAAGGGTGCGGAGTGTGGAGGTTGCCCGGGGGAGGGCCGGCTACGGATTCACGCTTTCGGGACAGGCACCCTGTGTGCTCAGCTGCGTCATGAGAGGGAGCCCTGCGGATTTCGTGGGCCTCCGAGCTGGAGACCAGATACTTGCTGTCAATGAAATCAACGTGAAAAAAGCATCTCATGAAGATGTAGTGAAATTAATTGGGAAGTGCTCTGGTGTCCTTCACATGGTGATTGCTGAAGGCGTCGGCCGCTTCGAATCCTGTTCCAGTGATGAAGAAGGGGGACTCTATGAAGGAAAAGGCTGGCTGAAGCCCAAGCTGGATTCTAAAGCACTAGGTATAAACAGA…	3863	149587	145966	48	37	RSLPAGPSALPSPPSPSRRRAPPRSGRGSLRKWRPGASRRWRMSTWPS	217	222	AAAAAA	1449	1454	CCCCCC	1557	1562	CCCCCC	2601	2606	AAAAAA	3468	3473	AAAAAA	3526	3534	AAAAAAAAA	3568	3573	TTTTTT	3840	3845	CCCCCC	3863	3870	CCCCCCCC	4082	4087	CCCCCC
SAFB2	7661936	CCCCCCCC	8	1	-1	ATGGCGGAGACTCTGCCCGGGTCGGGCGACTCGGGCCCTGGCACGGCTTCTCTCGGCCCGGGCGTTGCGGAGACTGGGACGAGGCGGCTCAGCGAGCTGCGGGTGATCGATCTGCGGGCGGAGCTGAAGAAGCGGAACCTGGACACGGGCGGCAACAAGAGCGTCCTGATGGAGCGGCTCAAGAAGGCGGTTAAAGAAGAGGGGCAAGATCCTGATGAAATTGGCATCGAGTTAGAAGCCACCAGCAAGAAGTCAGCCAAGAGATGTGTTAAAGGACTGAAGATGGAGGAGGAAGGCACAGAAGATAATGGCCTGGAAGACGATTCCAGAGACGGGCAGGAGGACATGGAAGCAAGTCTGGAGAACCTGCAGAATATGGGCATGATGGACATGAGTGTG…	ATGGCGGAGACTCTGCCCGGGTCGGGCGACTCGGGCCCTGGCACGGCTTCTCTCGGCCCGGGCGTTGCGGAGACTGGGACGAGGCGGCTCAGCGAGCTGCGGGTGATCGATCTGCGGGCGGAGCTGAAGAAGCGGAACCTGGACACGGGCGGCAACAAGAGCGTCCTGATGGAGCGGCTCAAGAAGGCGGTTAAAGAAGAGGGGCAAGATCCTGATGAAATTGGCATCGAGTTAGAAGCCACCAGCAAGAAGTCAGCCAAGAGATGTGTTAAAGGACTGAAGATGGAGGAGGAAGGCACAGAAGATAATGGCCTGGAAGACGATTCCAGAGACGGGCAGGAGGACATGGAAGCAAGTCTGGAGAACCTGCAGAATATGGGCATGATGGACATGAGTGTG…	2827	107469	111382	48	-39	RTPTSPAATKSHSLRVFGWADALLNLVARVPSNLGDLFKSKVNPATML	1556	1561	AAAAAA	1601	1607	AAAAAAA	2465	2471	GGGGGGG	2518	2523	CCCCCC	2827	2834	CCCCCCCC	1864	1872	GAGAGAGAG
WHSC1	109633019	CCCCCCCC	8	1	-1	ATGGAATTTAGCATCAAGCAGAGTCCCCTTTCTGTTCAGAGTGTTGTAAAGTGCATAAAGATGAAGCAGGCACCAGAAATCCTCGGCAGTGCCAACGGGAAGACTCCGAGCTGCGAGGTGAACCGCGAGTGTTCTGTGTTCCTCAGCAAAGCCCAGCTCTCCAGTAGCCTGCAGGAGGGGGTCATGCAGAAGTTTAACGGCCACGACGCCCTGCCCTTTATTCCAGCCGACAAGCTGAAAGATCTTACTTCCCGGGTGTTTAATGGAGAACCCGGCGCACACGATGCCAAACTGCGTTTTGAGTCCCAGGAAATGAAAGGGATTGGGACACCCCCTAACACTACCCCTATCAAAAATGGCTCTCCAGAAATTAAGCTGAAAATCACCAAAACATACATG…	ATGGAATTTAGCATCAAGCAGAGTCCCCTTTCTGTTCAGAGTGTTGTAAAGTGCATAAAGATGAAGCAGGCACCAGAAATCCTCGGCAGTGCCAACGGGAAGACTCCGAGCTGCGAGGTGAACCGCGAGTGTTCTGTGTTCCTCAGCAAAGCCCAGCTCTCCAGTAGCCTGCAGGAGGGGGTCATGCAGAAGTTTAACGGCCACGACGCCCTGCCCTTTATTCCAGCCGACAAGCTGAAAGATCTTACTTCCCGGGTGTTTAATGGAGAACCCGGCGCACACGATGCCAAACTGCGTTTTGAGTCCCAGGAAATGAAAGGGATTGGGACACCCCCTAACACTACCCCTATCAAAAATGGCTCTCCAGAAATTAAGCTGAAAATCACCAAAACATACATG…	4021	152252	154227	48	-25	QSQGSRRGRGGGGGAGGESQRANSARRPLGRIQGRCRAAGPACGRGRA	1570	1576	AAAAAAA	2233	2238	AAAAAA	2518	2523	GGGGGG	3560	3565	AAAAAA	4021	4028	CCCCCCCC
WHSC1	19913348	CCCCCCCC	8	1	-1	ATGGAATTTAGCATCAAGCAGAGTCCCCTTTCTGTTCAGAGTGTTGTAAAGTGCATAAAGATGAAGCAGGCACCAGAAATCCTCGGCAGTGCCAACGGGAAGACTCCGAGCTGCGAGGTGAACCGCGAGTGTTCTGTGTTCCTCAGCAAAGCCCAGCTCTCCAGTAGCCTGCAGGAGGGGGTCATGCAGAAGTTTAACGGCCACGACGCCCTGCCCTTTATTCCAGCCGACAAGCTGAAAGATCTTACTTCCCGGGTGTTTAATGGAGAACCCGGCGCACACGATGCCAAACTGCGTTTTGAGTCCCAGGAAATGAAAGGGATTGGGACACCCCCTAACACTACCCCTATCAAAAATGGCTCTCCAGAAATTAAGCTGAAAATCACCAAAACATACATG…	ATGGAATTTAGCATCAAGCAGAGTCCCCTTTCTGTTCAGAGTGTTGTAAAGTGCATAAAGATGAAGCAGGCACCAGAAATCCTCGGCAGTGCCAACGGGAAGACTCCGAGCTGCGAGGTGAACCGCGAGTGTTCTGTGTTCCTCAGCAAAGCCCAGCTCTCCAGTAGCCTGCAGGAGGGGGTCATGCAGAAGTTTAACGGCCACGACGCCCTGCCCTTTATTCCAGCCGACAAGCTGAAAGATCTTACTTCCCGGGTGTTTAATGGAGAACCCGGCGCACACGATGCCAAACTGCGTTTTGAGTCCCAGGAAATGAAAGGGATTGGGACACCCCCTAACACTACCCCTATCAAAAATGGCTCTCCAGAAATTAAGCTGAAAATCACCAAAACATACATG…	4021	152252	154227	48	-25	QSQGSRRGRGGGGGAGGESQRANSARRPLGRIQGRCRAAGPACGRGRA	1570	1576	AAAAAAA	2233	2238	AAAAAA	2518	2523	GGGGGG	3560	3565	AAAAAA	4021	4028	CCCCCCCC
WHSC1	19913350	CCCCCCCC	8	1	-1	ATGGAATTTAGCATCAAGCAGAGTCCCCTTTCTGTTCAGAGTGTTGTAAAGTGCATAAAGATGAAGCAGGCACCAGAAATCCTCGGCAGTGCCAACGGGAAGACTCCGAGCTGCGAGGTGAACCGCGAGTGTTCTGTGTTCCTCAGCAAAGCCCAGCTCTCCAGTAGCCTGCAGGAGGGGGTCATGCAGAAGTTTAACGGCCACGACGCCCTGCCCTTTATTCCAGCCGACAAGCTGAAAGATCTTACTTCCCGGGTGTTTAATGGAGAACCCGGCGCACACGATGCCAAACTGCGTTTTGAGTCCCAGGAAATGAAAGGGATTGGGACACCCCCTAACACTACCCCTATCAAAAATGGCTCTCCAGAAATTAAGCTGAAAATCACCAAAACATACATG…	ATGGAATTTAGCATCAAGCAGAGTCCCCTTTCTGTTCAGAGTGTTGTAAAGTGCATAAAGATGAAGCAGGCACCAGAAATCCTCGGCAGTGCCAACGGGAAGACTCCGAGCTGCGAGGTGAACCGCGAGTGTTCTGTGTTCCTCAGCAAAGCCCAGCTCTCCAGTAGCCTGCAGGAGGGGGTCATGCAGAAGTTTAACGGCCACGACGCCCTGCCCTTTATTCCAGCCGACAAGCTGAAAGATCTTACTTCCCGGGTGTTTAATGGAGAACCCGGCGCACACGATGCCAAACTGCGTTTTGAGTCCCAGGAAATGAAAGGGATTGGGACACCCCCTAACACTACCCCTATCAAAAATGGCTCTCCAGAAATTAAGCTGAAAATCACCAAAACATACATG…	4021	152252	154227	48	-25	QSQGSRRGRGGGGGAGGESQRANSARRPLGRIQGRCRAAGPACGRGRA	1570	1576	AAAAAAA	2233	2238	AAAAAA	2518	2523	GGGGGG	3560	3565	AAAAAA	4021	4028	CCCCCCCC
WHSC1	19913358	CCCCCCCC	8	1	-1	ATGGAATTTAGCATCAAGCAGAGTCCCCTTTCTGTTCAGAGTGTTGTAAAGTGCATAAAGATGAAGCAGGCACCAGAAATCCTCGGCAGTGCCAACGGGAAGACTCCGAGCTGCGAGGTGAACCGCGAGTGTTCTGTGTTCCTCAGCAAAGCCCAGCTCTCCAGTAGCCTGCAGGAGGGGGTCATGCAGAAGTTTAACGGCCACGACGCCCTGCCCTTTATTCCAGCCGACAAGCTGAAAGATCTTACTTCCCGGGTGTTTAATGGAGAACCCGGCGCACACGATGCCAAACTGCGTTTTGAGTCCCAGGAAATGAAAGGGATTGGGACACCCCCTAACACTACCCCTATCAAAAATGGCTCTCCAGAAATTAAGCTGAAAATCACCAAAACATACATG…	ATGGAATTTAGCATCAAGCAGAGTCCCCTTTCTGTTCAGAGTGTTGTAAAGTGCATAAAGATGAAGCAGGCACCAGAAATCCTCGGCAGTGCCAACGGGAAGACTCCGAGCTGCGAGGTGAACCGCGAGTGTTCTGTGTTCCTCAGCAAAGCCCAGCTCTCCAGTAGCCTGCAGGAGGGGGTCATGCAGAAGTTTAACGGCCACGACGCCCTGCCCTTTATTCCAGCCGACAAGCTGAAAGATCTTACTTCCCGGGTGTTTAATGGAGAACCCGGCGCACACGATGCCAAACTGCGTTTTGAGTCCCAGGAAATGAAAGGGATTGGGACACCCCCTAACACTACCCCTATCAAAAATGGCTCTCCAGAAATTAAGCTGAAAATCACCAAAACATACATG…	4021	152252	154227	48	-25	QSQGSRRGRGGGGGAGGESQRANSARRPLGRIQGRCRAAGPACGRGRA	1570	1576	AAAAAAA	2233	2238	AAAAAA	2518	2523	GGGGGG	3560	3565	AAAAAA	4021	4028	CCCCCCCC
ITGA6	119395740	AAAAAAAA	8	1	-1	ATGGCCGCCGCCGGGCAGCTGTGCTTGCTCTACCTGTCGGCGGGGCTCCTGTCCCGGCTCGGCGCAGCCTTCAACTTGGACACTCGGGAGGACAACGTGATCCGGAAATATGGAGACCCCGGGAGCCTCTTCGGCTTCTCGCTGGCCATGCACTGGCAACTGCAGCCCGAGGACAAGCGGCTGTTGCTCGTGGGGGCCCCGCGGGCAGAAGCGCTTCCACTGCAGAGAGCCAACAGAACGGGAGGGCTGTACAGCTGCGACATCACCGCCCGGGGGCCATGCACGCGGATCGAGTTTGATAACGATGCTGACCCCACGTCAGAAAGCAAGGAAGATCAGTGGATGGGGGTCACCGTCCAGAGCCAAGGTCCAGGGGGCAAGGTCGTGACATGTGCTCAC…	ATGGCCGCCGCCGGGCAGCTGTGCTTGCTCTACCTGTCGGCGGGGCTCCTGTCCCGGCTCGGCGCAGCCTTCAACTTGGACACTCGGGAGGACAACGTGATCCGGAAATATGGAGACCCCGGGAGCCTCTTCGGCTTCTCGCTGGCCATGCACTGGCAACTGCAGCCCGAGGACAAGCGGCTGTTGCTCGTGGGGGCCCCGCGGGCAGAAGCGCTTCCACTGCAGAGAGCCAACAGAACGGGAGGGCTGTACAGCTGCGACATCACCGCCCGGGGGCCATGCACGCGGATCGAGTTTGATAACGATGCTGACCCCACGTCAGAAAGCAAGGAAGATCAGTGGATGGGGGTCACCGTCCAGAGCCAAGGTCCAGGGGGCAAGGTCGTGACATGTGCTCAC…	3227	122049	125302	47	-33	NSGSQSGTKMKATHSGGLKKKSFTVPKLLFPTQKFNLDLKACSIPED	407	412	AAAAAA	675	681	TTTTTTT	1143	1148	AAAAAA	3227	3234	AAAAAAAA
LOC202781	169170042	GGGGGGGG	8	1	-1	ATGCGCGCGGCGGAGGGGGGGGTGGGGCCTTGGGGCCGCGAGTGGGAGCGGGAGCGGTTCTGCGGCCTCCTCGGGCTTCTTGGCCCTGGGCGGAGCGCGGGGCCCCGGTCTACACCGCGCTGGACCCGGCTATGCCGTGACGGAATTCCCGAGGCCGTAGCGCCACGCGAGACGCGCACTGGTGGCCTCCGCGGCGAGTCCTGGGGTCTCCGCAAGGCCTCAGTGCCCGAGCTGGGGACGTGCTGGGGGGAGGCCCGGCCCCGTCGCTGCCCGAGGCCCCGCTGTCCCGGCCGGACCGGCCTGGTCCCTGGCGTCCTGTCGGGTCCGCGCTGGAGGAGAGTCCCAGACAGCAGAGCCCGCGGTGCAGCTCCAGCCCCGGGAAGCCCCGCGCTCAACAGG…	ATGCGCGCGGCGGAGGGGGGGTGGGGCCTTGGGGCCGCGAGTGGGAGCGGGAGCGGTTCTGCGGCCTCCTCGGGCTTCTTGGCCCTGGGCGGAGCGCGGGGCCCCGGTCTACACCGCGCTGGACCCGGCTATGCCGTGACGGAATTCCCGAGGCCGTAGCGCCACGCGAGACGCGCACTGGTGGCCTCCGCGGCGAGTCCTGGGGTCTCCGCAAGGCCTCAGTGCCCGAGCTGGGGACGTGCTGGGGGGAGGCCCGGCCCCGTCGCTGCCCGAGGCCCCGCTGTCCCGGCCGGACCGGCCTGGTCCCTGGCGTCCTGTCGGGTCCGCGCTGGAGGAGAGTCCCAGACAGCAGAGCCCGCGGTGCAGCTCCAGCCCCGGGAAGCCCCGCGCTCAACAGGT…	15	19831.6	4886.14	45	129	WGLGAASGSGSGSAASSGFLALGGARGPGLHRAGPGYAVTEFPRP	15	22	GGGGGGGG	245	250	GGGGGG
SLC9A4	148727259	AAAAAAAA	8	1	-1	ATGGCTCTGCAGATGTTCGTGACTTACAGTCCTTGGAATTGTTTGCTACTGCTAGTGGCTCTTGAGTGTTCTGAAGCATCTTCTGATTTGAATGAATCTGCAAATTCCACTGCTCAGTATGCATCTAACGCTTGGTTTGCTGCTGCCAGCTCAGAGCCAGAGGAAGGGATATCTGTTTTTGAACTGGATTATGACTATGTGCAAATTCCTTATGAGGTCACTCTCTGGATACTTCTAGCATCCCTTGCAAAAATAGGCTTCCACCTCTACCACAGGCTGCCAGGCCTCATGCCAGAAAGCTGCCTCCTCATCCTGGTGGGGGCGCTGGTGGGCGGCATCATCTTCGGCACCGACCACAAATCGCCTCCGGTCATGGACTCCAGCATCTACTTCCTGTAT…	ATGGCTCTGCAGATGTTCGTGACTTACAGTCCTTGGAATTGTTTGCTACTGCTAGTGGCTCTTGAGTGTTCTGAAGCATCTTCTGATTTGAATGAATCTGCAAATTCCACTGCTCAGTATGCATCTAACGCTTGGTTTGCTGCTGCCAGCTCAGAGCCAGAGGAAGGGATATCTGTTTTTGAACTGGATTATGACTATGTGCAAATTCCTTATGAGGTCACTCTCTGGATACTTCTAGCATCCCTTGCAAAAATAGGCTTCCACCTCTACCACAGGCTGCCAGGCCTCATGCCAGAAAGCTGCCTCCTCATCCTGGTGGGGGCGCTGGTGGGCGGCATCATCTTCGGCACCGACCACAAATCGCCTCCGGTCATGGACTCCAGCATCTACTTCCTGTAT…	2387	89811	94824.9	45	-44	NSVIVHKIVLVFLKSLSSYNCERRISGIQKRAIEFAVLKLLNMDL	1441	1447	AAAAAAA	1453	1458	AAAAAA	2387	2394	AAAAAAAA	1521	1528	TGTGTGTG
CEL	148536848	CCCCCCCC	8	1	-1	ATGCTCACCATGGGGCGCCTGCAACTGGTTGTGTTGGGCCTCACCTGCTGCTGGGCAGTGGCGAGTGCCGCGAAGCTGGGCGCCGTGTACACAGAAGGTGGGTTCGTGGAAGGCGTCAATAAGAAGCTCGGCCTCCTGGGTGACTCTGTGGACATCTTCAAGGGCATCCCCTTCGCAGCTCCCACCAAGGCCCTGGAAAATCCTCAGCCACATCCTGGCTGGCAAGGGACCCTGAAGGCCAAGAACTTCAAGAAGAGATGCCTGCAGGCCACCATCACCCAGGACAGCACCTACGGGGATGAAGACTGCCTGTACCTCAACATTTGGGTGCCCCAGGGCAGGAAGCAAGTCTCCCGGGACCTGCCCGTTATGATCTGGATCTATGGAGGCGCCTTCCTC…	ATGCTCACCATGGGGCGCCTGCAACTGGTTGTGTTGGGCCTCACCTGCTGCTGGGCAGTGGCGAGTGCCGCGAAGCTGGGCGCCGTGTACACAGAAGGTGGGTTCGTGGAAGGCGTCAATAAGAAGCTCGGCCTCCTGGGTGACTCTGTGGACATCTTCAAGGGCATCCCCTTCGCAGCTCCCACCAAGGCCCTGGAAAATCCTCAGCCACATCCTGGCTGGCAAGGGACCCTGAAGGCCAAGAACTTCAAGAAGAGATGCCTGCAGGCCACCATCACCCAGGACAGCACCTACGGGGATGAAGACTGCCTGTACCTCAACATTTGGGTGCCCCAGGGCAGGAAGCAAGTCTCCCGGGACCTGCCCGTTATGATCTGGATCTATGGAGGCGCCTTCCTC…	1976	79663.4	75373.6	44	51	CRPRVTPAPPPCRPRVTPGPPPCRPRVTPAPPPCRPRVTPGPPP	613	619	GGGGGGG	1690	1695	CCCCCC	1723	1728	CCCCCC	1778	1785	CCCCCCCC	1811	1818	CCCCCCCC	1844	1851	CCCCCCCC	1877	1884	CCCCCCCC	1910	1917	CCCCCCCC	1943	1950	CCCCCCCC	1976	1983	CCCCCCCC	2009	2016	CCCCCCCC	2041	2049	CCCCCCCCC
PTPLAD2	148226324	AAAAAAAA	8	1	-1	ATGGGGCCCTTGGCGCTGCCCGCCTGGCTGCAGCCCAGGTATAGGAAGAATGCGTATCTTTTCATCTATTACTTAATCCAGTTCTGTGGCCACTCTTGGATATTTACAAATATGACAGTCAGATTCTTTTCATTTGGAAAAGATTCAATGGTTGACACTTTTTATGCTATTGGACTTGTGATGCGACTTTGCCAATCCGTATCTCTCCTGGAACTGCTGCACATATATGTTGGCATTGAGTCAAACCATCTTCTCCCAAGGTTTTTGCAGCTCACAGAAAGAATAATCATCCTTTTTGTGGTGATCACCAGTCAAGAGGAAGTCCAAGAGAAATATGTGGTGTGTGTTTTATTCGTCTTTTGGAATCTATTGGATATGGTTAGGTACACTTATAGCATG…	ATGGGGCCCTTGGCGCTGCCCGCCTGGCTGCAGCCCAGGTATAGGAAGAATGCGTATCTTTTCATCTATTACTTAATCCAGTTCTGTGGCCACTCTTGGATATTTACAAATATGACAGTCAGATTCTTTTCATTTGGAAAAGATTCAATGGTTGACACTTTTTATGCTATTGGACTTGTGATGCGACTTTGCCAATCCGTATCTCTCCTGGAACTGCTGCACATATATGTTGGCATTGAGTCAAACCATCTTCTCCCAAGGTTTTTGCAGCTCACAGAAAGAATAATCATCCTTTTTGTGGTGATCACCAGTCAAGAGGAAGTCCAAGAGAAATATGTGGTGTGTGTTTTATTCGTCTTTTGGAATCTATTGGATATGGTTAGGTACACTTATAGCATG…	682	27519	32417.4	44	-41	RRCEVQHSSVTREKTGCGFSAVNKTQEVFWWKNTLYLIKIHYMK	682	689	AAAAAAAA	340	347	GTGTGTGT
INTS8	70608109	AAAAAAAA	8	1	-1	ATGAGCGCGGAGGCGGCGGACCGGGAGGCGGCCACCTCCAGCCGGCCCTGCACCCCGCCGCAGACCTGCTGGTTTGAGTTTCTGCTGGAGGAGTCACTGTTGGAGAAACATCTGCGCAAGCCCTGCCCGGATCCTGCACCAGTTCAACTTATAGTTCAGTTTTTGGAACAGGCTTCCAAACCTTCAGTTAATGAACAAAACCAAGTTCAACCTCCGCCTGATAACAAGAGAAATCGTATTTTAAAACTACTTGCTCTTAAAGTTGCTGCACATTTGAAGTGGGACTTAGACATATTAGAGAAAAGTTTGTCTGTTCCAGTATTGAATATGCTACTAAATGAACTACTCTGCATCAGTAAAGTTCCTCCTGGGACAAAGCATGTAGACATGGATCTGGCC…	ATGAGCGCGGAGGCGGCGGACCGGGAGGCGGCCACCTCCAGCCGGCCCTGCACCCCGCCGCAGACCTGCTGGTTTGAGTTTCTGCTGGAGGAGTCACTGTTGGAGAAACATCTGCGCAAGCCCTGCCCGGATCCTGCACCAGTTCAACTTATAGTTCAGTTTTTGGAACAGGCTTCCAAACCTTCAGTTAATGAACAAAACCAAGTTCAACCTCCGCCTGATAACAAGAGAAATCGTATTTTAAAACTACTTGCTCTTAAAGTTGCTGCACATTTGAAGTGGGACTTAGACATATTAGAGAAAAGTTTGTCTGTTCCAGTATTGAATATGCTACTAAATGAACTACTCTGCATCAGTAAAGTTCCTCCTGGGACAAAGCATGTAGACATGGATCTGGCC…	2947	113084	117050	43	-32	SFSKQWQNFTFKQLNFFNFYFLNNGLKINSIKRLSLYNTYVHN	832	837	TTTTTT	2284	2289	AAAAAA	2947	2954	AAAAAAAA	1892	1899	GAGAGAGA	2680	2687	CACACACA
TFE3	8659574	GGGGGGGG	8	1	-1	ATGTCTCATGCGGCCGAACCAGCTCGGGATGGCGTAGAGGCCAGCGCGGAGGGCCCTCGAGCCGTGTTCGTGCTGTTGGAGGAGCGCAGGCCGGCCGACTCGGCTCAGCTGCTCAGCCTGAACTCTTTGCTTCCGGAATCCGGGATTGTTGCTGACATAGAATTAGAAAACGTCCTTGATCCTGACAGCTTCTACGAGCTCAAAAGCCAACCCTTACCCCTTCGCTCAAGCCTCCCAATATCACTGCAGGCCACACCAGCCACCCCAGCTACACTCTCTGCATCGTCTTCTGCAGGGGGCTCCAGGACCCCTGCCATGTCGTCATCTTCTTCATCGAGGGTCTTGCTGCGGCAGCAGCTAATGCGGGCCCAGGCGCAGGAGCAGGAGAGGCGTGAGCGT…	ATGTCTCATGCGGCCGAACCAGCTCGGGATGGCGTAGAGGCCAGCGCGGAGGGCCCTCGAGCCGTGTTCGTGCTGTTGGAGGAGCGCAGGCCGGCCGACTCGGCTCAGCTGCTCAGCCTGAACTCTTTGCTTCCGGAATCCGGGATTGTTGCTGACATAGAATTAGAAAACGTCCTTGATCCTGACAGCTTCTACGAGCTCAAAAGCCAACCCTTACCCCTTCGCTCAAGCCTCCCAATATCACTGCAGGCCACACCAGCCACCCCAGCTACACTCTCTGCATCGTCTTCTGCAGGGGGCTCCAGGACCCCTGCCATGTCGTCATCTTCTTCATCGAGGGTCTTGCTGCGGCAGCAGCTAATGCGGGCCCAGGCGCAGGAGCAGGAGAGGCGTGAGCGT…	1438	61518.3	56927.8	43	51	DLPRMLPISSPLHRPQMPFWTCTFPATTWGTWETPSTWGWRTF	1438	1445	GGGGGGGG	1611	1616	GGGGGG
ASXL3	149944526	CCCCCCCC	8	1	-1	ATGAAAGACAAGAGGAAGAAGAAGGACCGCACCTGGGCCGAGGCTGCCCGCCTGGCACTAGAAAAACACCCCAACTCACCAATGACAGCAAAGCAGATATTGGAAGTCATTCAGAAAGAAGGGTTAAAAGAAACAAGTGGAACCTCTCCATTAGCCTGTCTGAATGCAATGCTTCACACTAACACTCGAATAGGGGATGGAACATTCTTCAAAATCCCTGGAAAGTCAGGCCTCTATGCTCTCAAAAAAGAGGAGTCGTCATGCCCAGCAGATGGCACGTTGGATTTAGTCTGTGAATCTGAATTGGATGGTACAGATATGGCCGAGGCAAATGCCCATGGAGAAGAAAATGGAGTTTGTTCGAAGCAGGTAACTGATGAAGCATCTTCCACTCGAGAT…	ATGAAAGACAAGAGGAAGAAGAAGGACCGCACCTGGGCCGAGGCTGCCCGCCTGGCACTAGAAAAACACCCCAACTCACCAATGACAGCAAAGCAGATATTGGAAGTCATTCAGAAAGAAGGGTTAAAAGAAACAAGTGGAACCTCTCCATTAGCCTGTCTGAATGCAATGCTTCACACTAACACTCGAATAGGGGATGGAACATTCTTCAAAATCCCTGGAAAGTCAGGCCTCTATGCTCTCAAAAAAGAGGAGTCGTCATGCCCAGCAGATGGCACGTTGGATTTAGTCTGTGAATCTGAATTGGATGGTACAGATATGGCCGAGGCAAATGCCCATGGAGAAGAAAATGGAGTTTGTTCGAAGCAGGTAACTGATGAAGCATCTTCCACTCGAGAT…	6103	241908	224058	42	170	HHLRYLHLSLMQKSHLIKNNLQLPWKPLRDLVGHSPRAYVAI	244	249	AAAAAA	699	704	AAAAAA	2618	2625	AAAAAAAA	6103	6110	CCCCCCCC	6017	6024	CACACACA
GDF7	61835232	CCCCCCCC	8	1	-1	ATGGACCTGAGCGCCGCCGCCGCGCTGTGCCTTTGGCTGCTGAGCGCCTGCCGCCCCCGCGACGGGCTGGAAGCGGCCGCCGTGCTGCGAGCGGCGGGGGCTGGGCCGGTCCGGAGCCCAGGGGGCGGCGGCGGCGGCGGCGGCGGCGGGCGGACTCTTGCCCAGGCTGCGGGCGCCGCGGCTGTCCCGGCCGCCGCGGTTCCCCGGGCCCGCGCCGCGCGCCGCGCCGCGGGCTCCGGCTTCAGGAACGGCTCGGTGGTGCCGCACCACTTCATGATGTCGCTTTACCGGAGCCTGGCCGGGAGGGCTCCGGCCGGGGCAGCCGCTGTCTCCGCCTCGGGCCATGGTCGCGCGGACACGATCACCGGCTTCACAGACCAGGCGACCCAAGACGAATCG…	ATGGACCTGAGCGCCGCCGCCGCGCTGTGCCTTTGGCTGCTGAGCGCCTGCCGCCCCCGCGACGGGCTGGAAGCGGCCGCCGTGCTGCGAGCGGCGGGGGCTGGGCCGGTCCGGAGCCCAGGGGGCGGCGGCGGCGGCGGCGGCGGCGGGCGGACTCTTGCCCAGGCTGCGGGCGCCGCGGCTGTCCCGGCCGCCGCGGTTCCCCGGGCCCGCGCCGCGCGCCGCGCCGCGGGCTCCGGCTTCAGGAACGGCTCGGTGGTGCCGCACCACTTCATGATGTCGCTTTACCGGAGCCTGGCCGGGAGGGCTCCGGCCGGGGCAGCCGCTGTCTCCGCCTCGGGCCATGGTCGCGCGGACACGATCACCGGCTTCACAGACCAGGCGACCCAAGACGAATCG…	675	46948.1	27445.5	40	183	ARSASCCAQWQARCRARWHCGGWASAGRAEGALRQRSARC	675	682	CCCCCCCC
TCERG1	21327715	AAAAAAAA	8	1	-1	ATGGCGGAGCGTGGCGGGGACGGGGGCGAGAGTGAACGATTCAACCCGGGGGAGCTCAGGATGGCCCAACAGCAGGCCTTGAGGTTCCGAGGTCCGGCTCCCCCACCAAATGCAGTGATGCGAGGCCCACCACCTCTGATGCGACCTCCTCCACCTTTTGGTATGATGCGAGGCCCTCCTCCACCACCACGGCCGCCCTTTGGACGTCCTCCTTTTGATCCTAATATGCCGCCAATGCCTCCTCCAGGAGGGATACCTCCACCTATGGGCCCTCCACACCTCCAGAGACCACCTTTCATGCCTCCTCCCATGAGTTCCATGCCTCCTCCTCCGGGTATGATGTTTCCACCAGGAATGCCTCCTGTGACTGCTCCTGGTACTCCAGCACTACCTCCTACG…	ATGGCGGAGCGTGGCGGGGACGGGGGCGAGAGTGAACGATTCAACCCGGGGGAGCTCAGGATGGCCCAACAGCAGGCCTTGAGGTTCCGAGGTCCGGCTCCCCCACCAAATGCAGTGATGCGAGGCCCACCACCTCTGATGCGACCTCCTCCACCTTTTGGTATGATGCGAGGCCCTCCTCCACCACCACGGCCGCCCTTTGGACGTCCTCCTTTTGATCCTAATATGCCGCCAATGCCTCCTCCAGGAGGGATACCTCCACCTATGGGCCCTCCACACCTCCAGAGACCACCTTTCATGCCTCCTCCCATGAGTTCCATGCCTCCTCCTCCGGGTATGATGTTTCCACCAGGAATGCCTCCTGTGACTGCTCCTGGTACTCCAGCACTACCTCCTACG…	2940	123896	114436	40	76	SLRKILDVLSSPPVTGKNKENLKNISETNISQPKLTSGRF	1732	1737	AAAAAA	1875	1881	AAAAAAA	2197	2203	AAAAAAA	2534	2539	AAAAAA	2863	2870	AAAAAAAA	2940	2947	AAAAAAAA	2995	3000	AAAAAA	3100	3105	AAAAAA	3143	3148	AAAAAA	2013	2020	AGAGAGAG	2666	2676	GAGAGAGAGAG	2870	2877	AGAGAGAG
TCERG1	91208418	AAAAAAAA	8	1	-1	ATGGCGGAGCGTGGCGGGGACGGGGGCGAGAGTGAACGATTCAACCCGGGGGAGCTCAGGATGGCCCAACAGCAGGCCTTGAGGTTCCGAGGTCCGGCTCCCCCACCAAATGCAGTGATGCGAGGCCCACCACCTCTGATGCGACCTCCTCCACCTTTTGGTATGATGCGAGGCCCTCCTCCACCACCACGGCCGCCCTTTGGACGTCCTCCTTTTGATCCTAATATGCCGCCAATGCCTCCTCCAGGAGGGATACCTCCACCTATGGGCCCTCCACACCTCCAGAGACCACCTTTCATGCCTCCTCCCATGAGTTCCATGCCTCCTCCTCCGGGTATGATGTTTCCACCAGGAATGCCTCCTGTGACTGCTCCTGGTACTCCAGCACTACCTCCTACG…	ATGGCGGAGCGTGGCGGGGACGGGGGCGAGAGTGAACGATTCAACCCGGGGGAGCTCAGGATGGCCCAACAGCAGGCCTTGAGGTTCCGAGGTCCGGCTCCCCCACCAAATGCAGTGATGCGAGGCCCACCACCTCTGATGCGACCTCCTCCACCTTTTGGTATGATGCGAGGCCCTCCTCCACCACCACGGCCGCCCTTTGGACGTCCTCCTTTTGATCCTAATATGCCGCCAATGCCTCCTCCAGGAGGGATACCTCCACCTATGGGCCCTCCACACCTCCAGAGACCACCTTTCATGCCTCCTCCCATGAGTTCCATGCCTCCTCCTCCGGGTATGATGTTTCCACCAGGAATGCCTCCTGTGACTGCTCCTGGTACTCCAGCACTACCTCCTACG…	2877	121685	112226	40	76	SLRKILDVLSSPPVTGKNKENLKNISETNISQPKLTSGRF	1669	1674	AAAAAA	1812	1818	AAAAAAA	2134	2140	AAAAAAA	2471	2476	AAAAAA	2800	2807	AAAAAAAA	2877	2884	AAAAAAAA	2932	2937	AAAAAA	3037	3042	AAAAAA	3080	3085	AAAAAA	1950	1957	AGAGAGAG	2603	2613	GAGAGAGAGAG	2807	2814	AGAGAGAG
SP100	19923236	AAAAAAAA	8	1	-1	ATGGCAGGTGGGGGCGGCGACCTGAGCACCAGGAGGCTGAATGAATGTATTTCACCAGTAGCAAATGAGATGAACCATCTTCCTGCACACAGCCACGATTTGCAAAGGATGTTCACGGAAGACCAGGGTGTAGATGACAGGCTGCTCTATGACATTGTATTCAAGCACTTCAAAAGAAATAAGGTGGAGATTTCAAATGCAATAAAAAAGACATTTCCATTCCTCGAGGGCCTCCGTGATCGTGATCTCATCACAAATAAAATGTTTGAAGATTCTCAAGATTCTTGTAGAAACCTGGTCCCTGTACAGAGAGTGGTGTACAATGTTCTTAGTGAACTGGAGAAGACATTTAACCTGCCAGTTCTGGAAGCACTGTTCAGCGATGTCAACATGCAGGAA…	ATGGCAGGTGGGGGCGGCGACCTGAGCACCAGGAGGCTGAATGAATGTATTTCACCAGTAGCAAATGAGATGAACCATCTTCCTGCACACAGCCACGATTTGCAAAGGATGTTCACGGAAGACCAGGGTGTAGATGACAGGCTGCTCTATGACATTGTATTCAAGCACTTCAAAAGAAATAAGGTGGAGATTTCAAATGCAATAAAAAAGACATTTCCATTCCTCGAGGGCCTCCGTGATCGTGATCTCATCACAAATAAAATGTTTGAAGATTCTCAAGATTCTTGTAGAAACCTGGTCCCTGTACAGAGAGTGGTGTACAATGTTCTTAGTGAACTGGAGAAGACATTTAACCTGCCAGTTCTGGAAGCACTGTTCAGCGATGTCAACATGCAGGAA…	2275	100413	90991.7	39	80	RSSRIPMHPRGLLWPFSCSALSIAQKSKENILACPLMML	204	209	AAAAAA	888	893	AAAAAA	1602	1607	AAAAAA	2046	2051	AAAAAA	2275	2282	AAAAAAAA	2535	2540	AAAAAA	2558	2563	AAAAAA
ZFPM1	110556644	CCCCCCCC	8	1	-1	ATGTCCAGGCGGAAACAGAGCAACCCCCGGCAGATCAAGCGTTCCCTCGGAGACATGGAGGCCAGAGAGGAGGTGCAGTTGGTGGGTGCCAGCCACATGGAGCAAAAGGCCACGGCACCTGAAGCCCCGAGCCCTCCCAGCGCAGATGTTAACTCACCCCCACCGCTGCCGCCCCCCACATCCCCAGGAGGCCCCAAGGAGCTGGAAGGACAGGAACCAGAACCCAGGCCCACGGAGGAAGAGCCGGGCAGTCCCTGGAGCGGGCCAGACGAGCTGGAGCCGGTGGTGCAGGATGGGCAGAGGCGCATACGGGCCCGACTCAGCCTCGCCACGGGCCTGTCCTGGGGCCCGTTCCATGGGAGTGTCCAGACCAGAGCCTCATCCCCCAGGCAGGCGGAG…	ATGTCCAGGCGGAAACAGAGCAACCCCCGGCAGATCAAGCGTTCCCTCGGAGACATGGAGGCCAGAGAGGAGGTGCAGTTGGTGGGTGCCAGCCACATGGAGCAAAAGGCCACGGCACCTGAAGCCCCGAGCCCTCCCAGCGCAGATGTTAACTCACCCCCACCGCTGCCGCCCCCCACATCCCCAGGAGGCCCCAAGGAGCTGGAAGGACAGGAACCAGAACCCAGGCCCACGGAGGAAGAGCCGGGCAGTCCCTGGAGCGGGCCAGACGAGCTGGAGCCGGTGGTGCAGGATGGGCAGAGGCGCATACGGGCCCGACTCAGCCTCGCCACGGGCCTGTCCTGGGGCCCGTTCCATGGGAGTGTCCAGACCAGAGCCTCATCCCCCAGGCAGGCGGAG…	2266	104883	83782.1	39	210	RRPATPPRPSRRGPEAEAEAAPASPLRARPAPRPTAPST	172	177	CCCCCC	546	551	GGGGGG	1609	1614	CCCCCC	1852	1857	CCCCCC	1873	1878	CCCCCC	2266	2273	CCCCCCCC	2577	2582	CCCCCC	2845	2850	CCCCCC
ZDBF2	151301098	AAAAAAAA	8	1	-1	ATGCAGAAAAGACAAGGATATTGCAGTTATTGCCGTGTGCAGTATAATAACCTGGAACAGCATTTGTTCAGTGCTCAGCACAGGAGTTTGACCAGACAGAGTAGACGTCAAATATGTACCAGTAGTTTGATGGAACGTTTCTTACAGGATGTACTGCAGCACCACCCATATCATTGTCAAGAGAGCAGTTCAACACAAGATGAGACACATGTGAATACTGGGTCATCGTCTGAAGTGGTGCATTTGGATGATGCTTTTTCTGAAGAAGAGGAAGAGGATGAGGATAAGGTTGAGGATGAGGATGCTACCGAAGAGAGACCATCCGAGGTTTCAGAACCTATTGAAGAGTTACATTCCAGACCTCATAAATCTCAGGAAGGCACGCAGGAGGTTTCAGTT…	ATGCAGAAAAGACAAGGATATTGCAGTTATTGCCGTGTGCAGTATAATAACCTGGAACAGCATTTGTTCAGTGCTCAGCACAGGAGTTTGACCAGACAGAGTAGACGTCAAATATGTACCAGTAGTTTGATGGAACGTTTCTTACAGGATGTACTGCAGCACCACCCATATCATTGTCAAGAGAGCAGTTCAACACAAGATGAGACACATGTGAATACTGGGTCATCGTCTGAAGTGGTGCATTTGGATGATGCTTTTTCTGAAGAAGAGGAAGAGGATGAGGATAAGGTTGAGGATGAGGATGCTACCGAAGAGAGACCATCCGAGGTTTCAGAACCTATTGAAGAGTTACATTCCAGACCTCATAAATCTCAGGAAGGCACGCAGGAGGTTTCAGTT…	5617	265607	215507	38	442	RLPGLTCKVRRTLHQLKLCQRVMILSVVFQILMTCQWP	537	542	CCCCCC	3177	3182	TTTTTT	3274	3280	AAAAAAA	4729	4734	TTTTTT	5176	5184	AAAAAAAAA	5404	5409	AAAAAA	5596	5601	AAAAAA	5617	5624	AAAAAAAA	6754	6759	AAAAAA
HLA-F	149158702	TTTTTTTT	8	1	-1	ATGGCGCCCCGAAGCCTCCTCCTGCTGCTCTCAGGGGCCCTGGCCCTGACCGATACTTGGGCGGGCTCCCACTCCTTGAGGTATTTCAGCACCGCTGTGTCGCGGCCCGGCCGCGGGGAGCCCCGCTACATCGCCGTGGAGTACGTAGACGACACGCAATTCCTGCGGTTCGACAGCGACGCCGCGATTCCGAGGATGGAGCCGCGGGAGCCGTGGGTGGAGCAAGAGGGGCCGCAGTATTGGGAGTGGACCACAGGGTACGCCAAGGCCAACGCACAGACTGACCGAGTGGCCCTGAGGAACCTGCTCCGCCGCTACAACCAGAGCGAGGCTGGGTCTCACACCCTCCAGGGAATGAATGGCTGCGACATGGGGCCCGACGGACGCCTCCTCCGCGGG…	ATGGCGCCCCGAAGCCTCCTCCTGCTGCTCTCAGGGGCCCTGGCCCTGACCGATACTTGGGCGGGCTCCCACTCCTTGAGGTATTTCAGCACCGCTGTGTCGCGGCCCGGCCGCGGGGAGCCCCGCTACATCGCCGTGGAGTACGTAGACGACACGCAATTCCTGCGGTTCGACAGCGACGCCGCGATTCCGAGGATGGAGCCGCGGGAGCCGTGGGTGGAGCAAGAGGGGCCGCAGTATTGGGAGTGGACCACAGGGTACGCCAAGGCCAACGCACAGACTGACCGAGTGGCCCTGAGGAACCTGCTCCGCCGCTACAACCAGAGCGAGGCTGGGTCTCACACCCTCCAGGGAATGAATGGCTGCGACATGGGGCCCGACGGACGCCTCCTCCGCGGG…	1180	50436.3	48275.7	37	10	CGCGHLSTLPSWPCKAFALASALGGAGASFFVLGTIL	1180	1187	TTTTTTTT
CBX8	10190682	GGGGGGGG	8	1	-1	ATGGAGCTTTCAGCGGTGGGGGAGCGGGTGTTCGCGGCCGAAGCCCTCCTGAAGCGGCGCATACGGAAAGGACGCATGGAATACCTCGTGAAATGGAAGGGATGGTCGCAGAAGTACAGCACATGGGAACCGGAGGAAAACATCCTGGATGCTCGCTTGCTCGCAGCCTTTGAGGAAAGGGAAAGAGAGATGGAGCTCTATGGCCCCAAAAAGCGTGGACCCAAGCCCAAAACCTTCCTCCTCAAAGCGCAGGCCAAGGCAAAGGCCAAAACTTACGAGTTTCGAAGTGACTCAGCCAGGGGCATCCGGATCCCCTACCCTGGCCGCTCGCCCCAGGACCTGGCCTCCACTTCCCGGGCCCGGGAGGGCCTTCGAAACATGGGTTTGTCCCCGCCAGCG…	ATGGAGCTTTCAGCGGTGGGGGAGCGGGTGTTCGCGGCCGAAGCCCTCCTGAAGCGGCGCATACGGAAAGGACGCATGGAATACCTCGTGAAATGGAAGGGATGGTCGCAGAAGTACAGCACATGGGAACCGGAGGAAAACATCCTGGATGCTCGCTTGCTCGCAGCCTTTGAGGAAAGGGAAAGAGAGATGGAGCTCTATGGCCCCAAAAAGCGTGGACCCAAGCCCAAAACCTTCCTCCTCAAAGCGCAGGCCAAGGCAAAGGCCAAAACTTACGAGTTTCGAAGTGACTCAGCCAGGGGCATCCGGATCCCCTACCCTGGCCGCTCGCCCCAGGACCTGGCCTCCACTTCCCGGGCCCGGGAGGGCCTTCGAAACATGGGTTTGTCCCCGCCAGCG…	949	43393.7	39232.1	36	35	ACTGTWGPRGEGPPSSPGSLWPESWGTRRKSPGAPP	936	942	CCCCCCC	949	956	GGGGGGGG	981	986	GGGGGG	1150	1155	TTTTTT
ZNF552	46358076	AAAAAAAA	8	1	-1	ATGGCGGCGGCCGCGCTAAGGTTCCCCGTTCAGGGCACAGTGACTTTTGAAGACGTGGCTGTGAAATTTACCCAGGAGGAATGGAATCTCCTTAGTGAGGCTCAGAGATGCCTGTACCGTGATGTGACGCTGGAGAACCTGGCACTTATGTCCTCCCTGGGTTGTTGGTGTGGAGTGGAAGATGAGGCGGCACCTTCTAAGCAGAGTATTTATATACAAAGAGAGACTCAGGTCAGGACTCCTATGGCAGGTGTGTCTCCCAAGAAGGCCCACCCCTGTGAGATGTGTGGCCCGATCTTGGGAGACATTTTGCATGTGGCAGATCATCAGGGAACACATCACAAGCAGAAACTGCACAGGTGTGAGGCCTGGGGGAATAAATTGTATGACAGTGGAAAC…	ATGGCGGCGGCCGCGCTAAGGTTCCCCGTTCAGGGCACAGTGACTTTTGAAGACGTGGCTGTGAAATTTACCCAGGAGGAATGGAATCTCCTTAGTGAGGCTCAGAGATGCCTGTACCGTGATGTGACGCTGGAGAACCTGGCACTTATGTCCTCCCTGGGTTGTTGGTGTGGAGTGGAAGATGAGGCGGCACCTTCTAAGCAGAGTATTTATATACAAAGAGAGACTCAGGTCAGGACTCCTATGGCAGGTGTGTCTCCCAAGAAGGCCCACCCCTGTGAGATGTGTGGCCCGATCTTGGGAGACATTTTGCATGTGGCAGATCATCAGGGAACACATCACAAGCAGAAACTGCACAGGTGTGAGGCCTGGGGGAATAAATTGTATGACAGTGGAAAC…	1157	46196.6	47940.4	35	-15	NLGKSLHFVIIREFTKERAYECSESSLIKYWRIHT	910	915	TTTTTT	1157	1164	AAAAAAAA	600	607	GTGTGTGT
C6orf103	168823435	AAAAAAAA	8	1	-1	ATGGCCTCCAAACAAACCAAAAAGAAAGAGGTGCATCGTATCAACTCGGCGCACGGATCGGATAAATCGAAAGATTTCTATCCTTTTGGCAGTAATGTACAATCTGGTTCTACTGAACAAAAGAAGGGGAAATTCCCACTCTGGCCAGAGTGGAGTGAAGCTGACATAAATTCAGAAAAGTGGGATGCAGGCAAAGGTGCAAAAGAAAAGGACAAAACAGGAAAAAGCCCTGTATTTCATTTTTTTGAGGACCCTGAAGGAAAGATTGAGTTACCACCATCCTTGAAAATTTATTCCTGGAAACGTCCACAAGATATTTTATTTAGTCAGACTCCAGTAGTTGTGAAAAATGAAATCACGTTTGACTTATTTTCAGCAAATGAACATTTACTCTGCAGC…	ATGGCCTCCAAACAAACCAAAAAGAAAGAGGTGCATCGTATCAACTCGGCGCACGGATCGGATAAATCGAAAGATTTCTATCCTTTTGGCAGTAATGTACAATCTGGTTCTACTGAACAAAAGAAGGGGAAATTCCCACTCTGGCCAGAGTGGAGTGAAGCTGACATAAATTCAGAAAAGTGGGATGCAGGCAAAGGTGCAAAAGAAAAGGACAAAACAGGAAAAAGCCCTGTATTTCATTTTTTTGAGGACCCTGAAGGAAAGATTGAGTTACCACCATCCTTGAAAATTTATTCCTGGAAACGTCCACAAGATATTTTATTTAGTCAGACTCCAGTAGTTGTGAAAAATGAAATCACGTTTGACTTATTTTCAGCAAATGAACATTTACTCTGCAGC…	4978	189706	193121	34	-28	RKERKSNQGMSNTTLLLERKNLFVMIFNCLLLRY	240	246	TTTTTTT	1451	1457	AAAAAAA	2081	2086	GGGGGG	2551	2556	AAAAAA	4978	4985	AAAAAAAA	1931	1940	ATATATATAT
CCKBR	28875799	TTTTTTTT	8	1	-1	ATGGAGCTGCTAAAGCTGAACCGGAGCGTGCAGGGAACCGGACCCGGGCCGGGGGCTTCCCTGTGCCGCCCGGGGGCGCCTCTCCTCAACAGCAGCAGTGTGGGCAACCTCAGCTGCGAGCCCCCTCGCATTCGCGGAGCCGGGACACGAGAATTGGAGCTGGCCATTAGAATCACTCTTTACGCAGTGATCTTCCTGATGAGCGTTGGAGGAAATATGCTCATCATCGTGGTCCTGGGACTGAGCCGCCGCCTGAGGACTGTCACCAATGCCTTCCTCCTCTCACTGGCAGTCAGCGACCTCCTGCTGGCTGTGGCTTGCATGCCCTTCACCCTCCTGCCCAATCTCATGGGCACATTCATCTTTGGCACCGTCATCTGCAAGGCGGTTTCCTACCTC…	ATGGAGCTGCTAAAGCTGAACCGGAGCGTGCAGGGAACCGGACCCGGGCCGGGGGCTTCCCTGTGCCGCCCGGGGGCGCCTCTCCTCAACAGCAGCAGTGTGGGCAACCTCAGCTGCGAGCCCCCTCGCATTCGCGGAGCCGGGACACGAGAATTGGAGCTGGCCATTAGAATCACTCTTTACGCAGTGATCTTCCTGATGAGCGTTGGAGGAAATATGCTCATCATCGTGGTCCTGGGACTGAGCCGCCGCCTGAGGACTGTCACCAATGCCTTCCTCCTCTCACTGGCAGTCAGCGACCTCCTGCTGGCTGTGGCTTGCATGCCCTTCACCCTCCTGCCCAATCTCATGGGCACATTCATCTTTGGCACCGTCATCTGCAAGGCGGTTTCCTACCTC…	1022	48417.3	40684.8	34	70	CVGCQFIVPTRGAPLMARVHTEHSRVLLSPSFTC	1022	1029	TTTTTTTT
DYRK3	51702240	AAAAAAAA	8	1	-1	ATGGGAGGCACAGCTCGTGGGCCTGGGCGGAAGGATGCGGGGCCGCCTGGGGCCGGGCTCCCGCCCCAGCAGCGGAGGTTGGGGGATGGTGTCTATGACACCTTCATGATGATAGATGAAACCAAATGTCCCCCCTGTTCAAATGTACTCTGCAATCCTTCTGAACCACCTCCACCCAGAAGACTAAATATGACCACTGAGCAGTTTACAGGAGATCATACTCAGCACTTTTTGGATGGAGGTGAGATGAAGGTAGAACAGCTGTTTCAAGAATTTGGCAACAGAAAATCCAATACTATTCAGTCAGATGGCATCAGTGACTCTGAAAAATGCTCTCCTACTGTTTCTCAGGGTAAAAGTTCAGATTGCTTGAATACAGTAAAATCCAACAGTTCATCC…	ATGGGAGGCACAGCTCGTGGGCCTGGGCGGAAGGATGCGGGGCCGCCTGGGGCCGGGCTCCCGCCCCAGCAGCGGAGGTTGGGGGATGGTGTCTATGACACCTTCATGATGATAGATGAAACCAAATGTCCCCCCTGTTCAAATGTACTCTGCAATCCTTCTGAACCACCTCCACCCAGAAGACTAAATATGACCACTGAGCAGTTTACAGGAGATCATACTCAGCACTTTTTGGATGGAGGTGAGATGAAGGTAGAACAGCTGTTTCAAGAATTTGGCAACAGAAAATCCAATACTATTCAGTCAGATGGCATCAGTGACTCTGAAAAATGCTCTCCTACTGTTTCTCAGGGTAAAAGTTCAGATTGCTTGAATACAGTAAAATCCAACAGTTCATCC…	898	65711.3	37629.6	34	253	ISFRVLASSWYASLPSPSCNLWMPSTKIRLFTAI	130	135	CCCCCC	898	905	AAAAAAAA	1395	1400	GGGGGG
DYRK3	51702242	AAAAAAAA	8	1	-1	ATGAAGTGGAAAGAGAAGTTGGGGGATGGTGTCTATGACACCTTCATGATGATAGATGAAACCAAATGTCCCCCCTGTTCAAATGTACTCTGCAATCCTTCTGAACCACCTCCACCCAGAAGACTAAATATGACCACTGAGCAGTTTACAGGAGATCATACTCAGCACTTTTTGGATGGAGGTGAGATGAAGGTAGAACAGCTGTTTCAAGAATTTGGCAACAGAAAATCCAATACTATTCAGTCAGATGGCATCAGTGACTCTGAAAAATGCTCTCCTACTGTTTCTCAGGGTAAAAGTTCAGATTGCTTGAATACAGTAAAATCCAACAGTTCATCCAAGGCACCCAAAGTGGTGCCTCTGACTCCAGAACAAGCCCTGAAGCAATATAAACACCAC…	ATGAAGTGGAAAGAGAAGTTGGGGGATGGTGTCTATGACACCTTCATGATGATAGATGAAACCAAATGTCCCCCCTGTTCAAATGTACTCTGCAATCCTTCTGAACCACCTCCACCCAGAAGACTAAATATGACCACTGAGCAGTTTACAGGAGATCATACTCAGCACTTTTTGGATGGAGGTGAGATGAAGGTAGAACAGCTGTTTCAAGAATTTGGCAACAGAAAATCCAATACTATTCAGTCAGATGGCATCAGTGACTCTGAAAAATGCTCTCCTACTGTTTCTCAGGGTAAAAGTTCAGATTGCTTGAATACAGTAAAATCCAACAGTTCATCCAAGGCACCCAAAGTGGTGCCTCTGACTCCAGAACAAGCCCTGAAGCAATATAAACACCAC…	838	63974.6	35892.8	34	253	ISFRVLASSWYASLPSPSCNLWMPSTKIRLFTAI	70	75	CCCCCC	838	845	AAAAAAAA	1335	1340	GGGGGG
HISPPD1	41281583	AAAAAAAA	8	1	-1	ATGAGTGAAGCCCCCAGATTCTTCGTTGGACCAGAAGATACAGAAATAAATCCTGGAAATTATCGACATTTCTTCCACCATGCAGATGAAGACGATGAGGAGGAAGATGATTCTCCACCAGAAAGGCAGATTGTGGTTGGAATATGTTCCATGGCAAAGAAATCCAAATCCAAACCAATGAAGGAAATTCTTGAACGGATCTCCTTATTTAAATATATCACAGTAGTAGTATTTGAAGAGGAGGTTATTTTGAATGAACCAGTGGAAAACTGGCCTTTATGTGATTGTCTTATTTCTTTCCATTCTAAAGGATTTCCACTGGACAAAGCGGTTGCCTATGCAAAACTCAGGAATCCATTTGTAATCAATGACTTGAATATGCAGTATCTCATACAAGAT…	ATGAGTGAAGCCCCCAGATTCTTCGTTGGACCAGAAGATACAGAAATAAATCCTGGAAATTATCGACATTTCTTCCACCATGCAGATGAAGACGATGAGGAGGAAGATGATTCTCCACCAGAAAGGCAGATTGTGGTTGGAATATGTTCCATGGCAAAGAAATCCAAATCCAAACCAATGAAGGAAATTCTTGAACGGATCTCCTTATTTAAATATATCACAGTAGTAGTATTTGAAGAGGAGGTTATTTTGAATGAACCAGTGGAAAACTGGCCTTTATGTGATTGTCTTATTTCTTTCCATTCTAAAGGATTTCCACTGGACAAAGCGGTTGCCTATGCAAAACTCAGGAATCCATTTGTAATCAATGACTTGAATATGCAGTATCTCATACAAGAT…	3643	138101	141371	34	-28	TLGKRNEILAEAGTFYTYKNSMFLCFSLCIYVFT	1187	1192	AAAAAA	1219	1224	TTTTTT	1273	1278	AAAAAA	3465	3471	AAAAAAA	3643	3650	AAAAAAAA	699	708	ATATATATAT
CEL	148536848	CCCCCCCC	8	1	-1	ATGCTCACCATGGGGCGCCTGCAACTGGTTGTGTTGGGCCTCACCTGCTGCTGGGCAGTGGCGAGTGCCGCGAAGCTGGGCGCCGTGTACACAGAAGGTGGGTTCGTGGAAGGCGTCAATAAGAAGCTCGGCCTCCTGGGTGACTCTGTGGACATCTTCAAGGGCATCCCCTTCGCAGCTCCCACCAAGGCCCTGGAAAATCCTCAGCCACATCCTGGCTGGCAAGGGACCCTGAAGGCCAAGAACTTCAAGAAGAGATGCCTGCAGGCCACCATCACCCAGGACAGCACCTACGGGGATGAAGACTGCCTGTACCTCAACATTTGGGTGCCCCAGGGCAGGAAGCAAGTCTCCCGGGACCTGCCCGTTATGATCTGGATCTATGGAGGCGCCTTCCTC…	ATGCTCACCATGGGGCGCCTGCAACTGGTTGTGTTGGGCCTCACCTGCTGCTGGGCAGTGGCGAGTGCCGCGAAGCTGGGCGCCGTGTACACAGAAGGTGGGTTCGTGGAAGGCGTCAATAAGAAGCTCGGCCTCCTGGGTGACTCTGTGGACATCTTCAAGGGCATCCCCTTCGCAGCTCCCACCAAGGCCCTGGAAAATCCTCAGCCACATCCTGGCTGGCAAGGGACCCTGAAGGCCAAGAACTTCAAGAAGAGATGCCTGCAGGCCACCATCACCCAGGACAGCACCTACGGGGATGAAGACTGCCTGTACCTCAACATTTGGGTGCCCCAGGGCAGGAAGCAAGTCTCCCGGGACCTGCCCGTTATGATCTGGATCTATGGAGGCGCCTTCCTC…	2009	79663.4	75177.2	33	51	CRPRVTPGPPPCRPRVTPAPPPCRPRVTPGPPP	613	619	GGGGGGG	1690	1695	CCCCCC	1723	1728	CCCCCC	1778	1785	CCCCCCCC	1811	1818	CCCCCCCC	1844	1851	CCCCCCCC	1877	1884	CCCCCCCC	1910	1917	CCCCCCCC	1943	1950	CCCCCCCC	1976	1983	CCCCCCCC	2009	2016	CCCCCCCC	2041	2049	CCCCCCCCC
FABP5L9	21493031	AAAAAAAA	8	1	-1	ATGTCTAGCAGCAAGAAGAGCAAAGAAAAGGAAAAAGAAAAAGATAAGATTAAGGAGAAGGAGAAAGATTCTAAAGACAAGGAGAAAGATAAGAAGACTGTCAACGGGCACACTTTCAGTTCCATTCCTGTTGTGGGTCCCATCAGCTGTAGCCAGTGTATGAAGCCCTTCACCAACAAAGATGCCTATACTTGTGCAAATTGCAGTGCTTTTGTCCACAAAGGCTGCCGAGAAAGTCTAGCCTCCTGTGCAAAGGTCAAAATGAAGCAGCCCAAAGGGAGCCTTCAGGCACATGACACATCATCACTGCCCACGGTCATTATGAGAAACAAGCCCTCACAGCCCAAGGAGCGTCCTCGGTCCGCAGTCCTCCTGGTGGATGAAACCGCTACCACCCCA…	ATGTCTAGCAGCAAGAAGAGCAAAGAAAAGGAAAAAGAAAAAGATAAGATTAAGGAGAAGGAGAAAGATTCTAAAGACAAGGAGAAAGATAAGAAGACTGTCAACGGGCACACTTTCAGTTCCATTCCTGTTGTGGGTCCCATCAGCTGTAGCCAGTGTATGAAGCCCTTCACCAACAAAGATGCCTATACTTGTGCAAATTGCAGTGCTTTTGTCCACAAAGGCTGCCGAGAAAGTCTAGCCTCCTGTGCAAAGGTCAAAATGAAGCAGCCCAAAGGGAGCCTTCAGGCACATGACACATCATCACTGCCCACGGTCATTATGAGAAACAAGCCCTCACAGCCCAAGGAGCGTCCTCGGTCCGCAGTCCTCCTGGTGGATGAAACCGCTACCACCCCA…	3088	120178	121104	33	-6	RRTKPAALSPVMVPRQKYQQRVKRSSADPLPLC	1844	1849	AAAAAA	2241	2246	AAAAAA	2854	2859	CCCCCC	3088	3095	AAAAAAAA
FLG	60097902	AAAAAAAA	8	1	-1	ATGTCTACTCTCCTGGAAAACATCTTTGCCATAATTAATCTTTTCAAGCAATATTCAAAAAAAGATAAAAACACTGACACATTGAGTAAAAAAGAGCTGAAGGAACTTCTGGAAAAGGAATTTCGGCAAATCCTGAAGAATCCAGATGACCCAGATATGGTTGATGTCTTCATGGATCACTTGGATATAGACCACAACAAGAAAATTGACTTCACTGAGTTTCTTCTGATGGTATTCAAGTTGGCTCAAGCATATTATGAGTCTACCAGAAAAGAGAATTTACCGATATCAGGACACAAGCACAGAAAGCACAGTCATCATGATAAACATGAAGATAATAAACAGGAAGAAAACAAAGAAAACAGAAAAAGACCCTCAAGTCTGGAAAGAAGAAACAAT…	ATGTCTACTCTCCTGGAAAACATCTTTGCCATAATTAATCTTTTCAAGCAATATTCAAAAAAAGATAAAAACACTGACACATTGAGTAAAAAAGAGCTGAAGGAACTTCTGGAAAAGGAATTTCGGCAAATCCTGAAGAATCCAGATGACCCAGATATGGTTGATGTCTTCATGGATCACTTGGATATAGACCACAACAAGAAAATTGACTTCACTGAGTTTCTTCTGATGGTATTCAAGTTGGCTCAAGCATATTATGAGTCTACCAGAAAAGAGAATTTACCGATATCAGGACACAAGCACAGAAAGCACAGTCATCATGATAAACATGAAGATAATAAACAGGAAGAAAACAAAGAAAACAGAAAAAGACCCTCAAGTCTGGAAAGAAGAAACAAT…	470	435149	22958.5	33	3869	KEKDIHLLIEKKNMEKTIITQVKKRKTRLKILD	57	63	AAAAAAA	88	93	AAAAAA	442	447	GGGGGG	470	477	AAAAAAAA	522	527	AAAAAA	544	549	AAAAAA	2050	2057	CACACACA	6980	6987	GAGAGAGA	7888	7895	CACACACA	8860	8867	CACACACA	9896	9903	GAGAGAGA	10868	10875	GAGAGAGA
TOPORS	40805104	AAAAAAAA	8	1	-1	ATGGGGTCGCAGCCGCCGCTGGGGTCTCCGCTGTCTCGCGAGGAGGGTGAAGCGCCCCCGCCTGCTCCCGCTTCGGAGGGTAGGCGGAGAAGTCGCCGGGTACGCCTTCGCGGATCCTGCCGACACCGACCTAGCTTTCTGGGCTGCCGGGAGCTCGCGGCGAGCGCCCCAGCCAGGCCTGCGCCGGCATCCTCCGAGATAATGGCATCAGCTGCTAAGGAATTTAAAATGGACAACTTTTCACCTAAAGCTGGCACTAGCAAATTGCAACAGACAGTACCAGCTGATGCATCTCCTGATTCTAAGTGTCCTATATGCTTGGATAGATTTGATAATGTGTCTTACTTAGATCGCTGCTTACATAAGTTCTGTTTTCGCTGTGTACAGGAGTGGTCAAAA…	ATGGGGTCGCAGCCGCCGCTGGGGTCTCCGCTGTCTCGCGAGGAGGGTGAAGCGCCCCCGCCTGCTCCCGCTTCGGAGGGTAGGCGGAGAAGTCGCCGGGTACGCCTTCGCGGATCCTGCCGACACCGACCTAGCTTTCTGGGCTGCCGGGAGCTCGCGGCGAGCGCCCCAGCCAGGCCTGCGCCGGCATCCTCCGAGATAATGGCATCAGCTGCTAAGGAATTTAAAATGGACAACTTTTCACCTAAAGCTGGCACTAGCAAATTGCAACAGACAGTACCAGCTGATGCATCTCCTGATTCTAAGTGTCCTATATGCTTGGATAGATTTGATAATGTGTCTTACTTAGATCGCTGCTTACATAAGTTCTGTTTTCGCTGTGTACAGGAGTGGTCAAAA…	2254	119192	89376	33	259	IITVRGSITTMKGTDQGACLVTDQGLHLPGLTG	396	401	AAAAAA	2254	2261	AAAAAAAA
ADAL	61175224	AAAAAAAA	8	1	-1	ATGATAGAGGCAGAAGAGCAACAGCCTTGCAAGACAGACTTCTATTCTGAATTGCCAAAAGTGGAACTTCATGCCCACTTGAATGGATCCATTAGTTCTCATACCATGAAGAAATTAATAGCCCAGAAGCCAGATCTTAAAATCCACGATCAGATGACTGTGATTGACAAGGGAAAGAAAAGAACTTTGGAAGAATGTTTCCAGATGTTTCAAACTATTCATCAGCTTACTAGTAGCCCTGAAGATATTCTAATGGTCACAAAAGATGTCATAAAAGAATTTGCAGATGACGGCGTCAAGTACCTGGAACTAAGGAGCACACCCAGAAGAGAAAATGCTACTGGAATGACTAAAAAGACTTATGTGGAATCTATACTTGAAGGTATAAAACAGTCCAAA…	ATGATAGAGGCAGAAGAGCAACAGCCTTGCAAGACAGACTTCTATTCTGAATTGCCAAAAGTGGAACTTCATGCCCACTTGAATGGATCCATTAGTTCTCATACCATGAAGAAATTAATAGCCCAGAAGCCAGATCTTAAAATCCACGATCAGATGACTGTGATTGACAAGGGAAAGAAAAGAACTTTGGAAGAATGTTTCCAGATGTTTCAAACTATTCATCAGCTTACTAGTAGCCCTGAAGATATTCTAATGGTCACAAAAGATGTCATAAAAGAATTTGCAGATGACGGCGTCAAGTACCTGGAACTAAGGAGCACACCCAGAAGAGAAAATGCTACTGGAATGACTAAAAAGACTTATGTGGAATCTATACTTGAAGGTATAAAACAGTCCAAA…	644	30038.5	28443.8	32	18	KHKYSWICFLTESGMEHFSTPVREDPWIWWTL	644	651	AAAAAAAA
PLA2R1	55953104	AAAAAAAA	8	1	-1	ATGCTGCTGTCGCCGTCGCTGCTGCTGCTGCTGCTGCTGGGGGCGCCGCGGGGCTGCGCCGAGGGTGTGGCGGCGGCGCTTACCCCCGAGCGGCTCCTGGAGTGGCAGGATAAAGGAATATTTGTTATCCAAAGTGAGAGTCTCAAGAAATGCATTCAAGCAGGTAAATCGGTTCTGACCCTGGAGAACTGCAAGCAAGCAAACAAGCACATGCTGTGGAAATGGGTTTCAAACCATGGCCTCTTTAACATAGGAGGCAGTGGTTGCCTGGGCCTGAATTTCTCCGCCCCAGAGCAGCCATTAAGCTTATATGAATGTGACTCCACCCTCGTTTCCTTACGGTGGCGCTGTAACAGGAAGATGATCACAGGCCCGCTGCAGTACTCTGTCCAGGTGGCG…	ATGCTGCTGTCGCCGTCGCTGCTGCTGCTGCTGCTGCTGGGGGCGCCGCGGGGCTGCGCCGAGGGTGTGGCGGCGGCGCTTACCCCCGAGCGGCTCCTGGAGTGGCAGGATAAAGGAATATTTGTTATCCAAAGTGAGAGTCTCAAGAAATGCATTCAAGCAGGTAAATCGGTTCTGACCCTGGAGAACTGCAAGCAAGCAAACAAGCACATGCTGTGGAAATGGGTTTCAAACCATGGCCTCTTTAACATAGGAGGCAGTGGTTGCCTGGGCCTGAATTTCTCCGCCCCAGAGCAGCCATTAAGCTTATATGAATGTGACTCCACCCTCGTTTCCTTACGGTGGCGCTGTAACAGGAAGATGATCACAGGCCCGCTGCAGTACTCTGTCCAGGTGGCG…	4112	168594	162434	31	59	ALYVKWRQIFTLQRRCQKKDQVTASFLLRLY	1063	1068	AAAAAA	1490	1495	TTTTTT	1504	1509	AAAAAA	2817	2822	AAAAAA	2983	2988	GGGGGG	3290	3295	AAAAAA	4112	4119	AAAAAAAA	748	756	TCTCTCTCT	1053	1060	ATATATAT	1808	1815	ACACACAC	1820	1827	ACACACAC
C10orf134	239744207	TTTTTTTT	8	1	-1	ATGGAGGAAGAAGGCGGCGGCCGCAGCTGTGGGACCACTAGGGAGCTGCAGAAGCTGAAGCAGCAGGCGATGGAGTACTACCGGGAGAACGACGTTCCGCGCAGGCTGGAAGAGCTGCTCAACTCCACCTTCTACCTCCAGCCTGCCGACGTCTACGGGCACCTGAAAGCAAACTGCTTTTCTAAACTTGCAAAGCCTCCCACCATATGCAAAATAGTGGGGAAAGACGTACTAGATGGACTGGGGCTTCCAACCCTGCAAGTGGACATATTCTGCACCATTCAAAACTTTCCCAAGAACGTATGTTCTGTGGTGATCTCGACTCATTTTGAAGTCCATGAGAATGCTCTGCCCGAGCTGGCCAAGGCGGAGGAGGCAGAGAGGGCCAGCGCGGTGAGC…	ATGGAGGAAGAAGGCGGCGGCCGCAGCTGTGGGACCACTAGGGAGCTGCAGAAGCTGAAGCAGCAGGCGATGGAGTACTACCGGGAGAACGACGTTCCGCGCAGGCTGGAAGAGCTGCTCAACTCCACCTTCTACCTCCAGCCTGCCGACGTCTACGGGCACCTGAAAGCAAACTGCTTTTCTAAACTTGCAAAGCCTCCCACCATATGCAAAATAGTGGGGAAAGACGTACTAGATGGACTGGGGCTTCCAACCCTGCAAGTGGACATATTCTGCACCATTCAAAACTTTCCCAAGAACGTATGTTCTGTGGTGATCTCGACTCATTTTGAAGTCCATGAGAATGCTCTGCCCGAGCTGGCCAAGGCGGAGGAGGCAGAGAGGGCCAGCGCGGTGAGC…	1746	68590.4	67969.5	30	12	TLMRKLKRLRRHLRLLRLGSRWCPPSPHKV	616	623	AAAAAAAA	1017	1023	AAAAAAA	1641	1646	GGGGGG	1746	1753	TTTTTTTT
ZNF776	221136803	AAAAAAAA	8	1	-1	ATGGCGGCGGCCGCGCTGAGGCCCCCGGCTCAGGGCACTGTGACCTTTGAAGATGTGGCTGTGAACTTTTCCCAGGAGGAATGGAGTCTCCTTAGTGAGGCTCAGAGATGCCTTTATCATGACGTGATGCTGGAGAACCTGACACTTATATCTTCTCTAGGTTGTTGGTATGGAGCAAAAGACGAGACACCTTCTAAGCAGACCCTTTCTATACAACAGGAGTCCCCACTCAGGACACATTGGACAGGTGTATGTACCAAGAAGGTCCACCTCTGGGGAATGTGTGGCCCTCTCCTGGGAGATATCTTACACCAGGGAACACAACACAATCAGAAATTGAATGGGTTTGGGGCATATGAAAAAAAATTGGATGACGATGCAAACCATCATCAAGACCAG…	ATGGCGGCGGCCGCGCTGAGGCCCCCGGCTCAGGGCACTGTGACCTTTGAAGATGTGGCTGTGAACTTTTCCCAGGAGGAATGGAGTCTCCTTAGTGAGGCTCAGAGATGCCTTTATCATGACGTGATGCTGGAGAACCTGACACTTATATCTTCTCTAGGTTGTTGGTATGGAGCAAAAGACGAGACACCTTCTAAGCAGACCCTTTCTATACAACAGGAGTCCCCACTCAGGACACATTGGACAGGTGTATGTACCAAGAAGGTCCACCTCTGGGGAATGTGTGGCCCTCTCCTGGGAGATATCTTACACCAGGGAACACAACACAATCAGAAATTGAATGGGTTTGGGGCATATGAAAAAAATTGGATGACGATGCAAACCATCATCAAGACCAGA…	359	59610.9	17086.9	30	367	NWMTMQTIIKTRSSTLERNRTEAMPREHLL	359	366	AAAAAAAA
LOC644950	239742093	AAAAAAAA	8	1	-1	ATGGATTTACAAAAAACCATTGATATAAAAAAAACGGACTGCCTGCAAATCGACCGTAAAGCAGCCAGGAAGCAACTGGGTACAAAAGCCGCTCACAAGAGTGCGCCCTCTACTGGAGGGGTGAAGAAACCTCATCATTACAGGCCTGGTACTGTGGCACTCCGTGAAATCAGACGTTATCAGAAGGCCACTGAACTTCTGATTCGCAAACTTCGCTTTCAGCGTCTGGTGCAAGAAATTGCTCAGGACTTGAAAACAGATCTACGCTTCCAGAGTGCAGCTATTGGAGCTTTGCAGGAGGCAAGTGAGGCCTACCTGGTTGGCCTTTTTGAAGACAGCAACCTGTGTGCTATCCATGCCAAACGGCTAACTATTATGCCAAAAGAAATCCAGCTAGCA…	ATGGATTTACAAAAAACCATTGATATAAAAAAACGGACTGCCTGCAAATCGACCGTAAAGCAGCCAGGAAGCAACTGGGTACAAAAGCCGCTCACAAGAGTGCGCCCTCTACTGGAGGGGTGAAGAAACCTCATCATTACAGGCCTGGTACTGTGGCACTCCGTGAAATCAGACGTTATCAGAAGGCCACTGAACTTCTGATTCGCAAACTTCGCTTTCAGCGTCTGGTGCAAGAAATTGCTCAGGACTTGAAAACAGATCTACGCTTCCAGAGTGCAGCTATTGGAGCTTTGCAGGAGGCAAGTGAGGCCTACCTGGTTGGCCTTTTTGAAGACAGCAACCTGTGTGCTATCCATGCCAAACGGCTAACTATTATGCCAAAAGAAATCCAGCTAGCAC…	27	16000.2	4565.27	29	101	RTACKSTVKQPGSNWVQKPLTRVRPLLEG	11	16	AAAAAA	27	34	AAAAAAAA
PLDN	6912574	AAAAAAAA	8	1	-1	ATGAGTGTCCCTGGGCCGTCGTCTCCGGACGGGGCCCTGACACGGCCACCCTACTGCCTGGAGGCCGGGGAGCCGACGCCTGGTTTAAGTGACACTTCTCCAGATGAAGGGTTAATAGAGGACTTGACTATAGAAGACAAAGCAGTGGAGCAACTGGCAGAAGGATTGCTTTCTCATTATTTGCCAGATCTGCAGAGATCAAAACAAGCCCTCCAGGAACTCACACAGAACCAAGTTGTATTGTTAGACACACTGGAACAAGAGATTTCAAAATTTAAAGAATGTCATTCTATGTTGGATATTAATGCTTTGTTTGCTGAGGCTAAACACTATCATGCCAAGTTGGTGAATATAAGAAAAGAGATGCTGATGCTTCATGAAAAAACATCAAAGTTAAAA…	ATGAGTGTCCCTGGGCCGTCGTCTCCGGACGGGGCCCTGACACGGCCACCCTACTGCCTGGAGGCCGGGGAGCCGACGCCTGGTTTAAGTGACACTTCTCCAGATGAAGGGTTAATAGAGGACTTGACTATAGAAGACAAAGCAGTGGAGCAACTGGCAGAAGGATTGCTTTCTCATTATTTGCCAGATCTGCAGAGATCAAAACAAGCCCTCCAGGAACTCACACAGAACCAAGTTGTATTGTTAGACACACTGGAACAAGAGATTTCAAAATTTAAAGAATGTCATTCTATGTTGGATATTAATGCTTTGTTTGCTGAGGCTAAACACTATCATGCCAAGTTGGTGAATATAAGAAAAGAGATGCTGATGCTTCATGAAAAAACATCAAAGTTAAAA…	396	19742.9	18322.2	29	9	EHLNCSRRGKKKSWKGSSNERRSLKEKSS	380	385	AAAAAA	396	403	AAAAAAAA
PRTG	83281200	TTTTTTTT	8	1	-1	ATGGCGCCTCCTCTGCGACCCCTCGCCCGGCTGCGACCGCCGGGGATGCTGCTCCGCGCGCTCCTGCTCCTGCTGCTGCTCAGTCCTTTGCCAGGAGTGTGGTGCTTTAGCGAACTGTCTTTTGTAAAAGAACCACAGGATGTAACTGTCACAAGAAAGGACCCAGTCGTTTTAGATTGCCAGGCTCACGGAGAAGTTCCTATTAAGGTCACATGGTTGAAAAATGGAGCAAAAATGTCTGAAAATAAACGGATCGAGGTTCTTTCTAACGGCTCTTTATACATCAGTGAGGTGGAAGGCAGGCGAGGAGAGCAGTCCGATGAAGGATTTTATCAGTGCTTGGCAATGAACAAATATGGAGCCATTCTTAGTCAAAAAGCTCATCTTGCCTTATCAACT…	ATGGCGCCTCCTCTGCGACCCCTCGCCCGGCTGCGACCGCCGGGGATGCTGCTCCGCGCGCTCCTGCTCCTGCTGCTGCTCAGTCCTTTGCCAGGAGTGTGGTGCTTTAGCGAACTGTCTTTTGTAAAAGAACCACAGGATGTAACTGTCACAAGAAAGGACCCAGTCGTTTTAGATTGCCAGGCTCACGGAGAAGTTCCTATTAAGGTCACATGGTTGAAAAATGGAGCAAAAATGTCTGAAAATAAACGGATCGAGGTTCTTTCTAACGGCTCTTTATACATCAGTGAGGTGGAAGGCAGGCGAGGAGAGCAGTCCGATGAAGGATTTTATCAGTGCTTGGCAATGAACAAATATGGAGCCATTCTTAGTCAAAAAGCTCATCTTGCCTTATCAACT…	3160	127071	120190	29	66	SKTQRRYKLSSLKEDLLQRSAFTSQAPLY	3160	3167	TTTTTTTT	3439	3444	CCCCCC
AGGF1	39725952	AAAAAAAA	8	1	-1	ATGGCCTCGGAGGCGCCGTCCCCGCCGCGGTCGCCGCCGCCGCCCACCTCCCCCGAGCCTGAGCTGGCCCAGCTAAGGCGGAAGGTGGAGAAGTTGGAACGTGAACTGCGGAGCTGCAAGCGGCAGGTGCGGGAGATCGAGAAGCTGCTGCATCACACAGAACGGCTGTACCAGAACGCAGAAAGCAACAACCAGGAGCTCCGCACGCAGGTGGAAGAACTCAGTAAAATACTCCAACGTGGGAGAAATGAAGATAATAAAAAGTCTGATGTAGAAGTACAAACAGAGAACCATGCTCCTTGGTCAATCTCAGATTATTTTTATCAGACGTACTACAATGACGTTAGTCTTCCAAATAAAGTGACTGAACTGTCAGATCAACAAGATCAAGCTATCGAA…	ATGGCCTCGGAGGCGCCGTCCCCGCCGCGGTCGCCGCCGCCGCCCACCTCCCCCGAGCCTGAGCTGGCCCAGCTAAGGCGGAAGGTGGAGAAGTTGGAACGTGAACTGCGGAGCTGCAAGCGGCAGGTGCGGGAGATCGAGAAGCTGCTGCATCACACAGAACGGCTGTACCAGAACGCAGAAAGCAACAACCAGGAGCTCCGCACGCAGGTGGAAGAACTCAGTAAAATACTCCAACGTGGGAGAAATGAAGATAATAAAAAGTCTGATGTAGAAGTACAAACAGAGAACCATGCTCCTTGGTCAATCTCAGATTATTTTTATCAGACGTACTACAATGACGTTAGTCTTCCAAATAAAGTGACTGAACTGTCAGATCAACAAGATCAAGCTATCGAA…	2035	80974.1	79897.2	28	6	TGTKHESGLLKTSQKLSLKKMTQGPCLG	814	819	AAAAAA	988	993	CCCCCC	2035	2042	AAAAAAAA
TAF1C	21536367	CCCCCCCC	8	1	-1	ATGCTGCCTCCCCTCATCGATCCCTGGGACCCTGGCCTGACTGCCCGGGACCTGCTTTTCCGCGGAGGGTGCCGGTATCGGAAGCGGCCCCGAGTCGTGCTGGATGTGACTGAGCAGATCAGCCGGTTCCTCTTGGATCATGGAGACGTAGCCTTTGCGCCCCTGGGGAAGCTGATGCTGGAGAATTTCAAGCTGGAGGGAGCGGGGAGCCGCACTAAGAAGAAGACAGTGGTCAGTGTGAAGAAGCTGCTCCAGGACCTCGGTGGACACCAGCCCTGGGGGTGTCCCTGGGCTTACCTCAGCAACCGACAGCGCCGCTTCTCTATCCTCGGGGGCCCCATCCTGGGCACGTCGGTGGCGAGCCACTTGGCAGAGCTGCTGCACGAGGAGCTGGTGCTG…	ATGCTGCCTCCCCTCATCGATCCCTGGGACCCTGGCCTGACTGCCCGGGACCTGCTTTTCCGCGGAGGGTGCCGGTATCGGAAGCGGCCCCGAGTCGTGCTGGATGTGACTGAGCAGATCAGCCGGTTCCTCTTGGATCATGGAGACGTAGCCTTTGCGCCCCTGGGGAAGCTGATGCTGGAGAATTTCAAGCTGGAGGGAGCGGGGAGCCGCACTAAGAAGAAGACAGTGGTCAGTGTGAAGAAGCTGCTCCAGGACCTCGGTGGACACCAGCCCTGGGGGTGTCCCTGGGCTTACCTCAGCAACCGACAGCGCCGCTTCTCTATCCTCGGGGGCCCCATCCTGGGCACGTCGGTGGCGAGCCACTTGGCAGAGCTGCTGCACGAGGAGCTGGTGCTG…	1311	84981.5	51124.7	27	309	SLFLPGSTPSLHFLCWSLRSSGGCRSA	1077	1082	CCCCCC	1311	1318	CCCCCCCC	2083	2088	CCCCCC	1109	1117	TCTCTCTCT
TAF1C	21536369	CCCCCCCC	8	1	-1	ATGGACTTCCCCAGCTCCCTCCGCCCTGCATTGTTTCTGACCGGCCCCCTTGGTCTGAGCGACGTCCCTGACCTCTCTTTCATGTGCAGCTGGCGAGACGCACTGACTCTGCCAGAGGCCCAGCCCCAGAACTCAGAGAATGGGGCACTGCATGTGACCAAGGACCTGCTGTGGGAGCCGGCAACCCCTGGGCCTCTCCCCATGCTGCCTCCCCTCATCGATCCCTGGGACCCTGGCCTGACTGCCCGGGACCTGCTTTTCCGCGGAGGGTGCCGGTATCGGAAGCGGCCCCGAGTCGTGCTGGATGTGACTGAGCAGATCAGCCGGTTCCTCTTGGATCATGGAGACGTAGCCTTTGCGCCCCTGGGGAAGCTGATGCTGGAGAATTTCAAGCTGGAG…	ATGGACTTCCCCAGCTCCCTCCGCCCTGCATTGTTTCTGACCGGCCCCCTTGGTCTGAGCGACGTCCCTGACCTCTCTTTCATGTGCAGCTGGCGAGACGCACTGACTCTGCCAGAGGCCCAGCCCCAGAACTCAGAGAATGGGGCACTGCATGTGACCAAGGACCTGCTGTGGGAGCCGGCAACCCCTGGGCCTCTCCCCATGCTGCCTCCCCTCATCGATCCCTGGGACCCTGGCCTGACTGCCCGGGACCTGCTTTTCCGCGGAGGGTGCCGGTATCGGAAGCGGCCCCGAGTCGTGCTGGATGTGACTGAGCAGATCAGCCGGTTCCTCTTGGATCATGGAGACGTAGCCTTTGCGCCCCTGGGGAAGCTGATGCTGGAGAATTTCAAGCTGGAG…	1593	95209.8	61353	27	309	SLFLPGSTPSLHFLCWSLRSSGGCRSA	1356	1361	CCCCCC	1593	1600	CCCCCCCC	2365	2370	CCCCCC	1388	1396	TCTCTCTCT
ZNF43	68303809	AAAAAAAA	8	1	-1	ATGGGACCATTGACATTTATGGATGTGGCCATAGAATTCTGTCTGGAGGAGTGGCAATGCCTGGACATTGCACAGCAGAATTTATATAGGAATGTGATGTTAGAGAACTACAGAAACCTGGTCTTCCTGGGTATTGCTGTCTCTAAGCCAGACCTGATCACCTGTCTGGAGCAAGAAAAAGAGCCTTGGGAGCCTATGAGGAGACATGAAATGGTAGCCAAACCCCCAGTTATGTGTTCTCATTTTACCCAAGACTTTTGGCCAGAGCAGCATATAAAAGATCCTTTCCAAAAAGCGACACTGAGAAGATATAAAAACTGTGAACATAAAAATGTACATTTAAAAAAAGACCATAAAAGTGTGGATGAGTGTAAGGTGCACAGAGGAGGTTATAATGGA…	ATGGGACCATTGACATTTATGGATGTGGCCATAGAATTCTGTCTGGAGGAGTGGCAATGCCTGGACATTGCACAGCAGAATTTATATAGGAATGTGATGTTAGAGAACTACAGAAACCTGGTCTTCCTGGGTATTGCTGTCTCTAAGCCAGACCTGATCACCTGTCTGGAGCAAGAAAAAGAGCCTTGGGAGCCTATGAGGAGACATGAAATGGTAGCCAAACCCCCAGTTATGTGTTCTCATTTTACCCAAGACTTTTGGCCAGAGCAGCATATAAAAGATCCTTTCCAAAAAGCGACACTGAGAAGATATAAAAACTGTGAACATAAAAATGTACATTTAAAAAAAGACCATAAAAGTGTGGATGAGTGTAAGGTGCACAGAGGAGGTTATAATGGA…	745	94121.3	32368.8	27	532	IILDTNSTNVKNVAKLLTSPQSLLPIR	342	348	AAAAAAA	509	516	AAAAAAAA	745	752	AAAAAAAA	1837	1843	AAAAAAA
RNF103	5031825	AAAAAAAA	8	1	-1	ATGTGGCTGAAGCTTTTTTTCTTGCTCCTCTATTTCCTGGTCCTGTTCGTCCTGGCCAGGTTTTTTGAGGCCATTGTGTGGTATGAAACTGGCATCTTTGCCACCCAGCTGGTGGATCCGGTGGCGCTGAGCTTCAAGAAGCTGAAGACCATTTTGGAGTGCCGGGGGTTGGGCTACTCAGGGTTGCCCGAGAAGAAGGATGTCCGGGAGCTGGTGGAAAAGTCAGGTGACTTGATGGAGGGTGAGCTCTATTCTGCTCTCAAGGAAGAAGAAGCATCCGAATCGGTTTCTAGTACCAATTTCAGTGGTGAAATGCACTTCTATGAGCTTGTGGAAGACACAAAAGATGGCATCTGGCTGGTTCAGGTCATAGCAAATGACAGAAGTCCCTTGGTGGGC…	ATGTGGCTGAAGCTTTTTTTCTTGCTCCTCTATTTCCTGGTCCTGTTCGTCCTGGCCAGGTTTTTTGAGGCCATTGTGTGGTATGAAACTGGCATCTTTGCCACCCAGCTGGTGGATCCGGTGGCGCTGAGCTTCAAGAAGCTGAAGACCATTTTGGAGTGCCGGGGGTTGGGCTACTCAGGGTTGCCCGAGAAGAAGGATGTCCGGGAGCTGGTGGAAAAGTCAGGTGACTTGATGGAGGGTGAGCTCTATTCTGCTCTCAAGGAAGAAGAAGCATCCGAATCGGTTTCTAGTACCAATTTCAGTGGTGAAATGCACTTCTATGAGCTTGTGGAAGACACAAAAGATGGCATCTGGCTGGTTCAGGTCATAGCAAATGACAGAAGTCCCTTGGTGGGC…	2002	79401.8	80663.4	26	-10	SSHMHNTSPCQMMSHLNHVQFVLYKL	14	20	TTTTTTT	61	66	TTTTTT	2002	2009	AAAAAAAA
RANGRF	41462397	CCCCCCCC	8	1	-1	ATGGAGCCCACGAGAGACTGCCCGCTGTTCGGGGGCGCCTTTTCCGCCATCCTCCCCATGGGGGCCATTGACGTAAGCGACCTCCGACCGGTCCCGGACAATCAAGAAGTTTTCTGCCATCCCGTGACGGACCAGAGCCTGATAGTGGAACTTCTCGAGCTGCAGGCCCACGTACGGGGCGAAGCGGCTGCGCGGTACCACTTTGAGGATGTTGGTGGCGTGCAGGGGGCTAGGGCTGTCCATGTGGAGTCTGTTCAGCCTCTCAGTTTGGAGAACCTGGCCCTGAGGGGCCGCTGTCAAGAAGCCTGGGTCCTCTCTGGCAAGCAGCAGATAGCTAAGGAAAACCAGCAGGTAGCAAAGGACGTGACACTTCATCAGGCCTTGCTGAGGCTGCCCCAG…	ATGGAGCCCACGAGAGACTGCCCGCTGTTCGGGGGCGCCTTTTCCGCCATCCTCCCCATGGGGGCCATTGACGTAAGCGACCTCCGACCGGTCCCGGACAATCAAGAAGTTTTCTGCCATCCCGTGACGGACCAGAGCCTGATAGTGGAACTTCTCGAGCTGCAGGCCCACGTACGGGGCGAAGCGGCTGCGCGGTACCACTTTGAGGATGTTGGTGGCGTGCAGGGGGCTAGGGCTGTCCATGTGGAGTCTGTTCAGCCTCTCAGTTTGGAGAACCTGGCCCTGAGGGGCCGCTGTCAAGAAGCCTGGGTCCTCTCTGGCAAGCAGCAGATAGCTAAGGAAAACCAGCAGGTAGCAAAGGACGTGACACTTCATCAGGCCTTGCTGAGGCTGCCCCAG…	433	20447.3	18866	25	15	LTTGHLLAPKICHLHPGAWVTLNSW	433	440	CCCCCCCC
RBMX2	118600973	AAAAAAAA	8	1	-1	ATGAACCCTTTAACTAAGGTGAAGCTGATCAACGAGCTGAATGAACGAGAGGTCCAGCTTGGGGTGGCCGATAAGGTGTCCTGGCACTCCGAGTACAAGGACAGCGCCTGGATCTTCCTGGGAGGGCTTCCTTATGAACTGACTGAAGGGGACATCATCTGTGTGTTCTCACAATATGGGGAGATTGTTAACATTAATCTCGTGCGGGACAAGAAAACTGGGAAATCCAAAGGATTCTGTTTCCTCTGCTATGAAGACCAGAGGAGCACAATTCTGGCCGTCGACAATTTTAATGGGATCAAGATCAAAGGAAGAACTATCCGAGTGGATCATGTGTCTAACTATCGGGCTCCTAAGGACTCAGAAGAAATAGATGATGTGACCAGACAACTCCAGGAG…	ATGAACCCTTTAACTAAGGTGAAGCTGATCAACGAGCTGAATGAACGAGAGGTCCAGCTTGGGGTGGCCGATAAGGTGTCCTGGCACTCCGAGTACAAGGACAGCGCCTGGATCTTCCTGGGAGGGCTTCCTTATGAACTGACTGAAGGGGACATCATCTGTGTGTTCTCACAATATGGGGAGATTGTTAACATTAATCTCGTGCGGGACAAGAAAACTGGGAAATCCAAAGGATTCTGTTTCCTCTGCTATGAAGACCAGAGGAGCACAATTCTGGCCGTCGACAATTTTAATGGGATCAAGATCAAAGGAAGAACTATCCGAGTGGATCATGTGTCTAACTATCGGGCTCCTAAGGACTCAGAAGAAATAGATGATGTGACCAGACAACTCCAGGAG…	499	37334	22258.5	25	129	RKKKRKPTGRYRQSNHPLRHPDARQ	465	470	AAAAAA	475	480	AAAAAA	491	497	AAAAAAA	499	506	AAAAAAAA	630	637	AGAGAGAG
AGT	4557287	TTTTTTTT	8	1	-1	ATGCGGAAGCGAGCACCCCAGTCTGAGATGGCTCCTGCCGGTGTGAGCCTGAGGGCCACCATCCTCTGCCTCCTGGCCTGGGCTGGCCTGGCTGCAGGTGACCGGGTGTACATACACCCCTTCCACCTCGTCATCCACAATGAGAGTACCTGTGAGCAGCTGGCAAAGGCCAATGCCGGGAAGCCCAAAGACCCCACCTTCATACCTGCTCCAATTCAGGCCAAGACATCCCCTGTGGATGAAAAGGCCCTACAGGACCAGCTGGTGCTAGTCGCTGCAAAACTTGACACCGAAGACAAGTTGAGGGCCGCAATGGTCGGGATGCTGGCCAACTTCTTGGGCTTCCGTATATATGGCATGCACAGTGAGCTATGGGGCGTGGTCCATGGGGCCACCGTC…	ATGCGGAAGCGAGCACCCCAGTCTGAGATGGCTCCTGCCGGTGTGAGCCTGAGGGCCACCATCCTCTGCCTCCTGGCCTGGGCTGGCCTGGCTGCAGGTGACCGGGTGTACATACACCCCTTCCACCTCGTCATCCACAATGAGAGTACCTGTGAGCAGCTGGCAAAGGCCAATGCCGGGAAGCCCAAAGACCCCACCTTCATACCTGCTCCAATTCAGGCCAAGACATCCCCTGTGGATGAAAAGGCCCTACAGGACCAGCTGGTGCTAGTCGCTGCAAAACTTGACACCGAAGACAAGTTGAGGGCCGCAATGGTCGGGATGCTGGCCAACTTCTTGGGCTTCCGTATATATGGCATGCACAGTGAGCTATGGGGCGTGGTCCATGGGGCCACCGTC…	1283	53152.2	49690.6	24	32	LSLKRMRESPQSLPNSLTSLRSWR	1283	1290	TTTTTTTT	432	439	CTCTCTCT	1306	1314	GAGAGAGAG
ALS2CR8	117956409	AAAAAAAA	8	1	-1	ATGGAACAATCTAATGATTCATTAAGAGTCAACCATAATGACGGTGAAGAGTCAAAAACCAGTGCTCAAGTATTTGAGCATCTAATCTGTATGGACTCCAGGGATTCTTCCTTTGGACAAAATGATTCTCCTACAGTTTTGCCCATCACTACTCGTGAAGCAAATAATTCACTCATATCACAGAATATACCAGGGCCCCTGACTCAGACACAGACTCTTTCTGCAGAGCAATTCCATCTAGTGGACCAAAATGGGCAGGCTATTCAATATGAACTTCAGTCATTGGGGGAATCCAATGCACAAATGATGATCGTTGCCAGCCCAACAGAAAATGGACAGGTACTTCGTGTAATTCCACCTACCCAGACAGGAATGGCACAAGTGATTATACCTCAGGGG…	ATGGAACAATCTAATGATTCATTAAGAGTCAACCATAATGACGGTGAAGAGTCAAAAACCAGTGCTCAAGTATTTGAGCATCTAATCTGTATGGACTCCAGGGATTCTTCCTTTGGACAAAATGATTCTCCTACAGTTTTGCCCATCACTACTCGTGAAGCAAATAATTCACTCATATCACAGAATATACCAGGGCCCCTGACTCAGACACAGACTCTTTCTGCAGAGCAATTCCATCTAGTGGACCAAAATGGGCAGGCTATTCAATATGAACTTCAGTCATTGGGGGAATCCAATGCACAAATGATGATCGTTGCCAGCCCAACAGAAAATGGACAGGTACTTCGTGTAATTCCACCTACCCAGACAGGAATGGCACAAGTGATTATACCTCAGGGG…	2139	80694.8	82594.1	24	-14	LWTIRNYLLHKLLKLFRIYNSGDF	891	897	AAAAAAA	1392	1398	TTTTTTT	1416	1421	AAAAAA	2139	2146	AAAAAAAA
ALS2CR8	157168372	AAAAAAAA	8	1	-1	ATGGAACAATCTAATGATTCATTAAGAGTCAACCATAATGACGGTGAAGAGTCAAAAACCAGTGCTCAAGTATTTGAGCATCTAATCTGTATGGACTCCAGGGATTCTTCCTTTGGACAAAATGATTCTCCTACAGTTTTGCCCATCACTACTCGTGAAGCAAATAATTCACTCATATCACAGAATATACCAGGGCCCCTGACTCAGACACAGACTCTTTCTGCAGAGCAATTCCATCTAGTGGACCAAAATGGGCAGGCTATTCAATATGAACTTCAGTCATTGGGGGAATCCAATGCACAAATGATGATCGTTGCCAGCCCAACAGAAAATGGACAGGTACTTCGTGTAATTCCACCTACCCAGACAGGAATGGCACAAGTGATTATACCTCAGGGG…	ATGGAACAATCTAATGATTCATTAAGAGTCAACCATAATGACGGTGAAGAGTCAAAAACCAGTGCTCAAGTATTTGAGCATCTAATCTGTATGGACTCCAGGGATTCTTCCTTTGGACAAAATGATTCTCCTACAGTTTTGCCCATCACTACTCGTGAAGCAAATAATTCACTCATATCACAGAATATACCAGGGCCCCTGACTCAGACACAGACTCTTTCTGCAGAGCAATTCCATCTAGTGGACCAAAATGGGCAGGCTATTCAATATGAACTTCAGTCATTGGGGGAATCCAATGCACAAATGATGATCGTTGCCAGCCCAACAGAAAATGGACAGGTACTTCGTGTAATTCCACCTACCCAGACAGGAATGGCACAAGTGATTATACCTCAGGGG…	2139	80694.8	82594.1	24	-14	LWTIRNYLLHKLLKLFRIYNSGDF	891	897	AAAAAAA	1392	1398	TTTTTTT	1416	1421	AAAAAA	2139	2146	AAAAAAAA
DHRS9	214010156	AAAAAAAA	8	1	-1	ATGCTCTTTTGGGTGCTAGGCCTCCTAATCCTCTGTGGTTTTCTGTGGACTCGTAAAGGAAAACTAAAGATTGAAGACATCACTGATAAGTACATTTTTATCACTGGATGTGACTCGGGCTTTGGAAACTTGGCAGCCAGAACTTTTGATAAAAAGGGATTTCATGTAATCGCTGCCTGTCTGACTGAATCAGGATCAACAGCTTTAAAGGCAGAAACCTCAGAGAGACTTCGTACTGTGCTTCTGGATGTGACCGACCCAGAGAATGTCAAGAGGACTGCCCAGTGGGTGAAGAACCAAGTTGGGGAGAAAGGTCTCTGGGGTCTGATCAATAATGCTGGTGTTCCCGGCGTGCTGGCTCCCACTGACTGGCTGACACTAGAGGACTACAGAGAACCT…	ATGCTCTTTTGGGTGCTAGGCCTCCTAATCCTCTGTGGTTTTCTGTGGACTCGTAAAGGAAAACTAAAGATTGAAGACATCACTGATAAGTACATTTTTATCACTGGATGTGACTCGGGCTTTGGAAACTTGGCAGCCAGAACTTTTGATAAAAAGGGATTTCATGTAATCGCTGCCTGTCTGACTGAATCAGGATCAACAGCTTTAAAGGCAGAAACCTCAGAGAGACTTCGTACTGTGCTTCTGGATGTGACCGACCCAGAGAATGTCAAGAGGACTGCCCAGTGGGTGAAGAACCAAGTTGGGGAGAAAGGTCTCTGGGGTCTGATCAATAATGCTGGTGTTCCCGGCGTGCTGGCTCCCACTGACTGGCTGACACTAGAGGACTACAGAGAACCT…	662	35225.8	26923.3	24	73	NSPFGSSCLQTSNNNMEKVTLKKV	662	669	AAAAAAAA	731	736	AAAAAA
DHRS9	214010158	AAAAAAAA	8	1	-1	ATGCTCTTTTGGGTGCTAGGCCTCCTAATCCTCTGTGGTTTTCTGTGGACTCGTAAAGGAAAACTAAAGATTGAAGACATCACTGATAAGTACATTTTTATCACTGGATGTGACTCGGGCTTTGGAAACTTGGCAGCCAGAACTTTTGATAAAAAGGGATTTCATGTAATCGCTGCCTGTCTGACTGAATCAGGATCAACAGCTTTAAAGGCAGAAACCTCAGAGAGACTTCGTACTGTGCTTCTGGATGTGACCGACCCAGAGAATGTCAAGAGGACTGCCCAGTGGGTGAAGAACCAAGTTGGGGAGAAAGGTCTCTGGGGTCTGATCAATAATGCTGGTGTTCCCGGCGTGCTGGCTCCCACTGACTGGCTGACACTAGAGGACTACAGAGAACCT…	ATGCTCTTTTGGGTGCTAGGCCTCCTAATCCTCTGTGGTTTTCTGTGGACTCGTAAAGGAAAACTAAAGATTGAAGACATCACTGATAAGTACATTTTTATCACTGGATGTGACTCGGGCTTTGGAAACTTGGCAGCCAGAACTTTTGATAAAAAGGGATTTCATGTAATCGCTGCCTGTCTGACTGAATCAGGATCAACAGCTTTAAAGGCAGAAACCTCAGAGAGACTTCGTACTGTGCTTCTGGATGTGACCGACCCAGAGAATGTCAAGAGGACTGCCCAGTGGGTGAAGAACCAAGTTGGGGAGAAAGGTCTCTGGGGTCTGATCAATAATGCTGGTGTTCCCGGCGTGCTGGCTCCCACTGACTGGCTGACACTAGAGGACTACAGAGAACCT…	662	35225.8	26923.3	24	73	NSPFGSSCLQTSNNNMEKVTLKKV	662	669	AAAAAAAA	731	736	AAAAAA
DHRS9	22758144	AAAAAAAA	8	1	-1	ATGCTCTTTTGGGTGCTAGGCCTCCTAATCCTCTGTGGTTTTCTGTGGACTCGTAAAGGAAAACTAAAGATTGAAGACATCACTGATAAGTACATTTTTATCACTGGATGTGACTCGGGCTTTGGAAACTTGGCAGCCAGAACTTTTGATAAAAAGGGATTTCATGTAATCGCTGCCTGTCTGACTGAATCAGGATCAACAGCTTTAAAGGCAGAAACCTCAGAGAGACTTCGTACTGTGCTTCTGGATGTGACCGACCCAGAGAATGTCAAGAGGACTGCCCAGTGGGTGAAGAACCAAGTTGGGGAGAAAGGTCTCTGGGGTCTGATCAATAATGCTGGTGTTCCCGGCGTGCTGGCTCCCACTGACTGGCTGACACTAGAGGACTACAGAGAACCT…	ATGCTCTTTTGGGTGCTAGGCCTCCTAATCCTCTGTGGTTTTCTGTGGACTCGTAAAGGAAAACTAAAGATTGAAGACATCACTGATAAGTACATTTTTATCACTGGATGTGACTCGGGCTTTGGAAACTTGGCAGCCAGAACTTTTGATAAAAAGGGATTTCATGTAATCGCTGCCTGTCTGACTGAATCAGGATCAACAGCTTTAAAGGCAGAAACCTCAGAGAGACTTCGTACTGTGCTTCTGGATGTGACCGACCCAGAGAATGTCAAGAGGACTGCCCAGTGGGTGAAGAACCAAGTTGGGGAGAAAGGTCTCTGGGGTCTGATCAATAATGCTGGTGTTCCCGGCGTGCTGGCTCCCACTGACTGGCTGACACTAGAGGACTACAGAGAACCT…	662	35225.8	26923.3	24	73	NSPFGSSCLQTSNNNMEKVTLKKV	662	669	AAAAAAAA	731	736	AAAAAA
DHRS9	40548397	AAAAAAAA	8	1	-1	ATGCTCTTTTGGGTGCTAGGCCTCCTAATCCTCTGTGGTTTTCTGTGGACTCGTAAAGGAAAACTAAAGATTGAAGACATCACTGATAAGTACATTTTTATCACTGGATGTGACTCGGGCTTTGGAAACTTGGCAGCCAGAACTTTTGATAAAAAGGGATTTCATGTAATCGCTGCCTGTCTGACTGAATCAGGATCAACAGCTTTAAAGGCAGAAACCTCAGAGAGACTTCGTACTGTGCTTCTGGATGTGACCGACCCAGAGAATGTCAAGAGGACTGCCCAGTGGGTGAAGAACCAAGTTGGGGAGAAAGGTCTCTGGGGTCTGATCAATAATGCTGGTGTTCCCGGCGTGCTGGCTCCCACTGACTGGCTGACACTAGAGGACTACAGAGAACCT…	ATGCTCTTTTGGGTGCTAGGCCTCCTAATCCTCTGTGGTTTTCTGTGGACTCGTAAAGGAAAACTAAAGATTGAAGACATCACTGATAAGTACATTTTTATCACTGGATGTGACTCGGGCTTTGGAAACTTGGCAGCCAGAACTTTTGATAAAAAGGGATTTCATGTAATCGCTGCCTGTCTGACTGAATCAGGATCAACAGCTTTAAAGGCAGAAACCTCAGAGAGACTTCGTACTGTGCTTCTGGATGTGACCGACCCAGAGAATGTCAAGAGGACTGCCCAGTGGGTGAAGAACCAAGTTGGGGAGAAAGGTCTCTGGGGTCTGATCAATAATGCTGGTGTTCCCGGCGTGCTGGCTCCCACTGACTGGCTGACACTAGAGGACTACAGAGAACCT…	662	35225.8	26923.3	24	73	NSPFGSSCLQTSNNNMEKVTLKKV	662	669	AAAAAAAA	731	736	AAAAAA
FANK1	148596917	AAAAAAAA	8	1	-1	ATGGAGCCCCAGAAAATCATGCCACCCTCAAAGCCTCATCCACCTGTCGTGGGCAAAGTGACTCATCACAGCATTGAATTATACTGGGATCTGGAAAAGAAAGCCAAACGCCAAGGACCTCAAGAGCAGTGGTTCAGGTTCTCGATTGAAGAAGAAGACCCCAAAATGCACACTTATGGTATCATTTATACGGGATATGCAACGAAGCATGTTGTTGAAGGTCTGGAACCAAGGACGCTGTACAGATTTCGCCTGAAGGTCACCAGCCCCTCTGGGGAGTGTGAGTACAGCCCACTCGTCTCAGTGTCTACAACCAGAGAGCCCATAAGTAGTGAGCACTTGCACCGGGCTGTCAGTGTGAATGATGAAGATTTGCTGGTCCGAATACTTCAAGGAGGC…	ATGGAGCCCCAGAAAATCATGCCACCCTCAAAGCCTCATCCACCTGTCGTGGGCAAAGTGACTCATCACAGCATTGAATTATACTGGGATCTGGAAAAGAAAGCCAAACGCCAAGGACCTCAAGAGCAGTGGTTCAGGTTCTCGATTGAAGAAGAAGACCCCAAAATGCACACTTATGGTATCATTTATACGGGATATGCAACGAAGCATGTTGTTGAAGGTCTGGAACCAAGGACGCTGTACAGATTTCGCCTGAAGGTCACCAGCCCCTCTGGGGAGTGTGAGTACAGCCCACTCGTCTCAGTGTCTACAACCAGAGAGCCCATAAGTAGTGAGCACTTGCACCGGGCTGTCAGTGTGAATGATGAAGATTTGCTGGTCCGAATACTTCAAGGAGGC…	1000	38339.7	39862.1	24	-14	SRGQRSLVSADESTTHLRNARKTK	918	923	AAAAAA	1000	1007	AAAAAAAA
RHBG	224548945	CCCCCCCC	8	1	-1	ATGGCCGGGTCTCCTAGCCGCGCCGCGGGCCGGCGACTGCAGCTTCCCCTGCTGTGCCTCTTCCTCCAGGGCGCCACTGCCGTCCTCTTTGCTGTCTTTGTCCGCTACAACCACAAAACCGACGCTGCCCTCTGGCACCGGAGCAACCACAGTAACGCGGACAATGAATTTTACTTTCGCTACCCAAGCTTCCAGGACGTGCATGCCATGGTCTTCGTGGGCTTTGGCTTCCTCATGGTCTTCCTGCAGCGTTACGGCTTCAGCAGCGTGGGCTTCACCTTCCTCCTGGCCGCCTTTGCCCTGCAGTGGTCCACACTGGTCCAGGGCTTTCTCCACTCCTTCCACGGTGGCCACATCCATGTTGGCGTGGAGAGCATGATCAATGCTGACTTTTGTGCG…	ATGGCCGGGTCTCCTAGCCGCGCCGCGGGCCGGCGACTGCAGCTTCCCCTGCTGTGCCTCTTCCTCCAGGGCGCCACTGCCGTCCTCTTTGCTGTCTTTGTCCGCTACAACCACAAAACCGACGCTGCCCTCTGGCACCGGAGCAACCACAGTAACGCGGACAATGAATTTTACTTTCGCTACCCAAGCTTCCAGGACGTGCATGCCATGGTCTTCGTGGGCTTTGGCTTCCTCATGGTCTTCCTGCAGCGTTACGGCTTCAGCAGCGTGGGCTTCACCTTCCTCCTGGCCGCCTTTGCCCTGCAGTGGTCCACACTGGTCCAGGGCTTTCTCCACTCCTTCCACGGTGGCCACATCCATGTTGGCGTGGAGAGCATGATCAATGCTGACTTTTGTGCG…	1265	49145.1	48406.4	24	10	DSQHYEDQVHWQCLASMRIKPRDL	1265	1272	CCCCCCCC
CPVL	83641874	AAAAAAAA	8	1	-1	ATGGTTGGTGCCATGTGGAAGGTGATTGTTTCGCTGGTCCTGTTGATGCCTGGCCCCTGTGATGGGCTGTTTCGCTCCCTATACAGAAGTGTTTCCATGCCACCTAAGGGAGACTCAGGACAGCCATTATTTCTCACCCCTTACATTGAAGCTGGGAAGATCCAAAAAGGAAGAGAATTGAGTTTGGTCGGCCCTTTCCCAGGACTGAACATGAAGAGTTATGCCGGCTTCCTCACCGTGAATAAGACTTACAACAGCAACCTCTTCTTCTGGTTCTTCCCAGCTCAGATACAGCCAGAAGATGCCCCAGTAGTTCTCTGGCTACAGGGTGGGCCGGGAGGTTCATCCATGTTTGGACTCTTTGTGGAACATGGGCCTTATGTTGTCACAAGTAACATG…	ATGGTTGGTGCCATGTGGAAGGTGATTGTTTCGCTGGTCCTGTTGATGCCTGGCCCCTGTGATGGGCTGTTTCGCTCCCTATACAGAAGTGTTTCCATGCCACCTAAGGGAGACTCAGGACAGCCATTATTTCTCACCCCTTACATTGAAGCTGGGAAGATCCAAAAAGGAAGAGAATTGAGTTTGGTCGGCCCTTTCCCAGGACTGAACATGAAGAGTTATGCCGGCTTCCTCACCGTGAATAAGACTTACAACAGCAACCTCTTCTTCTGGTTCTTCCCAGCTCAGATACAGCCAGAAGATGCCCCAGTAGTTCTCTGGCTACAGGGTGGGCCGGGAGGTTCATCCATGTTTGGACTCTTTGTGGAACATGGGCCTTATGTTGTCACAAGTAACATG…	1244	54161.8	49981.3	23	36	FGRSLNLTVKWLVTSGKRVTSIR	788	794	AAAAAAA	1244	1251	AAAAAAAA
CPVL	83641876	AAAAAAAA	8	1	-1	ATGGTTGGTGCCATGTGGAAGGTGATTGTTTCGCTGGTCCTGTTGATGCCTGGCCCCTGTGATGGGCTGTTTCGCTCCCTATACAGAAGTGTTTCCATGCCACCTAAGGGAGACTCAGGACAGCCATTATTTCTCACCCCTTACATTGAAGCTGGGAAGATCCAAAAAGGAAGAGAATTGAGTTTGGTCGGCCCTTTCCCAGGACTGAACATGAAGAGTTATGCCGGCTTCCTCACCGTGAATAAGACTTACAACAGCAACCTCTTCTTCTGGTTCTTCCCAGCTCAGATACAGCCAGAAGATGCCCCAGTAGTTCTCTGGCTACAGGGTGGGCCGGGAGGTTCATCCATGTTTGGACTCTTTGTGGAACATGGGCCTTATGTTGTCACAAGTAACATG…	ATGGTTGGTGCCATGTGGAAGGTGATTGTTTCGCTGGTCCTGTTGATGCCTGGCCCCTGTGATGGGCTGTTTCGCTCCCTATACAGAAGTGTTTCCATGCCACCTAAGGGAGACTCAGGACAGCCATTATTTCTCACCCCTTACATTGAAGCTGGGAAGATCCAAAAAGGAAGAGAATTGAGTTTGGTCGGCCCTTTCCCAGGACTGAACATGAAGAGTTATGCCGGCTTCCTCACCGTGAATAAGACTTACAACAGCAACCTCTTCTTCTGGTTCTTCCCAGCTCAGATACAGCCAGAAGATGCCCCAGTAGTTCTCTGGCTACAGGGTGGGCCGGGAGGTTCATCCATGTTTGGACTCTTTGTGGAACATGGGCCTTATGTTGTCACAAGTAACATG…	1244	54161.8	49981.3	23	36	FGRSLNLTVKWLVTSGKRVTSIR	788	794	AAAAAAA	1244	1251	AAAAAAAA
ZFP37	4507963	AAAAAAAA	8	1	-1	ATGTCGGTCTCCAGCGGCGTCCAGATTCTGACAAAGCCAGAGACCGTGGACCGGAGGAGAAGTGCGGAAACGACCAAAGAGGCCGGGCGACCACTGGAGATGGCTGTGTCCGAGCCCGAGGCCAGCGCCGCGGAATGGAAGCAACTGGATCCTGCTCAGAGCAACCTGTATAATGATGTGATGCTGGAGAACTACTGCAACCAAGCCTCAATGGGGTGTCAAGCTCCCAAACCAGACATGATCTCCAAGTTGGAAAAAGGAGAAGCACCATGGTTGGGGAAGGGGAAAAGACCCAGTCAAGGTTGTCCAAGTAAAATAGCAAGACCCAAGCAAAAAGAAACTGATGGAAAAGTCCAGAAAGATGATGACCAGCTTGAAAATATCCAGAAATCTCAAAAC…	ATGTCGGTCTCCAGCGGCGTCCAGATTCTGACAAAGCCAGAGACCGTGGACCGGAGGAGAAGTGCGGAAACGACCAAAGAGGCCGGGCGACCACTGGAGATGGCTGTGTCCGAGCCCGAGGCCAGCGCCGCGGAATGGAAGCAACTGGATCCTGCTCAGAGCAACCTGTATAATGATGTGATGCTGGAGAACTACTGCAACCAAGCCTCAATGGGGTGTCAAGCTCCCAAACCAGACATGATCTCCAAGTTGGAAAAAGGAGAAGCACCATGGTTGGGGAAGGGGAAAAGACCCAGTCAAGGTTGTCCAAGTAAAATAGCAAGACCCAAGCAAAAAGAAACTGATGGAAAAGTCCAGAAAGATGATGACCAGCTTGAAAATATCCAGAAATCTCAAAAC…	475	71206.9	20348.6	23	447	IICIKNMFLQRKGFLNLSHVEKF	475	482	AAAAAAAA	493	498	AAAAAA	739	744	AAAAAA
GLRX2	21361507	AAAAAAAA	8	1	-1	ATGAACCCTCGAGATAAGCAAGTGAGCCGCTTCTCCCCTCTAAAGGATGTTTACACGTGGGTGGCACTCGCTGGAATCCAGCGCTCGGGCAGCCCTGGGAGGACGCGCTCAGCTGCGAGGAGGATGGAGAGCAATACATCATCATCTTTGGAGAATTTAGCGACGGCGCCTGTGAACCAGATCCAAGAAACAATTTCTGATAATTGTGTGGTGATTTTCTCAAAAACATCCTGTTCTTACTGTACAATGGCAAAAAAGCTTTTCCATGACATGAATGTTAACTATAAAGTGGTGGAACTGGACCTGCTTGAATATGGAAACCAGTTCCAAGATGCTCTTTACAAAATGACTGGTGAAAGAACTGTTCCAAGAATATTTGTCAATGGTACTTTTATTGGA…	ATGAACCCTCGAGATAAGCAAGTGAGCCGCTTCTCCCCTCTAAAGGATGTTTACACGTGGGTGGCACTCGCTGGAATCCAGCGCTCGGGCAGCCCTGGGAGGACGCGCTCAGCTGCGAGGAGGATGGAGAGCAATACATCATCATCTTTGGAGAATTTAGCGACGGCGCCTGTGAACCAGATCCAAGAAACAATTTCTGATAATTGTGTGGTGATTTTCTCAAAAACATCCTGTTCTTACTGTACAATGGCAAAAAAGCTTTTCCATGACATGAATGTTAACTATAAAGTGGTGGAACTGGACCTGCTTGAATATGGAAACCAGTTCCAAGATGCTCTTTACAAAATGACTGGTGAAAGAACTGTTCCAAGAATATTTGTCAATGGTACTTTTATTGGA…	468	18725.8	20136.3	21	-14	VRGKNFSDVYTNKFASTVSVI	252	257	AAAAAA	468	475	AAAAAAAA
GLRX2	37537704	AAAAAAAA	8	1	-1	ATGATTTGGCGCCGCGCGGCGCTGGCGGGGACGCGGCTGGTTTGGAGCAGGAGCGGCTCGGCAGGCTGGCTTGACAGGGCGGCGGGAGCTGCGGGAGCTGCGGCAGCTGCGGCCTCTGGGATGGAGAGCAATACATCATCATCTTTGGAGAATTTAGCGACGGCGCCTGTGAACCAGATCCAAGAAACAATTTCTGATAATTGTGTGGTGATTTTCTCAAAAACATCCTGTTCTTACTGTACAATGGCAAAAAAGCTTTTCCATGACATGAATGTTAACTATAAAGTGGTGGAACTGGACCTGCTTGAATATGGAAACCAGTTCCAAGATGCTCTTTACAAAATGACTGGTGAAAGAACTGTTCCAAGAATATTTGTCAATGGTACTTTTATTGGAGGT…	ATGATTTGGCGCCGCGCGGCGCTGGCGGGGACGCGGCTGGTTTGGAGCAGGAGCGGCTCGGCAGGCTGGCTTGACAGGGCGGCGGGAGCTGCGGGAGCTGCGGCAGCTGCGGCCTCTGGGATGGAGAGCAATACATCATCATCTTTGGAGAATTTAGCGACGGCGCCTGTGAACCAGATCCAAGAAACAATTTCTGATAATTGTGTGGTGATTTTCTCAAAAACATCCTGTTCTTACTGTACAATGGCAAAAAAGCTTTTCCATGACATGAATGTTAACTATAAAGTGGTGGAACTGGACCTGCTTGAATATGGAAACCAGTTCCAAGATGCTCTTTACAAAATGACTGGTGAAAGAACTGTTCCAAGAATATTTGTCAATGGTACTTTTATTGGAGGT…	465	18051	19461.5	21	-14	VRGKNFSDVYTNKFASTVSVI	249	254	AAAAAA	465	472	AAAAAAAA
LOC100289230	239742631	GGGGGGGG	8	1	-1	ATGAACAGTTGCTTTGCTCCTGCTAAGTTTTTAAAGCGGCACTCGAAAGAGGTTTGGAAACCATCCTCACTCATCCATCCAGCGCGCTCCAATCAGCCTCCCTCGCGGACCTGCCCCCCTCTCCCAGGGCCTCCATCCCGGTCCAGGAGTCCCTCTTCCCGCCTCAAACTTCCCGCAGACCCGCCCCGCGCCCTCCCAGGCTCGCCCGAGCCGCCGCCCCCTCCCCCTCCCGCCGCTCCCCACGTGCTGGGAGCCCGGGTCGCGGCAGGACCCACGCACCGGCTAAGTGCTAGCCATTCGCGGGTCTCCTCTCGCGGCCCGGTCGGCACCAAGCCGAAGAGGCCGGGGCAGGGCCGCCGGGCCGGCGCAAGGATGCGTTCTGCGGCCCCGGCCTCACCA…	ATGAACAGTTGCTTTGCTCCTGCTAAGTTTTTAAAGCGGCACTCGAAAGAGGTTTGGAAACCATCCTCACTCATCCATCCAGCGCGCTCCAATCAGCCTCCCTCGCGGACCTGCCCCCCTCTCCCAGGGCCTCCATCCCGGTCCAGGAGTCCCTCTTCCCGCCTCAAACTTCCCGCAGACCCGCCCCGCGCCCTCCCAGGCTCGCCCGAGCCGCCGCCCCCTCCCCCTCCCGCCGCTCCCCACGTGCTGGGAGCCCGGGTCGCGGCAGGACCCACGCACCGGCTAAGTGCTAGCCATTCGCGGGTCTCCTCTCGCGGCCCGGTCGGCACCAAGCCGAAGAGGCCGGGGCAGGGCCGCCGGGCCGGCGCAAGGATGCGTTCTGCGGCCCCGGCCTCACCA…	574	29355.4	22443.5	21	60	ASARTRTNGSAHGGCAEAVGL	114	119	CCCCCC	546	551	AAAAAA	574	581	GGGGGGGG	458	468	CGCGCGCGCGC
NOP58	7706254	AAAAAAAA	8	1	-1	ATGTTGGTGCTGTTTGAAACGTCTGTGGGTTACGCCATCTTTAAGGTTCTAAATGAGAAGAAACTTCAAGAGGTTGATAGTTTATGGAAAGAATTTGAAACTCCAGAGAAAGCAAACAAAATAGTAAAGCTAAAACATTTTGAGAAATTTCAGGATACAGCAGAAGCATTAGCAGCATTCACAGCTCTGATGGAGGGCAAAATCAATAAGCAGCTGAAAAAAGTTCTGAAGAAAATAGTAAAAGAAGCCCATGAACCGCTGGCAGTAGCTGATGCTAAACTAGGAGGGGTCATAAAGGAAAAGCTGAATCTCAGTTGTATCCATAGTCCTGTTGTTAATGAACTTATGAGAGGAATTCGTTCACAAATGGATGGATTAATCCCTGGGGTAGAACCACGT…	ATGTTGGTGCTGTTTGAAACGTCTGTGGGTTACGCCATCTTTAAGGTTCTAAATGAGAAGAAACTTCAAGAGGTTGATAGTTTATGGAAAGAATTTGAAACTCCAGAGAAAGCAAACAAAATAGTAAAGCTAAAACATTTTGAGAAATTTCAGGATACAGCAGAAGCATTAGCAGCATTCACAGCTCTGATGGAGGGCAAAATCAATAAGCAGCTGAAAAAAGTTCTGAAGAAAATAGTAAAAGAAGCCCATGAACCGCTGGCAGTAGCTGATGCTAAACTAGGAGGGGTCATAAAGGAAAAGCTGAATCTCAGTTGTATCCATAGTCCTGTTGTTAATGAACTTATGAGAGGAATTCGTTCACAAATGGATGGATTAATCCCTGGGGTAGAACCACGT…	1564	59575.9	61485.1	21	-15	RERTRINRKELRLYHPDTHHA	217	222	AAAAAA	1321	1326	AAAAAA	1378	1383	AAAAAA	1564	1571	AAAAAAAA	1571	1579	AGAGAGAGA
SPATA5L1	13129040	TTTTTTTT	8	1	-1	ATGGCTCCGGACTCGGATCCCTTCCCTGAAGGGCCGCTCTTAAAGCTGCTACCCTTAGACGCTAGAGACCGGGGCACCCAGCGCTGCCGCCTGGGCCCGGCCGCCCTCCACGCCCTGGGCGCGCGCTTGGGCTCGGCAGTGAAGATCTCGCTACCCGACGGCGGCTCCTGCCTCTGCACTGCCTGGCCTCGGCGGGACGGAGCGGACGGCTTTGTGCAGCTGGACCCGCTGTGCGCGAGCCCCGGGGCGGCGGTCGGGGCGTCGAGATCCCGGAGGAGTCTCAGCCTGAATCGCCTCCTCCTAGTGCCCTGTCCGCCCCTGCGGCGCGTCGCCGTGTGGCCGGTGTTGCGAGAGCGGGCAGGCGCGCCCGGTGCCCGGAATACAGCCGCGGTGCTGGAG…	ATGGCTCCGGACTCGGATCCCTTCCCTGAAGGGCCGCTCTTAAAGCTGCTACCCTTAGACGCTAGAGACCGGGGCACCCAGCGCTGCCGCCTGGGCCCGGCCGCCCTCCACGCCCTGGGCGCGCGCTTGGGCTCGGCAGTGAAGATCTCGCTACCCGACGGCGGCTCCTGCCTCTGCACTGCCTGGCCTCGGCGGGACGGAGCGGACGGCTTTGTGCAGCTGGACCCGCTGTGCGCGAGCCCCGGGGCGGCGGTCGGGGCGTCGAGATCCCGGAGGAGTCTCAGCCTGAATCGCCTCCTCCTAGTGCCCTGTCCGCCCCTGCGGCGCGTCGCCGTGTGGCCGGTGTTGCGAGAGCGGGCAGGCGCGCCCGGTGCCCGGAATACAGCCGCGGTGCTGGAG…	2055	80707	75974	21	45	LELILETSAQKLLCWLCKKMD	724	729	CCCCCC	2055	2062	TTTTTTTT	119	126	GCGCGCGC
BCL9L	32698936	CCCCCCCC	8	1	-1	ATGAGGATCCTGGCTAACAAGACAAGGTTACCCCACCCCAGGAGGAGAGAAGCTCCAGGGAGCCCGCCGCTGTCCCCCCGCGGTCATTGCCCCCCTGCCCCAGCCAAGCCAATGCACCCAGAAAATAAATTGACCAATCATGGCAAGACAGGGAATGGCGGGGCCCAATCTCAGCACCAGAATGTGAACCAAGGACCCACCTGCAACGTGGGCTCGAAGGGCGTGGGGGCGGGGAACCATGGGGCCAAGGCCAACCAGATCTCGCCTAGCAACTCAAGTCTGAAGAACCCCCAGGCAGGGGTGCCCCCTTTCAGCTCGCTCAAGGGCAAGGTGAAGAGGGACCGGAGTGTGTCTGTGGACTCTGGAGAGCAGCGAGAGGCTGGGACCCCATCCCTGGAT…	ATGAGGATCCTGGCTAACAAGACAAGGTTACCCCACCCCAGGAGGAGAGAAGCTCCAGGGAGCCCGCCGCTGTCCCCCCGCGGTCATTGCCCCCCTGCCCCAGCCAAGCCAATGCACCCAGAAAATAAATTGACCAATCATGGCAAGACAGGGAATGGCGGGGCCCAATCTCAGCACCAGAATGTGAACCAAGGACCCACCTGCAACGTGGGCTCGAAGGGCGTGGGGGCGGGGAACCATGGGGCCAAGGCCAACCAGATCTCGCCTAGCAACTCAAGTCTGAAGAACCCCCAGGCAGGGGTGCCCCCTTTCAGCTCGCTCAAGGGCAAGGTGAAGAGGGACCGGAGTGTGTCTGTGGACTCTGGAGAGCAGCGAGAGGCTGGGACCCCATCCCTGGAT…	3373	157123	120164	20	353	HHHRRAPGQGSATASPARCT	74	79	CCCCCC	90	95	CCCCCC	847	852	CCCCCC	1320	1325	GGGGGG	1340	1346	CCCCCCC	1348	1354	CCCCCCC	1443	1448	CCCCCC	1473	1478	CCCCCC	1656	1661	GGGGGG	1938	1943	GGGGGG	3373	3380	CCCCCCCC	3583	3588	GGGGGG
LOC100288110	239744027	AAAAAAAA	8	1	-1	ATGGGAAAAATGACCCGACTGGCCAGTTGCAAACATCTGATGCATACGCCGTACTTTGCGGCTTCTGTAAATGCAGAGACTCTTGTCTTCTGTGCTTTGCTCAAACCTTTGTCACTCCCAGATCCCGTTGACAAAGCTGGCATGATGCAAGGTGTAGGAACAGGTCAGCCCACCGCTCTCCGGACACCCTGCCTTCGGACAGCCACAGGGAATTCCAATTCAACAGCCTGCAGCCACGTTGTCTACCAAGATCTGTATATTTTCGTGACCAACCAAGCCAGGAGGAAGGGGAGGGATCTTGGAGCTGGCCCACGATCTGCAAAGAGGAAAGGATGGCAGGGGAGGGGCAGAGAGGAGCGGCATATCTCAGCTCAGAAGCAGACGGAGGAGCTGCAGCTG…	ATGGGAAAAATGACCCGACTGGCCAGTTGCAAACATCTGATGCATACGCCGTACTTTGCGGCTTCTGTAAATGCAGAGACTCTTGTCTTCTGTGCTTTGCTCAAACCTTTGTCACTCCCAGATCCCGTTGACAAAGCTGGCATGATGCAAGGTGTAGGAACAGGTCAGCCCACCGCTCTCCGGACACCCTGCCTTCGGACAGCCACAGGGAATTCCAATTCAACAGCCTGCAGCCACGTTGTCTACCAAGATCTGTATATTTTCGTGACCAACCAAGCCAGGAGGAAGGGGAGGGATCTTGGAGCTGGCCCACGATCTGCAAAGAGGAAAGGATGGCAGGGGAGGGGCAGAGAGGAGCGGCATATCTCAGCTCAGAAGCAGACGGAGGAGCTGCAGCTG…	982	64177.3	38566.2	20	242	RSQPAYRSLSVGSFPRGAGL	613	619	AAAAAAA	982	989	AAAAAAAA
STAMBPL1	33147080	AAAAAAAA	8	1	-1	ATGGATCAGCCTTTTACTGTGAATTCTCTGAAAAAGTTAGCTGCTATGCCTGACCATACAGATGTTTCCCTAAGCCCAGAAGAGCGAGTCCGTGCCCTAAGCAAGCTTGGTTGTAATATCACCATCAGTGAAGACATCACTCCACGACGTTACTTTAGGTCTGGAGTAGAGATGGAGAGGATGGCGTCTGTGTATTTGGAAGAAGGAAATTTGGAAAATGCCTTTGTTCTTTATAATAAATTTATAACCTTATTTGTAGAAAAGCTTCCTAACCATCGAGATTACCAGCAATGTGCAGTACCTGAAAAGCAGGATATTATGAAGAAACTGAAGGAGATTGCATTCCCAAGGACAGATGAATTGAAAAACGACCTTTTAAAGAAATATAACGTAGAATAC…	ATGGATCAGCCTTTTACTGTGAATTCTCTGAAAAAGTTAGCTGCTATGCCTGACCATACAGATGTTTCCCTAAGCCCAGAAGAGCGAGTCCGTGCCCTAAGCAAGCTTGGTTGTAATATCACCATCAGTGAAGACATCACTCCACGACGTTACTTTAGGTCTGGAGTAGAGATGGAGAGGATGGCGTCTGTGTATTTGGAAGAAGGAAATTTGGAAAATGCCTTTGTTCTTTATAATAAATTTATAACCTTATTTGTAGAAAAGCTTCCTAACCATCGAGATTACCAGCAATGTGCAGTACCTGAAAAGCAGGATATTATGAAGAAACTGAAGGAGATTGCATTCCCAAGGACAGATGAATTGAAAAACGACCTTTTAAAGAAATATAACGTAGAATAC…	1207	49781.4	48296.5	20	12	RAFIHTPRSPGCSVYANMCW	445	450	AAAAAA	1207	1214	AAAAAAAA
VRK2	194440707	AAAAAAAA	8	1	-1	ATGCCACCAAAAAGAAATGAAAAATACAAACTTCCTATTCCATTTCCAGAAGGCAAGGTTCTGGATGATATGGAAGGCAATCAGTGGGTACTGGGCAAGAAGATTGGCTCTGGAGGATTTGGATTGATATATTTAGCTTTCCCCACAAATAAACCAGAGAAAGATGCAAGACATGTAGTAAAAGTGGAATATCAAGAAAATGGCCCGTTATTTTCAGAACTTAAATTTTATCAGAGAGTTGCAAAAAAAGACTGTATCAAAAAGTGGATAGAACGCAAACAACTTGATTATTTAGGAATTCCTCTGTTTTATGGATCTGGTCTGACTGAATTCAAGGGAAGAAGTTACAGATTTATGGTAATGGAAAGACTAGGAATAGATTTACAGAAGATCTCAGGC…	ATGCCACCAAAAAGAAATGAAAAATACAAACTTCCTATTCCATTTCCAGAAGGCAAGGTTCTGGATGATATGGAAGGCAATCAGTGGGTACTGGGCAAGAAGATTGGCTCTGGAGGATTTGGATTGATATATTTAGCTTTCCCCACAAATAAACCAGAGAAAGATGCAAGACATGTAGTAAAAGTGGAATATCAAGAAAATGGCCCGTTATTTTCAGAACTTAAATTTTATCAGAGAGTTGCAAAAAAAGACTGTATCAAAAAGTGGATAGAACGCAAACAACTTGATTATTTAGGAATTCCTCTGTTTTATGGATCTGGTCTGACTGAATTCAAGGGAAGAAGTTACAGATTTATGGTAATGGAAAGACTAGGAATAGATTTACAGAAGATCTCAGGC…	1082	58138.4	43563.7	20	125	STVREALSPVQHGKCRKRRN	243	249	AAAAAAA	1082	1089	AAAAAAAA	1253	1258	AAAAAA	1516	1521	TTTTTT
VRK2	194440709	AAAAAAAA	8	1	-1	ATGCCACCAAAAAGAAATGAAAAATACAAACTTCCTATTCCATTTCCAGAAGGCAAGGTTCTGGATGATATGGAAGGCAATCAGTGGGTACTGGGCAAGAAGATTGGCTCTGGAGGATTTGGATTGATATATTTAGCTTTCCCCACAAATAAACCAGAGAAAGATGCAAGACATGTAGTAAAAGTGGAATATCAAGAAAATGGCCCGTTATTTTCAGAACTTAAATTTTATCAGAGAGTTGCAAAAAAAGACTGTATCAAAAAGTGGATAGAACGCAAACAACTTGATTATTTAGGAATTCCTCTGTTTTATGGATCTGGTCTGACTGAATTCAAGGGAAGAAGTTACAGATTTATGGTAATGGAAAGACTAGGAATAGATTTACAGAAGATCTCAGGC…	ATGCCACCAAAAAGAAATGAAAAATACAAACTTCCTATTCCATTTCCAGAAGGCAAGGTTCTGGATGATATGGAAGGCAATCAGTGGGTACTGGGCAAGAAGATTGGCTCTGGAGGATTTGGATTGATATATTTAGCTTTCCCCACAAATAAACCAGAGAAAGATGCAAGACATGTAGTAAAAGTGGAATATCAAGAAAATGGCCCGTTATTTTCAGAACTTAAATTTTATCAGAGAGTTGCAAAAAAAGACTGTATCAAAAAGTGGATAGAACGCAAACAACTTGATTATTTAGGAATTCCTCTGTTTTATGGATCTGGTCTGACTGAATTCAAGGGAAGAAGTTACAGATTTATGGTAATGGAAAGACTAGGAATAGATTTACAGAAGATCTCAGGC…	1082	58138.4	43563.7	20	125	STVREALSPVQHGKCRKRRN	243	249	AAAAAAA	1082	1089	AAAAAAAA	1253	1258	AAAAAA	1516	1521	TTTTTT
VRK2	194440711	AAAAAAAA	8	1	-1	ATGGAAGGCAATCAGTGGGTACTGGGCAAGAAGATTGGCTCTGGAGGATTTGGATTGATATATTTAGCTTTCCCCACAAATAAACCAGAGAAAGATGCAAGACATGTAGTAAAAGTGGAATATCAAGAAAATGGCCCGTTATTTTCAGAACTTAAATTTTATCAGAGAGTTGCAAAAAAAGACTGTATCAAAAAGTGGATAGAACGCAAACAACTTGATTATTTAGGAATTCCTCTGTTTTATGGATCTGGTCTGACTGAATTCAAGGGAAGAAGTTACAGATTTATGGTAATGGAAAGACTAGGAATAGATTTACAGAAGATCTCAGGCCAGAATGGTACCTTTAAAAAGTCAACTGTCCTGCAATTAGGTATCCGAATGTTGGATGTACTGGAATAT…	ATGGAAGGCAATCAGTGGGTACTGGGCAAGAAGATTGGCTCTGGAGGATTTGGATTGATATATTTAGCTTTCCCCACAAATAAACCAGAGAAAGATGCAAGACATGTAGTAAAAGTGGAATATCAAGAAAATGGCCCGTTATTTTCAGAACTTAAATTTTATCAGAGAGTTGCAAAAAAAGACTGTATCAAAAAGTGGATAGAACGCAAACAACTTGATTATTTAGGAATTCCTCTGTTTTATGGATCTGGTCTGACTGAATTCAAGGGAAGAAGTTACAGATTTATGGTAATGGAAAGACTAGGAATAGATTTACAGAAGATCTCAGGCCAGAATGGTACCTTTAAAAAGTCAACTGTCCTGCAATTAGGTATCCGAATGTTGGATGTACTGGAATAT…	1013	55444.4	40869.6	20	125	STVREALSPVQHGKCRKRRN	174	180	AAAAAAA	1013	1020	AAAAAAAA	1184	1189	AAAAAA	1447	1452	TTTTTT
VRK2	194440713	AAAAAAAA	8	1	-1	ATGCCACCAAAAAGAAATGAAAAATACAAACTTCCTATTCCATTTCCAGAAGGCAAGGTTCTGGATGATATGGAAGGCAATCAGTGGGTACTGGGCAAGAAGATTGGCTCTGGAGGATTTGGATTGATATATTTAGCTTTCCCCACAAATAAACCAGAGAAAGATGCAAGACATGTAGTAAAAGTGGAATATCAAGAAAATGGCCCGTTATTTTCAGAACTTAAATTTTATCAGAGAGTTGCAAAAAAAGACTGTATCAAAAAGTGGATAGAACGCAAACAACTTGATTATTTAGGAATTCCTCTGTTTTATGGATCTGGTCTGACTGAATTCAAGGGAAGAAGTTACAGATTTATGGTAATGGAAAGACTAGGAATAGATTTACAGAAGATCTCAGGC…	ATGCCACCAAAAAGAAATGAAAAATACAAACTTCCTATTCCATTTCCAGAAGGCAAGGTTCTGGATGATATGGAAGGCAATCAGTGGGTACTGGGCAAGAAGATTGGCTCTGGAGGATTTGGATTGATATATTTAGCTTTCCCCACAAATAAACCAGAGAAAGATGCAAGACATGTAGTAAAAGTGGAATATCAAGAAAATGGCCCGTTATTTTCAGAACTTAAATTTTATCAGAGAGTTGCAAAAAAAGACTGTATCAAAAAGTGGATAGAACGCAAACAACTTGATTATTTAGGAATTCCTCTGTTTTATGGATCTGGTCTGACTGAATTCAAGGGAAGAAGTTACAGATTTATGGTAATGGAAAGACTAGGAATAGATTTACAGAAGATCTCAGGC…	1082	45032.2	43563.7	20	13	STVREALSPVQHGKCRKRRN	243	249	AAAAAAA	1082	1089	AAAAAAAA
VRK2	209862855	AAAAAAAA	8	1	-1	ATGGTAATGGAAAGACTAGGAATAGATTTACAGAAGATCTCAGGCCAGAATGGTACCTTTAAAAAGTCAACTGTCCTGCAATTAGGTATCCGAATGTTGGATGTACTGGAATATATACATGAAAATGAATATGTTCATGGTGATATAAAAGCAGCAAATCTACTTTTGGGTTACAAAAATCCAGACCAGGTTTATCTTGCAGATTATGGACTTTCCTACAGATATTGTCCCAATGGGAACCACAAACAGTATCAGGAAAATCCTAGAAAAGGCCATAATGGGACAATAGAGTTTACCAGCTTGGATGCCCACAAGGGAGTAGCCTTGTCCAGACGAAGTGACGTTGAGATCCTCGGCTACTGCATGCTGCGGTGGTTGTGTGGGAAACTTCCCTGGGAA…	ATGGTAATGGAAAGACTAGGAATAGATTTACAGAAGATCTCAGGCCAGAATGGTACCTTTAAAAAGTCAACTGTCCTGCAATTAGGTATCCGAATGTTGGATGTACTGGAATATATACATGAAAATGAATATGTTCATGGTGATATAAAAGCAGCAAATCTACTTTTGGGTTACAAAAATCCAGACCAGGTTTATCTTGCAGATTATGGACTTTCCTACAGATATTGTCCCAATGGGAACCACAAACAGTATCAGGAAAATCCTAGAAAAGGCCATAATGGGACAATAGAGTTTACCAGCTTGGATGCCCACAAGGGAGTAGCCTTGTCCAGACGAAGTGACGTTGAGATCCTCGGCTACTGCATGCTGCGGTGGTTGTGTGGGAAACTTCCCTGGGAA…	728	44408.9	29834.2	20	125	STVREALSPVQHGKCRKRRN	728	735	AAAAAAAA	899	904	AAAAAA	1162	1167	TTTTTT
VRK2	71164884	AAAAAAAA	8	1	-1	ATGCCACCAAAAAGAAATGAAAAATACAAACTTCCTATTCCATTTCCAGAAGGCAAGGTTCTGGATGATATGGAAGGCAATCAGTGGGTACTGGGCAAGAAGATTGGCTCTGGAGGATTTGGATTGATATATTTAGCTTTCCCCACAAATAAACCAGAGAAAGATGCAAGACATGTAGTAAAAGTGGAATATCAAGAAAATGGCCCGTTATTTTCAGAACTTAAATTTTATCAGAGAGTTGCAAAAAAAGACTGTATCAAAAAGTGGATAGAACGCAAACAACTTGATTATTTAGGAATTCCTCTGTTTTATGGATCTGGTCTGACTGAATTCAAGGGAAGAAGTTACAGATTTATGGTAATGGAAAGACTAGGAATAGATTTACAGAAGATCTCAGGC…	ATGCCACCAAAAAGAAATGAAAAATACAAACTTCCTATTCCATTTCCAGAAGGCAAGGTTCTGGATGATATGGAAGGCAATCAGTGGGTACTGGGCAAGAAGATTGGCTCTGGAGGATTTGGATTGATATATTTAGCTTTCCCCACAAATAAACCAGAGAAAGATGCAAGACATGTAGTAAAAGTGGAATATCAAGAAAATGGCCCGTTATTTTCAGAACTTAAATTTTATCAGAGAGTTGCAAAAAAAGACTGTATCAAAAAGTGGATAGAACGCAAACAACTTGATTATTTAGGAATTCCTCTGTTTTATGGATCTGGTCTGACTGAATTCAAGGGAAGAAGTTACAGATTTATGGTAATGGAAAGACTAGGAATAGATTTACAGAAGATCTCAGGC…	1082	58138.4	43563.7	20	125	STVREALSPVQHGKCRKRRN	243	249	AAAAAAA	1082	1089	AAAAAAAA	1253	1258	AAAAAA	1516	1521	TTTTTT
ZNF514	14249456	AAAAAAAA	8	1	-1	ATGACATTTGAAGATGTGGCTGTGGAATTCAGCCAGTGGGAGTGGGGGCAGCTGAACCCTGCTCAGAAGGACCTCTACAGGGAGGTGATGCTGGAGAACTTCAGGAACTTGGCCATTCTGGGCCTTCTAGTATCCAAACCATATGTGATCTGCCAGTTGGAGGAAGGGGGTGAGCCCTTCATGGTGGAGAGAGAAATCTCAACAGGAGCCCACTCAGACTGGAAGAGAAGGTCTAAATCCAAGGAATCAATGCCAAGTTGGGGAATTTCCAAAGAAGAATTATTCCAGGTAGTATCAGTGGAAAAACACATTCAAGATGTGCTGCAGTTCTCGAAGTTGAAAGCAGCCTGCGGTTGTGATGGCCAGTTAGAGATGCAGCAGATAAAACAGGAGAGACAC…	ATGACATTTGAAGATGTGGCTGTGGAATTCAGCCAGTGGGAGTGGGGGCAGCTGAACCCTGCTCAGAAGGACCTCTACAGGGAGGTGATGCTGGAGAACTTCAGGAACTTGGCCATTCTGGGCCTTCTAGTATCCAAACCATATGTGATCTGCCAGTTGGAGGAAGGGGGTGAGCCCTTCATGGTGGAGAGAGAAATCTCAACAGGAGCCCACTCAGACTGGAAGAGAAGGTCTAAATCCAAGGAATCAATGCCAAGTTGGGGAATTTCCAAAGAAGAATTATTCCAGGTAGTATCAGTGGAAAAACACATTCAAGATGTGCTGCAGTTCTCGAAGTTGAAAGCAGCCTGCGGTTGTGATGGCCAGTTAGAGATGCAGCAGATAAAACAGGAGAGACAC…	1188	45936.3	48086.5	20	-18	PYKFSEYRRAFSWSADITGT	1188	1195	AAAAAAAA	187	194	GAGAGAGA
C11orf57	131888281	AAAAAAAA	8	1	-1	ATGTCCCGGATTCCACTGGGGAAGGTCCTCCTGAGGAATGTCATCCGGCACACAGATGCTCACAATAAGATTCAGGAGGAATCAGATATGTGGAAAATAAGAGAACTGGAAAAACAGATGGAAGATGCTTACCGGGGGACCAAAAGGAAAATGCTACCCAGCAGTTCAAGCCGGATGCGCAGTGATGGTTTTGATGAAGAAAGTCAAAGATACTATTGGAGGCCAAAGAATGAAATTTCTGGGACACTGGAAGATGATTTTCTTAAGGCTAAATCCTGGAATAAAAAGTTCTATGATTATGAAGCAAACATGCCAGACAGATGGGGTCACAGTGGTTATAAAGAGTTATACCCTGAAGAATTTGAAACAGACAGTGATCAGCAAGATATTACCAACGGG…	ATGTCCCGGATTCCACTGGGGAAGGTCCTCCTGAGGAATGTCATCCGGCACACAGATGCTCACAATAAGATTCAGGAGGAATCAGATATGTGGAAAATAAGAGAACTGGAAAAACAGATGGAAGATGCTTACCGGGGGACCAAAAGGAAAATGCTACCCAGCAGTTCAAGCCGGATGCGCAGTGATGGTTTTGATGAAGAAAGTCAAAGATACTATTGGAGGCCAAAGAATGAAATTTCTGGGACACTGGAAGATGATTTTCTTAAGGCTAAATCCTGGAATAAAAAGTTCTATGATTATGAAGCAAACATGCCAGACAGATGGGGTCACAGTGGTTATAAAGAGTTATACCCTGAAGAATTTGAAACAGACAGTGATCAGCAAGATATTACCAACGGG…	472	34108.3	21291.2	19	114	SRKKGHTKNRRKAKRKPQI	472	479	AAAAAAAA	484	490	AAAAAAA	499	504	AAAAAA	619	624	AAAAAA	643	648	AAAAAA	766	771	AAAAAA	758	766	AGAGAGAGA
C11orf57	131889391	AAAAAAAA	8	1	-1	ATGTCCCGGATTCCACTGGGGAAGGTCCTCCTGAGGAATGTCATCCGGCACACAGATGCTCACAATAAGATTCAGGAGGAATCAGATATGTGGAAAATAAGAGAACTGGAAAAACAGATGGAAGATGCTTACCGGGGGACCAAAAGGAAAATGCTACCCAGCAGTTCAAGCCGGATGCGCAGTGATGGTTTTGATGAAGAAAGTCAAAGATACTATTGGAGGCCAAAGAATGAAATTTCTGGGACACTGGAAGATGATTTTCTTAAGGCTAAATCCTGGAATAAAAAGTTCTATGATTATGAAGCAAACATGCCAGACAGATGGGGTCACAGTGGTTATAAAGAGTTATACCCTGAAGAATTTGAAACAGACAGTAGTGATCAGCAAGATATTACCAAC…	ATGTCCCGGATTCCACTGGGGAAGGTCCTCCTGAGGAATGTCATCCGGCACACAGATGCTCACAATAAGATTCAGGAGGAATCAGATATGTGGAAAATAAGAGAACTGGAAAAACAGATGGAAGATGCTTACCGGGGGACCAAAAGGAAAATGCTACCCAGCAGTTCAAGCCGGATGCGCAGTGATGGTTTTGATGAAGAAAGTCAAAGATACTATTGGAGGCCAAAGAATGAAATTTCTGGGACACTGGAAGATGATTTTCTTAAGGCTAAATCCTGGAATAAAAAGTTCTATGATTATGAAGCAAACATGCCAGACAGATGGGGTCACAGTGGTTATAAAGAGTTATACCCTGAAGAATTTGAAACAGACAGTAGTGATCAGCAAGATATTACCAAC…	475	34195.4	21378.2	19	114	SRKKGHTKNRRKAKRKPQI	475	482	AAAAAAAA	487	493	AAAAAAA	502	507	AAAAAA	622	627	AAAAAA	646	651	AAAAAA	769	774	AAAAAA	761	769	AGAGAGAGA
C11orf57	131889432	AAAAAAAA	8	1	-1	ATGTCCCGGATTCCACTGGGGAAGGTCCTCCTGAGGAATGTCATCCGGCACACAGATGCTCACAATAAGATTCAGGAGGAATCAGATATGTGGAAAATAAGAGAACTGGAAAAACAGATGGAAGATGCTTACCGGGGGACCAAAAGGAAAATGCTACCCAGCAGTTCAAGCCGGATGCGCAGTGATGGTTTTGATGAAGAAAGTCAAAGATACTATTGGAGGCCAAAGAATGAAATTTCTGGGACACTGGAAGATGATTTTCTTAAGGCTAAATCCTGGAATAAAAAGTTCTATGATTATGAAGCAAACATGCCAGACAGATGGGGTCACAGTGGTTATAAAGAGTTATACCCTGAAGAATTTGAAACAGACAGTAGTGATCAGCAAGATATTACCAAC…	ATGTCCCGGATTCCACTGGGGAAGGTCCTCCTGAGGAATGTCATCCGGCACACAGATGCTCACAATAAGATTCAGGAGGAATCAGATATGTGGAAAATAAGAGAACTGGAAAAACAGATGGAAGATGCTTACCGGGGGACCAAAAGGAAAATGCTACCCAGCAGTTCAAGCCGGATGCGCAGTGATGGTTTTGATGAAGAAAGTCAAAGATACTATTGGAGGCCAAAGAATGAAATTTCTGGGACACTGGAAGATGATTTTCTTAAGGCTAAATCCTGGAATAAAAAGTTCTATGATTATGAAGCAAACATGCCAGACAGATGGGGTCACAGTGGTTATAAAGAGTTATACCCTGAAGAATTTGAAACAGACAGTAGTGATCAGCAAGATATTACCAAC…	475	34195.4	21378.2	19	114	SRKKGHTKNRRKAKRKPQI	475	482	AAAAAAAA	487	493	AAAAAAA	502	507	AAAAAA	622	627	AAAAAA	646	651	AAAAAA	769	774	AAAAAA	761	769	AGAGAGAGA
KCNC1	4826786	AAAAAAAA	8	1	-1	ATGGGCCAAGGGGACGAGAGCGAGCGCATCGTGATCAACGTGGGCGGCACGCGCCACCAGACGTACCGCTCGACCCTGCGCACGCTGCCCGGCACGCGGCTCGCCTGGCTGGCGGAGCCCGACGCCCACAGCCACTTCGACTATGACCCGCGTGCTGACGAGTTCTTCTTCGACCGCCACCCCGGCGTCTTCGCGCACATCCTGAACTACTACCGCACGGGCAAGCTGCACTGCCCAGCCGACGTGTGCGGGCCGCTCTACGAGGAGGAGCTGGCCTTCTGGGGCATCGACGAGACCGACGTGGAGCCCTGCTGCTGGATGACGTACCGCCAGCACCGCGACGCCGAGGAGGCTCTGGACAGCTTCGGCGGCGCTCCTCTGGACAACAGCGCCGACGAC…	ATGGGCCAAGGGGACGAGAGCGAGCGCATCGTGATCAACGTGGGCGGCACGCGCCACCAGACGTACCGCTCGACCCTGCGCACGCTGCCCGGCACGCGGCTCGCCTGGCTGGCGGAGCCCGACGCCCACAGCCACTTCGACTATGACCCGCGTGCTGACGAGTTCTTCTTCGACCGCCACCCCGGCGTCTTCGCGCACATCCTGAACTACTACCGCACGGGCAAGCTGCACTGCCCAGCCGACGTGTGCGGGCCGCTCTACGAGGAGGAGCTGGCCTTCTGGGGCATCGACGAGACCGACGTGGAGCCCTGCTGCTGGATGACGTACCGCCAGCACCGCGACGCCGAGGAGGCTCTGGACAGCTTCGGCGGCGCTCCTCTGGACAACAGCGCCGACGAC…	1363	57940.2	54089	19	36	RSIFRGHRSWDLPIIVNLS	1363	1370	AAAAAAAA
ZCRB1	51243065	AAAAAAAA	8	1	-1	ATGAGTGGTGGATTGGCTCCAAGTAAGAGCACAGTGTATGTATCCAACTTGCCTTTTTCCCTGACAAACAATGACTTGTACCGGATATTTTCCAAGTATGGCAAAGTTGTAAAGGTTACCATCATGAAAGATAAAGATACCAGGAAGAGTAAAGGGGTTGCATTTATTTTATTTTTGGATAAAGACTCTGCACAAAACTGTACCAGGGCAATAAACAACAAACAGTTATTTGGTAGAGTGATAAAAGCAAGCATTGCTATTGACAATGGAAGAGCAGCTGAGTTCATCCGAAGGCGAAACTACTTTGATAAATCTAAGTGTTATGAATGTGGGGAAAGTGGACACTTAAGTTATGCCTGTCCGAAAAATATGCTCGGAGAACGTGAGCCTCCAAAGAAG…	ATGAGTGGTGGATTGGCTCCAAGTAAGAGCACAGTGTATGTATCCAACTTGCCTTTTTCCCTGACAAACAATGACTTGTACCGGATATTTTCCAAGTATGGCAAAGTTGTAAAGGTTACCATCATGAAAGATAAAGATACCAGGAAGAGTAAAGGGGTTGCATTTATTTTATTTTTGGATAAAGACTCTGCACAAAACTGTACCAGGGCAATAAACAACAAACAGTTATTTGGTAGAGTGATAAAAGCAAGCATTGCTATTGACAATGGAAGAGCAGCTGAGTTCATCCGAAGGCGAAACTACTTTGATAAATCTAAGTGTTATGAATGTGGGGAAAGTGGACACTTAAGTTATGCCTGTCCGAAAAATATGCTCGGAGAACGTGAGCCTCCAAAGAAG…	545	24590.7	22752.8	19	15	NGNPVQESPQHQMIQDAQG	404	410	AAAAAAA	412	419	AAAAAAAA	545	552	AAAAAAAA
ALS2CR11	111154101	AAAAAAAA	8	1	-1	ATGGAGCCACCCCAAGAGACAAATAGGCCTTTCAGCACACTTGATAACCGCAGCGGGCAGGTCCAAGTCCTGTCCGCCACCCCGCTATTGCAGAGGAATCCCTACAGCAGCCCGGATATCATGCACATTAAAGGGTCGGAGGCTTCTTCGGTCCCTTACGCCCTGAACCAGGGCACGACGGCCCTGCCTAAGAACAAGAACCAGGAGGGCACCGGGCACCGGCTGCTGAACATGCTGAGAAAAACTCTTAAAGAGTCTGATAGTGAAGAACTGGAAATAACACAGGAGACGCCAAATTTGGTGCCATTTGGGGATGTGGTTGGCTGCCTGGGCATTCATATAAAGAACTGCAGACATTTTATGCCTAAGATCAGTTTACAACATTATGCTAATTTATTC…	ATGGAGCCACCCCAAGAGACAAATAGGCCTTTCAGCACACTTGATAACCGCAGCGGGCAGGTCCAAGTCCTGTCCGCCACCCCGCTATTGCAGAGGAATCCCTACAGCAGCCCGGATATCATGCACATTAAAGGGTCGGAGGCTTCTTCGGTCCCTTACGCCCTGAACCAGGGCACGACGGCCCTGCCTAAGAACAAGAACCAGGAGGGCACCGGGCACCGGCTGCTGAACATGCTGAGAAAAACTCTTAAAGAGTCTGATAGTGAAGAACTGGAAATAACACAGGAGACGCCAAATTTGGTGCCATTTGGGGATGTGGTTGGCTGCCTGGGCATTCATATAAAGAACTGCAGACATTTTATGCCTAAGATCAGTTTACAACATTATGCTAATTTATTC…	1848	71155.8	72619.6	18	-13	LKEDIEKCSLICDIIKHV	991	996	AAAAAA	1435	1440	TTTTTT	1636	1641	AAAAAA	1848	1855	AAAAAAAA
DEFB118	16905373	AAAAAAAA	8	1	-1	ATGAAACTCCTGCTGCTGGCTCTTCCTATGCTTGTGCTCCTACCCCAAGTGATCCCAGCCTATAGTGGTGAAAAAAAATGCTGGAACAGATCAGGGCACTGCAGGAAACAATGCAAAGATGGAGAAGCAGTGAAAGATACATGCAAAAATCTTCGAGCTTGCTGCATTCCATCCAATGAAGACCACAGGCGAGTTCCTGCGACATCTCCCACACCCTTGAGTGACTCAACACCAGGAATTATTGATGATATTTTAACAGTAAGGTTCACGACAGACTACTTTGAAGTAAGCAGCAAGAAAGATATGGTTGAAGAGTCTGAGGCGGGAAGGGGAACTGAGACCTCTCTTCCAAATGTTCACCATAGCTCATGA	ATGAAACTCCTGCTGCTGGCTCTTCCTATGCTTGTGCTCCTACCCCAAGTGATCCCAGCCTATAGTGGTGAAAAAAATGCTGGAACAGATCAGGGCACTGCAGGAAACAATGCAAAGATGGAGAAGCAGTGAAAGATACATGCAAAAATCTTCGAGCTTGCTGCATTCCATCCAATGAAGACCACAGGCGAGTTCCTGCGACATCTCCCACACCCTTGAGTGACTCAACACCAGGAATTATTGATGATATTTTAACAGTAAGGTTCACGACAGACTACTTTGAAGTAAGCAGCAAGAAAGATATGGTTGAAGAGTCTGAGGCGGGAAGGGGAACTGAGACCTCTCTTCCAAATGTTCACCATAGCTCATGA	71	13613.1	4568.28	18	80	NAGTDQGTAGNNAKMEKQ	71	78	AAAAAAAA
MOBKL1A	27735029	TTTTTTTT	8	1	-1	ATGAGCTTCTTGTTTGGTAGTCGCTCTTCTAAAACTTTTAAACCAAAGAAGAACATTCCAGAGGGTTCTCACCAGTATGAGCTCTTAAAACACGCAGAAGCCACACTTGGCAGTGGCAACCTTCGGATGGCTGTCATGCTTCCTGAAGGGGAAGATCTCAATGAATGGGTTGCAGTTAACACTGTGGATTTCTTCAATCAGATCAACATGCTTTATGGAACTATCACAGACTTCTGTACAGAAGAGAGTTGTCCAGTGATGTCAGCTGGCCCAAAATATGAGTATCATTGGGCAGATGGAACGAACATAAAGAAACCTATTAAGTGCTCTGCACCAAAGTATATTGATTACTTGATGACTTGGGTTCAGGACCAGTTGGATGATGAGACGTTATTTCCA…	ATGAGCTTCTTGTTTGGTAGTCGCTCTTCTAAAACTTTTAAACCAAAGAAGAACATTCCAGAGGGTTCTCACCAGTATGAGCTCTTAAAACACGCAGAAGCCACACTTGGCAGTGGCAACCTTCGGATGGCTGTCATGCTTCCTGAAGGGGAAGATCTCAATGAATGGGTTGCAGTTAACACTGTGGATTTCTTCAATCAGATCAACATGCTTTATGGAACTATCACAGACTTCTGTACAGAAGAGAGTTGTCCAGTGATGTCAGCTGGCCCAAAATATGAGTATCATTGGGCAGATGGAACGAACATAAAGAAACCTATTAAGTGCTCTGCACCAAAGTATATTGATTACTTGATGACTTGGGTTCAGGACCAGTTGGATGATGAGACGTTATTTCCA…	560	25089.9	23793.4	18	10	LSRNSTLLIEENLHHSKN	560	567	TTTTTTTT
PRRG1	215422383	CCCCCCCC	8	1	-1	ATGGGGAGGGTTTTCCTCACGGGAGAAAAAGCCAATTCCATATTAAAACGCTACCCAAGAGCTAATGGGTTTTTTGAAGAAATAAGACAGGGCAACATTGAGCGTGAGTGCAAAGAAGAATTCTGTACATTTGAAGAAGCAAGAGAAGCTTTTGAAAATAATGAAAAAACTAAGGAGTTTTGGAGCACCTACACAAAAGCGCAACAAGGGGAGAGTAACCGAGGAAGTGACTGGTTTCAGTTTTACCTTACCTTTCCGTTAATCTTTGGCCTCTTCATTATCCTCCTTGTCATTTTCCTAATCTGGAGATGCTTCCTAAGAAACAAAACTCGTAGACAGACAGTGACTGAAGGCCACATTCCTTTCCCTCAGCACCTTAATATTATCACCCCACCCCCC…	ATGGGGAGGGTTTTCCTCACGGGAGAAAAAGCCAATTCCATATTAAAACGCTACCCAAGAGCTAATGGGTTTTTTGAAGAAATAAGACAGGGCAACATTGAGCGTGAGTGCAAAGAAGAATTCTGTACATTTGAAGAAGCAAGAGAAGCTTTTGAAAATAATGAAAAAACTAAGGAGTTTTGGAGCACCTACACAAAAGCGCAACAAGGGGAGAGTAACCGAGGAAGTGACTGGTTTCAGTTTTACCTTACCTTTCCGTTAATCTTTGGCCTCTTCATTATCCTCCTTGTCATTTTCCTAATCTGGAGATGCTTCCTAAGAAACAAAACTCGTAGACAGACAGTGACTGAAGGCCACATTCCTTTCCCTCAGCACCTTAATATTATCACCCCACCCCCC…	394	24946.2	17984.1	18	67	HQMKCLTAVDCLQAFWDM	70	75	TTTTTT	164	169	AAAAAA	394	401	CCCCCCCC
PRRG1	4506135	CCCCCCCC	8	1	-1	ATGGGGAGGGTTTTCCTCACGGGAGAAAAAGCCAATTCCATATTAAAACGCTACCCAAGAGCTAATGGGTTTTTTGAAGAAATAAGACAGGGCAACATTGAGCGTGAGTGCAAAGAAGAATTCTGTACATTTGAAGAAGCAAGAGAAGCTTTTGAAAATAATGAAAAAACTAAGGAGTTTTGGAGCACCTACACAAAAGCGCAACAAGGGGAGAGTAACCGAGGAAGTGACTGGTTTCAGTTTTACCTTACCTTTCCGTTAATCTTTGGCCTCTTCATTATCCTCCTTGTCATTTTCCTAATCTGGAGATGCTTCCTAAGAAACAAAACTCGTAGACAGACAGTGACTGAAGGCCACATTCCTTTCCCTCAGCACCTTAATATTATCACCCCACCCCCC…	ATGGGGAGGGTTTTCCTCACGGGAGAAAAAGCCAATTCCATATTAAAACGCTACCCAAGAGCTAATGGGTTTTTTGAAGAAATAAGACAGGGCAACATTGAGCGTGAGTGCAAAGAAGAATTCTGTACATTTGAAGAAGCAAGAGAAGCTTTTGAAAATAATGAAAAAACTAAGGAGTTTTGGAGCACCTACACAAAAGCGCAACAAGGGGAGAGTAACCGAGGAAGTGACTGGTTTCAGTTTTACCTTACCTTTCCGTTAATCTTTGGCCTCTTCATTATCCTCCTTGTCATTTTCCTAATCTGGAGATGCTTCCTAAGAAACAAAACTCGTAGACAGACAGTGACTGAAGGCCACATTCCTTTCCCTCAGCACCTTAATATTATCACCCCACCCCCC…	394	24946.2	17984.1	18	67	HQMKCLTAVDCLQAFWDM	70	75	TTTTTT	164	169	AAAAAA	394	401	CCCCCCCC
RAPH1	47132519	CCCCCCCC	8	1	-1	ATGGAGCAGCTATCAGATGAAGAAATTGATCATGGTGCTGAAGAAGACAGTGACAAGGAAGATCAGGACCTGGACAAAATGTTTGGAGCCTGGCTTGGAGAACTAGACAAACTCACTCAGAGTTTGGATTCTGACAAGCCCATGGAACCAGTAAAAAGATCTCCTCTTCGCCAGGAAACAAACATGGCCAACTTTTCTTACCGCTTCTCCATATACAACTTGAATGAAGCTCTGAATCAGGGAGAGACTGTGGATCTGGATGCCTTGATGGCTGATCTTTGCTCTATAGAGCAGGAGCTCAGCAGCATTGGTTCAGGAAACAGTAAGCGTCAAATCACAGAAACGAAAGCTACTCAGAAATTGCCTGTTAGCCGACATACATTGAAACATGGCACCTTG…	ATGGAGCAGCTATCAGATGAAGAAATTGATCATGGTGCTGAAGAAGACAGTGACAAGGAAGATCAGGACCTGGACAAAATGTTTGGAGCCTGGCTTGGAGAACTAGACAAACTCACTCAGAGTTTGGATTCTGACAAGCCCATGGAACCAGTAAAAAGATCTCCTCTTCGCCAGGAAACAAACATGGCCAACTTTTCTTACCGCTTCTCCATATACAACTTGAATGAAGCTCTGAATCAGGGAGAGACTGTGGATCTGGATGCCTTGATGGCTGATCTTTGCTCTATAGAGCAGGAGCTCAGCAGCATTGGTTCAGGAAACAGTAAGCGTCAAATCACAGAAACGAAAGCTACTCAGAAATTGCCTGTTAGCCGACATACATTGAAACATGGCACCTTG…	2287	135250	86745.7	18	468	HLLLSLHPSLPKLPQNPL	1108	1113	AAAAAA	2110	2115	CCCCCC	2287	2294	CCCCCCCC	2439	2444	AAAAAA	3070	3075	CCCCCC	3253	3258	CCCCCC	3709	3714	CCCCCC	3132	3139	GTGTGTGT
SMARCC2	21237808	CCCCCCCC	8	1	-1	ATGGCGGTGCGGAAGAAGGACGGCGGCCCCAACGTGAAGTACTACGAGGCCGCGGACACCGTGACCCAGTTCGACAACGTGCGGCTGTGGCTCGGCAAGAACTACAAGAAGTATATACAAGCTGAACCACCCACCAACAAGTCCCTGTCTAGCCTGGTTGTACAGTTGCTACAATTTCAGGAAGAAGTTTTTGGCAAACATGTCAGCAATGCACCGCTCACTAAACTGCCGATCAAATGTTTCCTAGATTTCAAAGCGGGAGGCTCCTTGTGCCACATTCTTGCAGCTGCCTACAAATTCAAGAGTGACCAGGGATGGCGGCGTTACGATTTCCAGAATCCATCACGCATGGACCGCAATGTGGAAATGTTTATGACCATTGAGAAGTCCTTGGTGCAG…	ATGGCGGTGCGGAAGAAGGACGGCGGCCCCAACGTGAAGTACTACGAGGCCGCGGACACCGTGACCCAGTTCGACAACGTGCGGCTGTGGCTCGGCAAGAACTACAAGAAGTATATACAAGCTGAACCACCCACCAACAAGTCCCTGTCTAGCCTGGTTGTACAGTTGCTACAATTTCAGGAAGAAGTTTTTGGCAAACATGTCAGCAATGCACCGCTCACTAAACTGCCGATCAAATGTTTCCTAGATTTCAAAGCGGGAGGCTCCTTGTGCCACATTCTTGCAGCTGCCTACAAATTCAAGAGTGACCAGGGATGGCGGCGTTACGATTTCCAGAATCCATCACGCATGGACCGCAATGTGGAAATGTTTATGACCATTGAGAAGTCCTTGGTGCAG…	3214	124836	121248	17	40	LDPMAPHRSPTNKLLPQ	876	881	GGGGGG	1842	1847	AAAAAA	3009	3014	CCCCCC	3182	3187	CCCCCC	3214	3221	CCCCCCCC	3326	3331	CCCCCC
ZNF43	68303809	AAAAAAAA	8	1	-1	ATGGGACCATTGACATTTATGGATGTGGCCATAGAATTCTGTCTGGAGGAGTGGCAATGCCTGGACATTGCACAGCAGAATTTATATAGGAATGTGATGTTAGAGAACTACAGAAACCTGGTCTTCCTGGGTATTGCTGTCTCTAAGCCAGACCTGATCACCTGTCTGGAGCAAGAAAAAGAGCCTTGGGAGCCTATGAGGAGACATGAAATGGTAGCCAAACCCCCAGTTATGTGTTCTCATTTTACCCAAGACTTTTGGCCAGAGCAGCATATAAAAGATCCTTTCCAAAAAGCGACACTGAGAAGATATAAAAACTGTGAACATAAAAATGTACATTTAAAAAAAGACCATAAAAGTGTGGATGAGTGTAAGGTGCACAGAGGAGGTTATAATGGA…	ATGGGACCATTGACATTTATGGATGTGGCCATAGAATTCTGTCTGGAGGAGTGGCAATGCCTGGACATTGCACAGCAGAATTTATATAGGAATGTGATGTTAGAGAACTACAGAAACCTGGTCTTCCTGGGTATTGCTGTCTCTAAGCCAGACCTGATCACCTGTCTGGAGCAAGAAAAAGAGCCTTGGGAGCCTATGAGGAGACATGAAATGGTAGCCAAACCCCCAGTTATGTGTTCTCATTTTACCCAAGACTTTTGGCCAGAGCAGCATATAAAAGATCCTTTCCAAAAAGCGACACTGAGAAGATATAAAAACTGTGAACATAAAAATGTACATTTAAAAAAAGACCATAAAAGTGTGGATGAGTGTAAGGTGCACAGAGGAGGTTATAATGGA…	509	94121.3	22196.8	17	621	NFSNAKNVANHFACFHI	342	348	AAAAAAA	509	516	AAAAAAAA	745	752	AAAAAAAA	1837	1843	AAAAAAA
KIAA1586	55741653	AAAAAAAA	8	1	-1	ATGGGAGACCCGGGGTCGGAAATAATAGAATCTGTCCCTCCAGCTGGCCCTGAGGCATCTGAGTCAACAACGGATGAAAATGAAGACGACATTCAGTTTGTCAGTGAAGGACCATCGAGACCTGTTCTTGAATACATCGATCTGGTCTGTGGTGATGATGAAAACCCTAGCGCCTATTATAGTGATATTCTGTTTCCTAAAATGCCAAAACGACAGGGTGATTTTTTGCATTTTTTAAATGTGAAGAAGGTGAAAACAGACACAGAAAATAATGAAGTGAGCAAAAATCACTGCAGATTGTCTAAGGCAAAGGAACCACATTTCGAGTATATTGAACAACCAATCATTGAAGAAAAGCCATCACTTTCATCAAAGAAAGAAATAGATAATCTTGTGCTT…	ATGGGAGACCCGGGGTCGGAAATAATAGAATCTGTCCCTCCAGCTGGCCCTGAGGCATCTGAGTCAACAACGGATGAAAATGAAGACGACATTCAGTTTGTCAGTGAAGGACCATCGAGACCTGTTCTTGAATACATCGATCTGGTCTGTGGTGATGATGAAAACCCTAGCGCCTATTATAGTGATATTCTGTTTCCTAAAATGCCAAAACGACAGGGTGATTTTTTGCATTTTTTAAATGTGAAGAAGGTGAAAACAGACACAGAAAATAATGAAGTGAGCAAAAATCACTGCAGATTGTCTAAGGCAAAGGAACCACATTTCGAGTATATTGAACAACCAATCATTGAAGAAAAGCCATCACTTTCATCAAAGAAAGAAATAGATAATCTTGTGCTT…	612	89669.8	25324.9	16	565	LGNMMFLKPMVKFRIC	222	227	TTTTTT	231	236	TTTTTT	612	619	AAAAAAAA	821	827	AAAAAAA	1955	1960	AAAAAA
LOC100287705	239743354	TTTTTTTT	8	1	-1	ATGGTGACAGTCTTCTGGCATTCGGCATTGTGCAGGGCTCGCTTCAGACTTCCAGTTCTGGTCTTCAGGGCTGTGTTCAGGTCACATTCTCCCCAGGCCTGGAACTGGTATTTGCACTCCGCTAAAGGCTTACCGCCAAATTGCTTCTTCCAGTTGCAGGGGATCTTACATCTCTGGGTCTTCATGGTTTGCTTGCACTCAGCTCCAGTCCGAGTGCCCTCCCGTGTGCCCAGCCCACAGTCTCCACTGGTGGGCACACACACACTCCACTGCCATTCTCCACAGTCAGACTTCTTCACTTTTTTTTCTGGTTTCTCTTTCTTCCCTGCTTCAGCAGTATCCACAGCTGCCAGTATGAAAATGAATGCCAAGAAGGCAGCTGCAAATTTTCGACGCTGC…	ATGGTGACAGTCTTCTGGCATTCGGCATTGTGCAGGGCTCGCTTCAGACTTCCAGTTCTGGTCTTCAGGGCTGTGTTCAGGTCACATTCTCCCCAGGCCTGGAACTGGTATTTGCACTCCGCTAAAGGCTTACCGCCAAATTGCTTCTTCCAGTTGCAGGGGATCTTACATCTCTGGGTCTTCATGGTTTGCTTGCACTCAGCTCCAGTCCGAGTGCCCTCCCGTGTGCCCAGCCCACAGTCTCCACTGGTGGGCACACACACACTCCACTGCCATTCTCCACAGTCAGACTTCTTCACTTTTTTTCTGGTTTCTCTTTCTTCCCTGCTTCAGCAGTATCCACAGCTGCCAGTATGAAAATGAATGCCAAGAAGGCAGCTGCAAATTTTCGACGCTGCT…	300	15607.7	13581.5	16	19	LVSLSSLLQQYPQLPV	300	307	TTTTTTTT	255	265	CACACACACAC
TDRD1	38505161	AAAAAAAA	8	1	-1	ATGAGTGTTAAATCGCCATTTAATGTGATGTCAAGAAATAATTTGGAAGCACCTCCTTGTAAGATGACAGAGCCATTTAATTTTGAGAAAAATGAAAACAAGCTTCCACCACATGAGTCTTTAAGAAGTCCTGGAACACTTCCTAACCACCCTAATTTCAGGCTGAAAAGCTCAGAGAATGGAAATAAAAAGAACAATTTTTTGCTTTGTGAGCAAACCAAACAATATTTGGCTAGTCAGGAAGACAATTCAGTTTCTTCAAACCCGAATGGCATCAACGGAGAAGTAGTTGGCTCCAAAGGAGACAGGAAAAAATTGCCAGCAGGAAACTCAGTGTCACCACCAAGTGCTGAAAGTAATTCACCACCCAAAGAAGTGAATATTAAGCCTGGAAATAAT…	ATGAGTGTTAAATCGCCATTTAATGTGATGTCAAGAAATAATTTGGAAGCACCTCCTTGTAAGATGACAGAGCCATTTAATTTTGAGAAAAATGAAAACAAGCTTCCACCACATGAGTCTTTAAGAAGTCCTGGAACACTTCCTAACCACCCTAATTTCAGGCTGAAAAGCTCAGAGAATGGAAATAAAAAGAACAATTTTTTGCTTTGTGAGCAAACCAAACAATATTTGGCTAGTCAGGAAGACAATTCAGTTTCTTCAAACCCGAATGGCATCAACGGAGAAGTAGTTGGCTCCAAAGGAGACAGGAAAAAATTGCCAGCAGGAAACTCAGTGTCACCACCAAGTGCTGAAAGTAATTCACCACCCAAAGAAGTGAATATTAAGCCTGGAAATAAT…	3534	132885	133828	16	-7	QHLLEVNPYETGNSKG	198	203	TTTTTT	310	315	AAAAAA	417	423	AAAAAAA	1882	1887	AAAAAA	2313	2319	TTTTTTT	3225	3230	AAAAAA	3363	3368	AAAAAA	3523	3528	AAAAAA	3534	3541	AAAAAAAA
XRCC2	4885657	TTTTTTTT	8	1	-1	ATGTGTAGTGCCTTCCATAGGGCTGAGTCTGGGACCGAGCTCCTTGCCCGACTTGAAGGTAGAAGTTCCTTGAAAGAAATAGAACCAAATCTGTTTGCTGATGAAGATTCACCTGTGCATGGTGATATTCTTGAATTTCATGGCCCAGAAGGAACAGGAAAAACAGAAATGCTTTATCACCTAACAGCACGATGTATACTTCCCAAATCAGAAGGTGGCCTGGAAGTAGAAGTCTTATTTATTGATACAGATTACCACTTTGATATGCTCCGGCTAGTTACAATTCTTGAGCACAGACTATCCCAAAGCTCTGAAGAAATAATCAAATACTGCCTGGGAAGATTTTTTTTGGTGTACTGCAGTAGTAGCACCCACTTACTTCTTACACTTTACTCACTA…	ATGTGTAGTGCCTTCCATAGGGCTGAGTCTGGGACCGAGCTCCTTGCCCGACTTGAAGGTAGAAGTTCCTTGAAAGAAATAGAACCAAATCTGTTTGCTGATGAAGATTCACCTGTGCATGGTGATATTCTTGAATTTCATGGCCCAGAAGGAACAGGAAAAACAGAAATGCTTTATCACCTAACAGCACGATGTATACTTCCCAAATCAGAAGGTGGCCTGGAAGTAGAAGTCTTATTTATTGATACAGATTACCACTTTGATATGCTCCGGCTAGTTACAATTCTTGAGCACAGACTATCCCAAAGCTCTGAAGAAATAATCAAATACTGCCTGGGAAGATTTTTTTGGTGTACTGCAGTAGTAGCACCCACTTACTTCTTACACTTTACTCACTAG…	343	31955.4	15060.6	16	148	WCTAVVAPTYFLHFTH	343	350	TTTTTTTT	795	801	AAAAAAA	804	810	TTTTTTT
ZNF567	34303941	AAAAAAAA	8	1	-1	ATGGATGTGATGTTGGAAAACTATTGCCACCTCATCTCTGTGGGGTGTCACATGACCAAACCTGATGTGATCCTCAAGTTGGAACGAGGAGAAGAGCCATGGACATCATTTGCAGGTCATACCTGCTTGGAAGAAAACTGGAAAGCTGAAGACTTTTTAGTGAAATTCAAGGAACACCAAGAGAAGTATTCTAGATCAGTTGTAAGCATCAACCACAAAAAACTGGTGAAGGAGAAGAGTAAAATATATGAAAAGACATTTACTCTAGGCAAAAACCCTGTGAATTCAAAAAATCTACCTCCTGAATATGATACTCATGGAAGGATTTTGAAAAATGTTTCAGAATTAATCATCAGTAATCTAAATCCTGCAAGAAAGAGACTTAGTGAGTATAATGGA…	ATGGATGTGATGTTGGAAAACTATTGCCACCTCATCTCTGTGGGGTGTCACATGACCAAACCTGATGTGATCCTCAAGTTGGAACGAGGAGAAGAGCCATGGACATCATTTGCAGGTCATACCTGCTTGGAAGAAAACTGGAAAGCTGAAGACTTTTTAGTGAAATTCAAGGAACACCAAGAGAAGTATTCTAGATCAGTTGTAAGCATCAACCACAAAAAACTGGTGAAGGAGAAGAGTAAAATATATGAAAAGACATTTACTCTAGGCAAAAACCCTGTGAATTCAAAAAATCTACCTCCTGAATATGATACTCATGGAAGGATTTTGAAAAATGTTTCAGAATTAATCATCAGTAATCTAAATCCTGCAAGAAAGAGACTTAGTGAGTATAATGGA…	656	71553.9	27130.8	16	380	NIHAMNVGNLSAGNQY	217	222	AAAAAA	288	293	AAAAAA	631	637	AAAAAAA	656	663	AAAAAAAA	895	903	ACACACACA	1045	1052	CTCTCTCT
C14orf39	190610010	TTTTTTTT	8	1	-1	ATGAATGACAGCCTGTTTGTCAGTTTGGACAGACTTTTGCTAGAATTTGTCTTCCAGTATGAGCAAGACATAAGTACTAAAGAAGAGATGATTCAAAGAATTAATAAATGCTGTGAAGATATTAAGGAAAACAAAGTAACTATTTGTAGGATACACGAAACTATAAATGCAACAGATGAGGAAATTGATCATTACTGTAAACATAGTGAGGAGATTAAAGACAACTGTAGAAACTGGAAGCCAACATGTGATGTTTTTCGTAAACATGAAGATTATATGCAGGACCAATTTACTGTTTATCAAGGAACTGTTGAAAAAGACAAAGAAATGTATCATGATTATATATGTCAGTATAAAGAAGTTTTGAAGCAGTACCAACTAAAATACTCAGAAACACCC…	ATGAATGACAGCCTGTTTGTCAGTTTGGACAGACTTTTGCTAGAATTTGTCTTCCAGTATGAGCAAGACATAAGTACTAAAGAAGAGATGATTCAAAGAATTAATAAATGCTGTGAAGATATTAAGGAAAACAAAGTAACTATTTGTAGGATACACGAAACTATAAATGCAACAGATGAGGAAATTGATCATTACTGTAAACATAGTGAGGAGATTAAAGACAACTGTAGAAACTGGAAGCCAACATGTGATGTTTTTCGTAAACATGAAGATTATATGCAGGACCAATTTACTGTTTATCAAGGAACTGTTGAAAAAGACAAAGAAATGTATCATGATTATATATGTCAGTATAAAGAAGTTTTGAAGCAGTACCAACTAAAATACTCAGAAACACCC…	1755	68163.3	69860.2	15	-15	ELVINSLNYFTVLCS	1343	1349	CCCCCCC	1755	1762	TTTTTTTT	1182	1189	TATATATA	1236	1243	AGAGAGAG
LOC342346	222446620	CCCCCCCC	8	1	-1	ATGAGCTTCTCACTCACGTTCACCGAGCTGGCCAACATCGCCATCCCACAGTGCGGGGTGCTGAACTTCAAGGCCCTGCACCTCCTGCTGCACGGCATCTTGGAGCACATCCACATGGCCGAGCTCAAGAAAGTCCTCTCAGGCGATGAGGACTTCCTGCAGACCTCGCAGGTGGTCATCATGCCCAGGGAAGGAGACGCCCAGCCTATCCTCAACCCCATGAAGAGGCTCAGCAATGTCTTCGACCACGTGGTGAGCCGCCTCGACAAGTTGGAGAACCAGCTGGCCCTGCTGCAGGACCTGCCCTCCACTGCCCAGCTGCTGGAAGCCAGCCAGGGCACTGCCCGGCCCGTCCAGGACCTGTGGCATCTGATCAAGCTCCGGAAGATGGTGGAGGGT…	ATGAGCTTCTCACTCACGTTCACCGAGCTGGCCAACATCGCCATCCCACAGTGCGGGGTGCTGAACTTCAAGGCCCTGCACCTCCTGCTGCACGGCATCTTGGAGCACATCCACATGGCCGAGCTCAAGAAAGTCCTCTCAGGCGATGAGGACTTCCTGCAGACCTCGCAGGTGGTCATCATGCCCAGGGAAGGAGACGCCCAGCCTATCCTCAACCCCATGAAGAGGCTCAGCAATGTCTTCGACCACGTGGTGAGCCGCCTCGACAAGTTGGAGAACCAGCTGGCCCTGCTGCAGGACCTGCCCTCCACTGCCCAGCTGCTGGAAGCCAGCCAGGGCACTGCCCGGCCCGTCCAGGACCTGTGGCATCTGATCAAGCTCCGGAAGATGGTGGAGGGT…	3204	125036	119055	15	56	CAPAPVPAQLPRALT	3204	3211	CCCCCCCC	3400	3405	CCCCCC	2421	2428	GAGAGAGA
MARVELD2	84370252	AAAAAAAA	8	1	-1	ATGTCAAATGATGGAAGATCCAGGAATCGGGACAGGCGCTACGATGAGGTCCCAAGCGACCTGCCCTATCAAGATACCACCATAAGAACCCACCCAACTCTTCATGACAGTGAGCGGGCAGTGAGCGCTGATCCCTTGCCACCACCCCCTCTCCCATTACAGCCACCATTCGGCCCAGACTTCTACTCAAGTGACACAGAAGAACCAGCTATAGCGCCAGATCTCAAACCAGTAAGGCGCTTTGTCCCTGACTCCTGGAAGAACTTTTTCAGAGGGAAGAAAAAGGACCCCGAATGGGATAAGCCGGTGTCTGATATCAGGTACATCTCCGATGGAGTGGAGTGTTCACCACCAGCCTCTCCAGCAAGACCAAACCACCGTTCGCCCCTCAACTCCTGC…	ATGTCAAATGATGGAAGATCCAGGAATCGGGACAGGCGCTACGATGAGGTCCCAAGCGACCTGCCCTATCAAGATACCACCATAAGAACCCACCCAACTCTTCATGACAGTGAGCGGGCAGTGAGCGCTGATCCCTTGCCACCACCCCCTCTCCCATTACAGCCACCATTCGGCCCAGACTTCTACTCAAGTGACACAGAAGAACCAGCTATAGCGCCAGATCTCAAACCAGTAAGGCGCTTTGTCCCTGACTCCTGGAAGAACTTTTTCAGAGGGAAGAAAAAGGACCCCGAATGGGATAAGCCGGTGTCTGATATCAGGTACATCTCCGATGGAGTGGAGTGTTCACCACCAGCCTCTCCAGCAAGACCAAACCACCGTTCGCCCCTCAACTCCTGC…	1543	64165.6	60861.1	15	27	RMILHFWKKKNAVIT	1284	1289	CCCCCC	1543	1550	AAAAAAAA	1571	1578	AAAAAAAA	492	500	ACACACACA
NOL7	13569843	AAAAAAAA	8	1	-1	ATGGTGCAGCTCCGACCGCGAGCGTCTCGCGCCCCGGCGTCGGCGGAGGCGATGGTGGACGAGGGCCAGCTGGCCTCGGAGGAGGAGGAGGCGGAGCACGGGCTGTTGCTCGGGCAGCCCAGCAGCGGCGCGGCCGCCGAGCCCCTGGAGGAAGACGAGGAAGGGGACGATGAGTTTGACGATGAGGCCCCGGAGGAGCTGACTTTCGCCAGCGCCCAGGCGGAAGCGAGAGAAGAGGAGCGGCGAGTGCGGGAGACCGTGCGCAGGGATAAAACGCTCCTGAAGGAGAAGAGGAAGCGACGCGAGGAGCTGTTCATCGAACAGAAGAAAAGAAAACTCCTTCCAGACACTATTTTGGAGAAGTTAACCACAGCTTCACAGACTAACATCAAGAAATCG…	ATGGTGCAGCTCCGACCGCGAGCGTCTCGCGCCCCGGCGTCGGCGGAGGCGATGGTGGACGAGGGCCAGCTGGCCTCGGAGGAGGAGGAGGCGGAGCACGGGCTGTTGCTCGGGCAGCCCAGCAGCGGCGCGGCCGCCGAGCCCCTGGAGGAAGACGAGGAAGGGGACGATGAGTTTGACGATGAGGCCCCGGAGGAGCTGACTTTCGCCAGCGCCCAGGCGGAAGCGAGAGAAGAGGAGCGGCGAGTGCGGGAGACCGTGCGCAGGGATAAAACGCTCCTGAAGGAGAAGAGGAAGCGACGCGAGGAGCTGTTCATCGAACAGAAGAAAAGAAAACTCCTTCCAGACACTATTTTGGAGAAGTTAACCACAGCTTCACAGACTAACATCAAGAAATCG…	707	29425.2	28506.9	15	5	NKMPRGLKDGGWSER	707	714	AAAAAAAA
PA2G4	124494254	AAAAAAAA	8	1	-1	ATGTCGGGCGAGGACGAGCAACAGGAGCAAACTATCGCTGAGGACCTGGTCGTGACCAAGTATAAGATGGGGGGCGACATCGCCAACAGGGTACTTCGGTCCTTGGTGGAAGCATCTAGCTCAGGTGTGTCGGTACTGAGCCTGTGTGAGAAAGGTGATGCCATGATTATGGAAGAAACAGGGAAAATCTTCAAGAAAGAAAAGGAAATGAAGAAAGGTATTGCTTTTCCCACCAGCATTTCGGTAAATAACTGTGTATGTCACTTCTCCCCTTTGAAGAGCGACCAGGATTATATTCTCAAGGAAGGTGACTTGGTAAAAATTGACCTTGGGGTCCATGTGGATGGCTTCATCGCTAATGTAGCTCACACTTTTGTGGTTGATGTAGCTCAGGGGACC…	ATGTCGGGCGAGGACGAGCAACAGGAGCAAACTATCGCTGAGGACCTGGTCGTGACCAAGTATAAGATGGGGGGCGACATCGCCAACAGGGTACTTCGGTCCTTGGTGGAAGCATCTAGCTCAGGTGTGTCGGTACTGAGCCTGTGTGAGAAAGGTGATGCCATGATTATGGAAGAAACAGGGAAAATCTTCAAGAAAGAAAAGGAAATGAAGAAAGGTATTGCTTTTCCCACCAGCATTTCGGTAAATAACTGTGTATGTCACTTCTCCCCTTTGAAGAGCGACCAGGATTATATTCTCAAGGAAGGTGACTTGGTAAAAATTGACCTTGGGGTCCATGTGGATGGCTTCATCGCTAATGTAGCTCACACTTTTGTGGTTGATGTAGCTCAGGGGACC…	1108	43785.2	43230	15	8	RRPPRLQRMPPVGKH	69	74	GGGGGG	593	598	AAAAAA	1108	1115	AAAAAAAA
SACS	163659918	AAAAAAAA	8	1	-1	ATGGAGACCAAGGAGAACAGGTGGGTCCCGGTGACCGTGCTCCCCGGCTGCGTGGGCTGCAGGACCGTCGCGGCGCTGGCGTCCTGGACCGTGCGCGATGTGAAGGAACGTATCTTCGCGGAGACTGGCTTCCCGGTGTCGGAGCAGCGGCTGTGGCGCGGCGGCCGCGAGTTATCTGACTGGATCAAGATTGGAGATCTGACTTCCAAAAATTGTCATCTTTTTGTAAACCTTCAATCAAAAGGCTTAAAAGGGGGAGGTCGATTTGGTCAGACAACGCCACCACTTGTTGATTTTCTCAAGGACATTTTGAGAAGATATCCAGAAGGAGGACAGATTCTTAAGGAATTAATTCAGAATGCAGAAGATGCTGGGGCGACAGAAGTTAAATTTTTATAT…	ATGGAGACCAAGGAGAACAGGTGGGTCCCGGTGACCGTGCTCCCCGGCTGCGTGGGCTGCAGGACCGTCGCGGCGCTGGCGTCCTGGACCGTGCGCGATGTGAAGGAACGTATCTTCGCGGAGACTGGCTTCCCGGTGTCGGAGCAGCGGCTGTGGCGCGGCGGCCGCGAGTTATCTGACTGGATCAAGATTGGAGATCTGACTTCCAAAAATTGTCATCTTTTTGTAAACCTTCAATCAAAAGGCTTAAAAGGGGGAGGTCGATTTGGTCAGACAACGCCACCACTTGTTGATTTTCTCAAGGACATTTTGAGAAGATATCCAGAAGGAGGACAGATTCTTAAGGAATTAATTCAGAATGCAGAAGATGCTGGGGCGACAGAAGTTAAATTTTTATAT…	3321	521107	127167	15	3455	LKPYRSVLVLIKMFF	2557	2562	AAAAAA	2593	2598	AAAAAA	3276	3281	AAAAAA	3321	3328	AAAAAAAA	5143	5151	AAAAAAAAA	5403	5408	AAAAAA	6166	6172	TTTTTTT	6181	6186	TTTTTT	8234	8239	AAAAAA	8584	8589	AAAAAA	8607	8612	TTTTTT	8787	8793	AAAAAAA
TRIM26	4508005	AAAAAAAA	8	1	-1	ATGGCCACGTCAGCCCCACTACGGAGCCTGGAAGAGGAGGTGACCTGCTCCATCTGTCTTGATTACCTGCGGGACCCTGTGACCATTGACTGTGGCCACGTCTTCTGCCGCAGCTGCACCACAGACGTCCGCCCCATCTCAGGGAGCCGCCCCGTCTGCCCACTCTGCAAGAAGCCTTTTAAGAAGGAGAACATCCGACCCGTGTGGCAACTGGCCAGCCTGGTGGAGAACATTGAGCGGCTGAAGGTGGACAAGGGCAGGCAGCCGGGAGAGGTGACCCGGGAGCAGCAGGATGCAAAGTTGTGCGAGCGACACCGAGAGAAGCTGCACTACTACTGTGAGGACGACGGGAAGCTGCTGTGCGTGATGTGCCGGGAGTCCCGGGAGCACAGGCCCCAC…	ATGGCCACGTCAGCCCCACTACGGAGCCTGGAAGAGGAGGTGACCTGCTCCATCTGTCTTGATTACCTGCGGGACCCTGTGACCATTGACTGTGGCCACGTCTTCTGCCGCAGCTGCACCACAGACGTCCGCCCCATCTCAGGGAGCCGCCCCGTCTGCCCACTCTGCAAGAAGCCTTTTAAGAAGGAGAACATCCGACCCGTGTGGCAACTGGCCAGCCTGGTGGAGAACATTGAGCGGCTGAAGGTGGACAAGGGCAGGCAGCCGGGAGAGGTGACCCGGGAGCAGCAGGATGCAAAGTTGTGCGAGCGACACCGAGAGAAGCTGCACTACTACTGTGAGGACGACGGGAAGCTGCTGTGCGTGATGTGCCGGGAGTCCCGGGAGCACAGGCCCCAC…	838	62163.6	34250.2	15	243	RPENSQINSSLCNEA	440	445	AAAAAA	838	845	AAAAAAAA	871	878	CTCTCTCT
TRIM26	4508005	AAAAAAAA	8	1	-1	ATGGCCACGTCAGCCCCACTACGGAGCCTGGAAGAGGAGGTGACCTGCTCCATCTGTCTTGATTACCTGCGGGACCCTGTGACCATTGACTGTGGCCACGTCTTCTGCCGCAGCTGCACCACAGACGTCCGCCCCATCTCAGGGAGCCGCCCCGTCTGCCCACTCTGCAAGAAGCCTTTTAAGAAGGAGAACATCCGACCCGTGTGGCAACTGGCCAGCCTGGTGGAGAACATTGAGCGGCTGAAGGTGGACAAGGGCAGGCAGCCGGGAGAGGTGACCCGGGAGCAGCAGGATGCAAAGTTGTGCGAGCGACACCGAGAGAAGCTGCACTACTACTGTGAGGACGACGGGAAGCTGCTGTGCGTGATGTGCCGGGAGTCCCGGGAGCACAGGCCCCAC…	ATGGCCACGTCAGCCCCACTACGGAGCCTGGAAGAGGAGGTGACCTGCTCCATCTGTCTTGATTACCTGCGGGACCCTGTGACCATTGACTGTGGCCACGTCTTCTGCCGCAGCTGCACCACAGACGTCCGCCCCATCTCAGGGAGCCGCCCCGTCTGCCCACTCTGCAAGAAGCCTTTTAAGAAGGAGAACATCCGACCCGTGTGGCAACTGGCCAGCCTGGTGGAGAACATTGAGCGGCTGAAGGTGGACAAGGGCAGGCAGCCGGGAGAGGTGACCCGGGAGCAGCAGGATGCAAAGTTGTGCGAGCGACACCGAGAGAAGCTGCACTACTACTGTGAGGACGACGGGAAGCTGCTGTGCGTGATGTGCCGGGAGTCCCGGGAGCACAGGCCCCAC…	838	62163.6	34250.2	15	243	RPENSQINSSLCNEA	440	445	AAAAAA	838	845	AAAAAAAA	871	878	CTCTCTCT
TRIM26	4508005	AAAAAAAA	8	1	-1	ATGGCCACGTCAGCCCCACTACGGAGCCTGGAAGAGGAGGTGACCTGCTCCATCTGTCTTGATTACCTGCGGGACCCTGTGACCATTGACTGTGGCCACGTCTTCTGCCGCAGCTGCACCACAGACGTCCGCCCCATCTCAGGGAGCCGCCCCGTCTGCCCACTCTGCAAGAAGCCTTTTAAGAAGGAGAACATCCGACCCGTGTGGCAACTGGCCAGCCTGGTGGAGAACATTGAGCGGCTGAAGGTGGACAAGGGCAGGCAGCCGGGAGAGGTGACCCGGGAGCAGCAGGATGCAAAGTTGTGCGAGCGACACCGAGAGAAGCTGCACTACTACTGTGAGGACGACGGGAAGCTGCTGTGCGTGATGTGCCGGGAGTCCCGGGAGCACAGGCCCCAC…	ATGGCCACGTCAGCCCCACTACGGAGCCTGGAAGAGGAGGTGACCTGCTCCATCTGTCTTGATTACCTGCGGGACCCTGTGACCATTGACTGTGGCCACGTCTTCTGCCGCAGCTGCACCACAGACGTCCGCCCCATCTCAGGGAGCCGCCCCGTCTGCCCACTCTGCAAGAAGCCTTTTAAGAAGGAGAACATCCGACCCGTGTGGCAACTGGCCAGCCTGGTGGAGAACATTGAGCGGCTGAAGGTGGACAAGGGCAGGCAGCCGGGAGAGGTGACCCGGGAGCAGCAGGATGCAAAGTTGTGCGAGCGACACCGAGAGAAGCTGCACTACTACTGTGAGGACGACGGGAAGCTGCTGTGCGTGATGTGCCGGGAGTCCCGGGAGCACAGGCCCCAC…	838	62163.6	34250.2	15	243	RPENSQINSSLCNEA	440	445	AAAAAA	838	845	AAAAAAAA	871	878	CTCTCTCT
TRIM26	4508005	AAAAAAAA	8	1	-1	ATGGCCACGTCAGCCCCACTACGGAGCCTGGAAGAGGAGGTGACCTGCTCCATCTGTCTTGATTACCTGCGGGACCCTGTGACCATTGACTGTGGCCACGTCTTCTGCCGCAGCTGCACCACAGACGTCCGCCCCATCTCAGGGAGCCGCCCCGTCTGCCCACTCTGCAAGAAGCCTTTTAAGAAGGAGAACATCCGACCCGTGTGGCAACTGGCCAGCCTGGTGGAGAACATTGAGCGGCTGAAGGTGGACAAGGGCAGGCAGCCGGGAGAGGTGACCCGGGAGCAGCAGGATGCAAAGTTGTGCGAGCGACACCGAGAGAAGCTGCACTACTACTGTGAGGACGACGGGAAGCTGCTGTGCGTGATGTGCCGGGAGTCCCGGGAGCACAGGCCCCAC…	ATGGCCACGTCAGCCCCACTACGGAGCCTGGAAGAGGAGGTGACCTGCTCCATCTGTCTTGATTACCTGCGGGACCCTGTGACCATTGACTGTGGCCACGTCTTCTGCCGCAGCTGCACCACAGACGTCCGCCCCATCTCAGGGAGCCGCCCCGTCTGCCCACTCTGCAAGAAGCCTTTTAAGAAGGAGAACATCCGACCCGTGTGGCAACTGGCCAGCCTGGTGGAGAACATTGAGCGGCTGAAGGTGGACAAGGGCAGGCAGCCGGGAGAGGTGACCCGGGAGCAGCAGGATGCAAAGTTGTGCGAGCGACACCGAGAGAAGCTGCACTACTACTGTGAGGACGACGGGAAGCTGCTGTGCGTGATGTGCCGGGAGTCCCGGGAGCACAGGCCCCAC…	838	62163.6	34250.2	15	243	RPENSQINSSLCNEA	440	445	AAAAAA	838	845	AAAAAAAA	871	878	CTCTCTCT
TRIM26	4508005	AAAAAAAA	8	1	-1	ATGGCCACGTCAGCCCCACTACGGAGCCTGGAAGAGGAGGTGACCTGCTCCATCTGTCTTGATTACCTGCGGGACCCTGTGACCATTGACTGTGGCCACGTCTTCTGCCGCAGCTGCACCACAGACGTCCGCCCCATCTCAGGGAGCCGCCCCGTCTGCCCACTCTGCAAGAAGCCTTTTAAGAAGGAGAACATCCGACCCGTGTGGCAACTGGCCAGCCTGGTGGAGAACATTGAGCGGCTGAAGGTGGACAAGGGCAGGCAGCCGGGAGAGGTGACCCGGGAGCAGCAGGATGCAAAGTTGTGCGAGCGACACCGAGAGAAGCTGCACTACTACTGTGAGGACGACGGGAAGCTGCTGTGCGTGATGTGCCGGGAGTCCCGGGAGCACAGGCCCCAC…	ATGGCCACGTCAGCCCCACTACGGAGCCTGGAAGAGGAGGTGACCTGCTCCATCTGTCTTGATTACCTGCGGGACCCTGTGACCATTGACTGTGGCCACGTCTTCTGCCGCAGCTGCACCACAGACGTCCGCCCCATCTCAGGGAGCCGCCCCGTCTGCCCACTCTGCAAGAAGCCTTTTAAGAAGGAGAACATCCGACCCGTGTGGCAACTGGCCAGCCTGGTGGAGAACATTGAGCGGCTGAAGGTGGACAAGGGCAGGCAGCCGGGAGAGGTGACCCGGGAGCAGCAGGATGCAAAGTTGTGCGAGCGACACCGAGAGAAGCTGCACTACTACTGTGAGGACGACGGGAAGCTGCTGTGCGTGATGTGCCGGGAGTCCCGGGAGCACAGGCCCCAC…	838	62163.6	34250.2	15	243	RPENSQINSSLCNEA	440	445	AAAAAA	838	845	AAAAAAAA	871	878	CTCTCTCT
TRIM26	4508005	AAAAAAAA	8	1	-1	ATGGCCACGTCAGCCCCACTACGGAGCCTGGAAGAGGAGGTGACCTGCTCCATCTGTCTTGATTACCTGCGGGACCCTGTGACCATTGACTGTGGCCACGTCTTCTGCCGCAGCTGCACCACAGACGTCCGCCCCATCTCAGGGAGCCGCCCCGTCTGCCCACTCTGCAAGAAGCCTTTTAAGAAGGAGAACATCCGACCCGTGTGGCAACTGGCCAGCCTGGTGGAGAACATTGAGCGGCTGAAGGTGGACAAGGGCAGGCAGCCGGGAGAGGTGACCCGGGAGCAGCAGGATGCAAAGTTGTGCGAGCGACACCGAGAGAAGCTGCACTACTACTGTGAGGACGACGGGAAGCTGCTGTGCGTGATGTGCCGGGAGTCCCGGGAGCACAGGCCCCAC…	ATGGCCACGTCAGCCCCACTACGGAGCCTGGAAGAGGAGGTGACCTGCTCCATCTGTCTTGATTACCTGCGGGACCCTGTGACCATTGACTGTGGCCACGTCTTCTGCCGCAGCTGCACCACAGACGTCCGCCCCATCTCAGGGAGCCGCCCCGTCTGCCCACTCTGCAAGAAGCCTTTTAAGAAGGAGAACATCCGACCCGTGTGGCAACTGGCCAGCCTGGTGGAGAACATTGAGCGGCTGAAGGTGGACAAGGGCAGGCAGCCGGGAGAGGTGACCCGGGAGCAGCAGGATGCAAAGTTGTGCGAGCGACACCGAGAGAAGCTGCACTACTACTGTGAGGACGACGGGAAGCTGCTGTGCGTGATGTGCCGGGAGTCCCGGGAGCACAGGCCCCAC…	838	62163.6	34250.2	15	243	RPENSQINSSLCNEA	440	445	AAAAAA	838	845	AAAAAAAA	871	878	CTCTCTCT
TRIM26	4508005	AAAAAAAA	8	1	-1	ATGGCCACGTCAGCCCCACTACGGAGCCTGGAAGAGGAGGTGACCTGCTCCATCTGTCTTGATTACCTGCGGGACCCTGTGACCATTGACTGTGGCCACGTCTTCTGCCGCAGCTGCACCACAGACGTCCGCCCCATCTCAGGGAGCCGCCCCGTCTGCCCACTCTGCAAGAAGCCTTTTAAGAAGGAGAACATCCGACCCGTGTGGCAACTGGCCAGCCTGGTGGAGAACATTGAGCGGCTGAAGGTGGACAAGGGCAGGCAGCCGGGAGAGGTGACCCGGGAGCAGCAGGATGCAAAGTTGTGCGAGCGACACCGAGAGAAGCTGCACTACTACTGTGAGGACGACGGGAAGCTGCTGTGCGTGATGTGCCGGGAGTCCCGGGAGCACAGGCCCCAC…	ATGGCCACGTCAGCCCCACTACGGAGCCTGGAAGAGGAGGTGACCTGCTCCATCTGTCTTGATTACCTGCGGGACCCTGTGACCATTGACTGTGGCCACGTCTTCTGCCGCAGCTGCACCACAGACGTCCGCCCCATCTCAGGGAGCCGCCCCGTCTGCCCACTCTGCAAGAAGCCTTTTAAGAAGGAGAACATCCGACCCGTGTGGCAACTGGCCAGCCTGGTGGAGAACATTGAGCGGCTGAAGGTGGACAAGGGCAGGCAGCCGGGAGAGGTGACCCGGGAGCAGCAGGATGCAAAGTTGTGCGAGCGACACCGAGAGAAGCTGCACTACTACTGTGAGGACGACGGGAAGCTGCTGTGCGTGATGTGCCGGGAGTCCCGGGAGCACAGGCCCCAC…	838	62163.6	34250.2	15	243	RPENSQINSSLCNEA	440	445	AAAAAA	838	845	AAAAAAAA	871	878	CTCTCTCT
TRIM26	4508005	AAAAAAAA	8	1	-1	ATGGCCACGTCAGCCCCACTACGGAGCCTGGAAGAGGAGGTGACCTGCTCCATCTGTCTTGATTACCTGCGGGACCCTGTGACCATTGACTGTGGCCACGTCTTCTGCCGCAGCTGCACCACAGACGTCCGCCCCATCTCAGGGAGCCGCCCCGTCTGCCCACTCTGCAAGAAGCCTTTTAAGAAGGAGAACATCCGACCCGTGTGGCAACTGGCCAGCCTGGTGGAGAACATTGAGCGGCTGAAGGTGGACAAGGGCAGGCAGCCGGGAGAGGTGACCCGGGAGCAGCAGGATGCAAAGTTGTGCGAGCGACACCGAGAGAAGCTGCACTACTACTGTGAGGACGACGGGAAGCTGCTGTGCGTGATGTGCCGGGAGTCCCGGGAGCACAGGCCCCAC…	ATGGCCACGTCAGCCCCACTACGGAGCCTGGAAGAGGAGGTGACCTGCTCCATCTGTCTTGATTACCTGCGGGACCCTGTGACCATTGACTGTGGCCACGTCTTCTGCCGCAGCTGCACCACAGACGTCCGCCCCATCTCAGGGAGCCGCCCCGTCTGCCCACTCTGCAAGAAGCCTTTTAAGAAGGAGAACATCCGACCCGTGTGGCAACTGGCCAGCCTGGTGGAGAACATTGAGCGGCTGAAGGTGGACAAGGGCAGGCAGCCGGGAGAGGTGACCCGGGAGCAGCAGGATGCAAAGTTGTGCGAGCGACACCGAGAGAAGCTGCACTACTACTGTGAGGACGACGGGAAGCTGCTGTGCGTGATGTGCCGGGAGTCCCGGGAGCACAGGCCCCAC…	838	62163.6	34250.2	15	243	RPENSQINSSLCNEA	440	445	AAAAAA	838	845	AAAAAAAA	871	878	CTCTCTCT
ZNF572	223468695	AAAAAAAA	8	1	-1	ATGGAGCAAGAAAAAAAACTGTTGGTCTCAGATTCTAACAGCTTTATGGAGAGGGAGAGTTTGAAAAGCCCTTTCACAGGAGATACAAGTATGAATAATTTGGAAACTGTTCACCACAATAATTCTAAGGCAGATAAACTTAAAGAGAAACCTTCAGAATGGTCTAAAAGACATAGACCACAACATTATAAGCATGAGGATGCAAAAGAAATGCCACTGACATGGGTTCAAGATGAGATTTGGTGTCATGATTCCTATGAGAGTGATGGCAAGTCAGAGAATTGGGGAAATTTTATAGCTAAAGAGGAGGAAAAACCCAATCACCAGGAATGGGACTCAGGAGAACATACCAATGCCTGTGTCCAGCAGAATTCATCCTTTGTAGACAGACCCTATAAA…	ATGGAGCAAGAAAAAAACTGTTGGTCTCAGATTCTAACAGCTTTATGGAGAGGGAGAGTTTGAAAAGCCCTTTCACAGGAGATACAAGTATGAATAATTTGGAAACTGTTCACCACAATAATTCTAAGGCAGATAAACTTAAAGAGAAACCTTCAGAATGGTCTAAAAGACATAGACCACAACATTATAAGCATGAGGATGCAAAAGAAATGCCACTGACATGGGTTCAAGATGAGATTTGGTGTCATGATTCCTATGAGAGTGATGGCAAGTCAGAGAATTGGGGAAATTTTATAGCTAAAGAGGAGGAAAAACCCAATCACCAGGAATGGGACTCAGGAGAACATACCAATGCCTGTGTCCAGCAGAATTCATCCTTTGTAGACAGACCCTATAAAT…	11	61235.9	2448.78	15	509	NCWSQILTALWRGRV	11	18	AAAAAAAA	917	922	AAAAAA	877	885	ACACACACA
FGF7	4503705	AAAAAAAA	8	1	-1	ATGCACAAATGGATACTGACATGGATCCTGCCAACTTTGCTCTACAGATCATGCTTTCACATTATCTGTCTAGTGGGTACTATATCTTTAGCTTGCAATGACATGACTCCAGAGCAAATGGCTACAAATGTGAACTGTTCCAGCCCTGAGCGACACACAAGAAGTTATGATTACATGGAAGGAGGGGATATAAGAGTGAGAAGACTCTTCTGTCGAACACAGTGGTACCTGAGGATCGATAAAAGAGGCAAAGTAAAAGGGACCCAAGAGATGAAGAATAATTACAATATCATGGAAATCAGGACAGTGGCAGTTGGAATTGTGGCAATCAAAGGGGTGGAAAGTGAATTCTATCTTGCAATGAACAAGGAAGGAAAACTCTATGCAAAGAAAGAATGC…	ATGCACAAATGGATACTGACATGGATCCTGCCAACTTTGCTCTACAGATCATGCTTTCACATTATCTGTCTAGTGGGTACTATATCTTTAGCTTGCAATGACATGACTCCAGAGCAAATGGCTACAAATGTGAACTGTTCCAGCCCTGAGCGACACACAAGAAGTTATGATTACATGGAAGGAGGGGATATAAGAGTGAGAAGACTCTTCTGTCGAACACAGTGGTACCTGAGGATCGATAAAAGAGGCAAAGTAAAAGGGACCCAAGAGATGAAGAATAATTACAATATCATGGAAATCAGGACAGTGGCAGTTGGAATTGTGGCAATCAAAGGGGTGGAAAGTGAATTCTATCTTGCAATGAACAAGGAAGGAAAACTCTATGCAAAGAAAGAATGC…	528	22508.5	22541.5	14	2	RRKNKKQPTFFLWQ	528	535	AAAAAAAA	548	553	AAAAAA
HAGHL	46361987	GGGGGGGG	8	1	-1	ATGAAGGTCAAGGTCATCCCCGTGCTCGAGGACAACTACATGTACCTGGTCATCGAGGAGCTCACGCGCGAGGCGGTGGCCGTGGACGTGGCTGTGCCCAAGAGGCTGCTGGAGATCGTGGGCCGGGAGGGGGTGTCTCTGACCGCTGTGCTGACCACCCACCATCACTGGGACCACGCGCGGGGAAACCCGGAGCTGGCGCGGCTTCGTCCCGGGCTGGCGGTGCTGGGCGCGGACGAGCGCATCTTCTCGCTGACGCGCAGGCTGGCGCACGGCGAGGAGCTGCGGTTCGGGGCCATCCACGTGCGTTGCCTCCTGACGCCCGGCCACACCGCCGGCCACATGAGCTACTTCCTGTGGGAGGACGATTGCCCGGACCCACCCGCCCTGTTCTCGGGC…	ATGAAGGTCAAGGTCATCCCCGTGCTCGAGGACAACTACATGTACCTGGTCATCGAGGAGCTCACGCGCGAGGCGGTGGCCGTGGACGTGGCTGTGCCCAAGAGGCTGCTGGAGATCGTGGGCCGGGAGGGGGTGTCTCTGACCGCTGTGCTGACCACCCACCATCACTGGGACCACGCGCGGGGAAACCCGGAGCTGGCGCGGCTTCGTCCCGGGCTGGCGGTGCTGGGCGCGGACGAGCGCATCTTCTCGCTGACGCGCAGGCTGGCGCACGGCGAGGAGCTGCGGTTCGGGGCCATCCACGTGCGTTGCCTCCTGACGCCCGGCCACACCGCCGGCCACATGAGCTACTTCCTGTGGGAGGACGATTGCCCGGACCCACCCGCCCTGTTCTCGGGC…	633	31556.1	24919.6	14	63	REQASGWGGLSDKA	487	492	CCCCCC	633	640	GGGGGGGG	660	667	GGGGGGGG
ISG20L2	13569960	CCCCCCCC	8	1	-1	ATGTCTACTTTACTGCTCAATCTGGATTTTGGGGAACCTCCTCCCAAAAAGGCATTAGAAGGAAATGCCAAGCACCGAAATTTTGTCAAGAAGCGGAGGCTCTTAGAACGGAGAGGCTTTCTGAGTAAAAAGAACCAACCCCCTAGCAAGGCGCCTAAGTTGCACTCTGAACCTTCAAAGAAAGGGGAAACTCCTACGGTCGATGGCACTTGGAAGACCCCTTCCTTCCCAAAAAAGAAGACAGCTGCTTCCAGCAATGGGTCAGGACAGCCCCTGGACAAGAAAGCTGCAGTGTCTTGGTTGACCCCTGCCCCTTCAAAAAAGGCTGATTCTGTTGCTGCTAAAGTAGATTTGCTGGGGGAGTTCCAGAGTGCCCTTCCAAAGATCAATAGCCACCCA…	ATGTCTACTTTACTGCTCAATCTGGATTTTGGGGAACCTCCTCCCAAAAAGGCATTAGAAGGAAATGCCAAGCACCGAAATTTTGTCAAGAAGCGGAGGCTCTTAGAACGGAGAGGCTTTCTGAGTAAAAAGAACCAACCCCCTAGCAAGGCGCCTAAGTTGCACTCTGAACCTTCAAAGAAAGGGGAAACTCCTACGGTCGATGGCACTTGGAAGACCCCTTCCTTCCCAAAAAAGAAGACAGCTGCTTCCAGCAATGGGTCAGGACAGCCCCTGGACAAGAAAGCTGCAGTGTCTTGGTTGACCCCTGCCCCTTCAAAAAAGGCTGATTCTGTTGCTGCTAAAGTAGATTTGCTGGGGGAGTTCCAGAGTGCCCTTCCAAAGATCAATAGCCACCCA…	858	39152.4	33324.2	14	51	STGRLTARRMPPCL	231	236	AAAAAA	318	323	AAAAAA	652	657	CCCCCC	858	865	CCCCCCCC
LIMK2	73390140	CCCCCCCC	8	1	-1	ATGGGGAGTTACTTGTCAGTCCCGGCTTACTTCACCTCCAGAGACCTGTTTCGGTGTTCAGAATGCCAGGATTCCCTCACCAACTGGTACTATGAGAAGGATGGGAAGCTCTACTGCCCCAAGGACTACTGGGGGAAGTTTGGGGAGTTCTGTCATGGGTGCTCCCTGCTGATGACAGGGCCTTTTATGGTGGCTGGGGAGTTCAAGTACCACCCAGAGTGCTTTGCCTGTATGAGCTGCAAGGTGATCATTGAGGATGGGGATGCATATGCACTGGTGCAGCATGCCACCCTCTACTGTGGGAAGTGCCACAATGAGGTGGTGCTGGCACCCATGTTTGAGAGACTCTCCACAGAGTCTGTTCAGGAGCAGCTGCCCTACTCTGTCACGCTCATCTCC…	ATGGGGAGTTACTTGTCAGTCCCGGCTTACTTCACCTCCAGAGACCTGTTTCGGTGTTCAGAATGCCAGGATTCCCTCACCAACTGGTACTATGAGAAGGATGGGAAGCTCTACTGCCCCAAGGACTACTGGGGGAAGTTTGGGGAGTTCTGTCATGGGTGCTCCCTGCTGATGACAGGGCCTTTTATGGTGGCTGGGGAGTTCAAGTACCACCCAGAGTGCTTTGCCTGTATGAGCTGCAAGGTGATCATTGAGGATGGGGATGCATATGCACTGGTGCAGCATGCCACCCTCTACTGTGGGAAGTGCCACAATGAGGTGGTGCTGGCACCCATGTTTGAGAGACTCTCCACAGAGTCTGTTCAGGAGCAGCTGCCCTACTCTGTCACGCTCATCTCC…	1712	77882.6	66718.5	14	98	PQERARAARMMRAQ	1164	1169	GGGGGG	1712	1719	CCCCCCCC
NUCB2	4826870	AAAAAAAA	8	1	-1	ATGAGGTGGAGGACCATCCTGCTACAGTATTGCTTTCTCTTGATTACATGTTTACTTACTGCTCTTGAAGCTGTGCCTATTGACATAGACAAGACAAAAGTACAAAATATTCACCCTGTGGAAAGTGCGAAGATAGAACCACCAGATACTGGACTTTATTATGATGAATATCTCAAGCAAGTGATTGATGTGCTGGAAACAGATAAACACTTCAGAGAAAAGCTCCAGAAAGCAGACATAGAGGAAATAAAGAGTGGGAGGCTAAGCAAAGAACTGGATTTAGTAAGTCACCATGTGAGGACAAAACTTGATGAACTGAAAAGGCAAGAAGTAGGAAGGTTAAGAATGTTAATTAAAGCTAAGTTGGATTCCCTTCAAGATATAGGCATGGACCACCAA…	ATGAGGTGGAGGACCATCCTGCTACAGTATTGCTTTCTCTTGATTACATGTTTACTTACTGCTCTTGAAGCTGTGCCTATTGACATAGACAAGACAAAAGTACAAAATATTCACCCTGTGGAAAGTGCGAAGATAGAACCACCAGATACTGGACTTTATTATGATGAATATCTCAAGCAAGTGATTGATGTGCTGGAAACAGATAAACACTTCAGAGAAAAGCTCCAGAAAGCAGACATAGAGGAAATAAAGAGTGGGAGGCTAAGCAAAGAACTGGATTTAGTAAGTCACCATGTGAGGACAAAACTTGATGAACTGAAAAGGCAAGAAGTAGGAAGGTTAAGAATGTTAATTAAAGCTAAGTTGGATTCCCTTCAAGATATAGGCATGGACCACCAA…	1193	50194	49684.3	14	7	NYNKEFLHQGQLEN	532	537	AAAAAA	968	975	AAAAAAAA	1193	1200	AAAAAAAA
TWISTNB	50962817	AAAAAAAA	8	1	-1	ATGGCTGCAGGTTGCTCAGAGGCGCCGCGGCCAGCGGCGGCTTCTGATGGGTCTCTGGTAGGGCAGGCTGGCGTCCTGCCTTGCCTAGAGTTGCCGACTTATGCCGCTGCTTGTGCGCTGGTGAACAGTCGCTACTCATGCCTGGTGGCCGGGCCGCACCAAAGGCACATCGCGCTGTCGCCCCGCTACCTTAACAGGAAACGCACCGGCATTCGAGAACAGCTTGATGCGGAGCTCCTTCGCTATTCTGAGAGCCTTTTAGGTGTCCCTATTGCATATGATAACATCAAAGTTGTGGGAGAGCTTGGAGATATTTATGATGATCAAGGACACATTCATCTTAACATTGAAGCCGATTTTGTTATTTTCTGCCCTGAACCAGGGCAGAAGCTTATGGGT…	ATGGCTGCAGGTTGCTCAGAGGCGCCGCGGCCAGCGGCGGCTTCTGATGGGTCTCTGGTAGGGCAGGCTGGCGTCCTGCCTTGCCTAGAGTTGCCGACTTATGCCGCTGCTTGTGCGCTGGTGAACAGTCGCTACTCATGCCTGGTGGCCGGGCCGCACCAAAGGCACATCGCGCTGTCGCCCCGCTACCTTAACAGGAAACGCACCGGCATTCGAGAACAGCTTGATGCGGAGCTCCTTCGCTATTCTGAGAGCCTTTTAGGTGTCCCTATTGCATATGATAACATCAAAGTTGTGGGAGAGCTTGGAGATATTTATGATGATCAAGGACACATTCATCTTAACATTGAAGCCGATTTTGTTATTTTCTGCCCTGAACCAGGGCAGAAGCTTATGGGT…	925	37430.8	35861.1	14	14	RKENTVKRPNLPHL	670	675	AAAAAA	925	932	AAAAAAAA
ZNF34	157954634	AAAAAAAA	8	1	-1	ATGCTTCTGCTCCTCAGTGACCAGCTCCTGCTCACTGCCCTCAGAAAGCCCAACCCTCAGGCAATGGCGGCCTTGTTCCTGTCTGCCCCACCCCAGGCCGAGGTGACCTTCGAGGACGTGGCTGTGTACCTCTCCCGGGAGGAATGGGGCCGCCTGGGCCCTGCTCAGAGGGGCCTCTACAGGGACGTGATGCTGGAGACCTACGGGAACCTAGTCTCACTGGGAGTAGGACCTGCAGGCCCCAAGCCTGGAGTGATCTCGCAGTTGGAGCGAGGGGATGAGCCCTGGGTCCTGGATGTTCAGGGCACCTCTGGGAAAGAGCACCTGAGAGTCAACAGCCCAGCTCTTGGGACCAGAACTGAGTACAAGGAGTTGACTTCACAGGAGACATTTGGTGAG…	ATGCTTCTGCTCCTCAGTGACCAGCTCCTGCTCACTGCCCTCAGAAAGCCCAACCCTCAGGCAATGGCGGCCTTGTTCCTGTCTGCCCCACCCCAGGCCGAGGTGACCTTCGAGGACGTGGCTGTGTACCTCTCCCGGGAGGAATGGGGCCGCCTGGGCCCTGCTCAGAGGGGCCTCTACAGGGACGTGATGCTGGAGACCTACGGGAACCTAGTCTCACTGGGAGTAGGACCTGCAGGCCCCAAGCCTGGAGTGATCTCGCAGTTGGAGCGAGGGGATGAGCCCTGGGTCCTGGATGTTCAGGGCACCTCTGGGAAAGAGCACCTGAGAGTCAACAGCCCAGCTCTTGGGACCAGAACTGAGTACAAGGAGTTGACTTCACAGGAGACATTTGGTGAG…	657	64036.2	26001.3	14	325	QIQFVTLGKSSVQT	657	664	AAAAAAAA	742	747	AAAAAA	1289	1294	AAAAAA
CKAP2	148664201	AAAAAAAA	8	1	-1	ATGAGCACACCGGCCGTGCCCCAGGACCTGCAGCTGCCCCCGAGTCAGAGGGCGCAGTCCGCATTCAAAGAGCAAAGAAGACAAAAACTCAAGGAACATCTGTTGAGAAGAAAAACGCTTTTTGCATACAAGCAGGAAAATGAGATGTTATCCAGTAGTAGAGATCAGAGAGTTGTGACATCTGAGGACCAAGTTCAAGAAGGGACTAAAGTGCTGAAACTTAAAACAAAAATGGCTGATAAAGAAAACATGAAGAGACCTGCAGAGAGCAAAAATAATACAGTGGTGGGGAAACATTGTATTCCTTTAAAACCTTCAAATGAACTAACCAATTCAACTGTAGTAATTGACACACATAAACCTAAGGATAGTAATCAAACTCCGCATTTGTTACTAACT…	ATGAGCACACCGGCCGTGCCCCAGGACCTGCAGCTGCCCCCGAGTCAGAGGGCGCAGTCCGCATTCAAAGAGCAAAGAAGACAAAAACTCAAGGAACATCTGTTGAGAAGAAAAACGCTTTTTGCATACAAGCAGGAAAATGAGATGTTATCCAGTAGTAGAGATCAGAGAGTTGTGACATCTGAGGACCAAGTTCAAGAAGGGACTAAAGTGCTGAAACTTAAAACAAAAATGGCTGATAAAGAAAACATGAAGAGACCTGCAGAGAGCAAAAATAATACAGTGGTGGGGAAACATTGTATTCCTTTAAAACCTTCAAATGAACTAACCAATTCAACTGTAGTAATTGACACACATAAACCTAAGGATAGTAATCAAACTCCGCATTTGTTACTAACT…	1810	76983.7	69511.6	13	65	RCSLMEQIPHLKS	1810	1817	AAAAAAAA
CKAP2	148664244	AAAAAAAA	8	1	-1	ATGAGCACACCGGCCGTGCCCCAGGACCTGCAGCTGCCCCCGAGTCAGAGGGCGCAGTCCGCATTCAAAGAGCAAAGAAGACAAAAACTCAAGGAACATCTGTTGAGAAGAAAAACGCTTTTTGCATACAAGCAGGAAAATGAGATGTTATCCAGTAGAGATCAGAGAGTTGTGACATCTGAGGACCAAGTTCAAGAAGGGACTAAAGTGCTGAAACTTAAAACAAAAATGGCTGATAAAGAAAACATGAAGAGACCTGCAGAGAGCAAAAATAATACAGTGGTGGGGAAACATTGTATTCCTTTAAAACCTTCAAATGAACTAACCAATTCAACTGTAGTAATTGACACACATAAACCTAAGGATAGTAATCAAACTCCGCATTTGTTACTAACTGAA…	ATGAGCACACCGGCCGTGCCCCAGGACCTGCAGCTGCCCCCGAGTCAGAGGGCGCAGTCCGCATTCAAAGAGCAAAGAAGACAAAAACTCAAGGAACATCTGTTGAGAAGAAAAACGCTTTTTGCATACAAGCAGGAAAATGAGATGTTATCCAGTAGAGATCAGAGAGTTGTGACATCTGAGGACCAAGTTCAAGAAGGGACTAAAGTGCTGAAACTTAAAACAAAAATGGCTGATAAAGAAAACATGAAGAGACCTGCAGAGAGCAAAAATAATACAGTGGTGGGGAAACATTGTATTCCTTTAAAACCTTCAAATGAACTAACCAATTCAACTGTAGTAATTGACACACATAAACCTAAGGATAGTAATCAAACTCCGCATTTGTTACTAACTGAA…	1807	76896.6	69424.5	13	65	RCSLMEQIPHLKS	1807	1814	AAAAAAAA
GRIK2	11386137	AAAAAAAA	8	1	-1	ATGAAGATTATTTTCCCGATTCTAAGTAATCCAGTCTTCAGGCGCACCGTTAAACTCCTGCTCTGTTTACTGTGGATTGGATATTCTCAAGGAACCACACATGTATTAAGATTTGGTGGTATTTTTGAATATGTGGAATCTGGCCCAATGGGAGCTGAGGAACTTGCATTCAGATTTGCTGTGAACACAATTAACAGAAACAGAACATTGCTACCCAATACTACCCTTACCTATGATACCCAGAAGATAAACCTTTATGATAGTTTTGAAGCATCCAAGAAAGCCTGTGATCAGCTGTCTCTTGGGGTGGCTGCCATCTTCGGGCCTTCACACAGCTCATCAGCAAACGCAGTGCAGTCCATCTGCAATGCTCTGGGAGTTCCCCACATACAGACCCGC…	ATGAAGATTATTTTCCCGATTCTAAGTAATCCAGTCTTCAGGCGCACCGTTAAACTCCTGCTCTGTTTACTGTGGATTGGATATTCTCAAGGAACCACACATGTATTAAGATTTGGTGGTATTTTTGAATATGTGGAATCTGGCCCAATGGGAGCTGAGGAACTTGCATTCAGATTTGCTGTGAACACAATTAACAGAAACAGAACATTGCTACCCAATACTACCCTTACCTATGATACCCAGAAGATAAACCTTTATGATAGTTTTGAAGCATCCAAGAAAGCCTGTGATCAGCTGTCTCTTGGGGTGGCTGCCATCTTCGGGCCTTCACACAGCTCATCAGCAAACGCAGTGCAGTCCATCTGCAATGCTCTGGGAGTTCCCCACATACAGACCCGC…	2539	102580	97093.3	13	47	TLNWKRGPSVVPW	2076	2081	TTTTTT	2539	2546	AAAAAAAA
HOMEZ	158631177	TTTTTTTT	8	1	-1	ATGGTGCGAGGCTGGGAGCCGCCGCCCGGGCTGGACTGCGCTATCTCTGAAGGGCACAAATCAGAAGGCACCATGCCTCCTAATAAAGAGGCCAGCGGTCTCAGTAGTTCACCAGCGGGGCTCATCTGCCTCCCTCCAATCTCTGAGGAGCTACAGCTTGTGTGGACGCAAGCAGCCCAGACCAGTGAGCTAGACAGCAATGAACACCTGCTCAAAACCTTCAGCTACTTTCCCTATCCCAGCCTAGCAGACATTGCCCTTCTCTGCCTACGTTATGGGTTGCAGATGGAGAAAGTCAAGACTTGGTTTATGGCCCAGCGCCTCCGCTGTGGTATTAGCTGGTCATCTGAAGAAATAGAAGAGACTCGAGCCCGAGTAGTCTACCGTCGGGACCAACTC…	ATGGTGCGAGGCTGGGAGCCGCCGCCCGGGCTGGACTGCGCTATCTCTGAAGGGCACAAATCAGAAGGCACCATGCCTCCTAATAAAGAGGCCAGCGGTCTCAGTAGTTCACCAGCGGGGCTCATCTGCCTCCCTCCAATCTCTGAGGAGCTACAGCTTGTGTGGACGCAAGCAGCCCAGACCAGTGAGCTAGACAGCAATGAACACCTGCTCAAAACCTTCAGCTACTTTCCCTATCCCAGCCTAGCAGACATTGCCCTTCTCTGCCTACGTTATGGGTTGCAGATGGAGAAAGTCAAGACTTGGTTTATGGCCCAGCGCCTCCGCTGTGGTATTAGCTGGTCATCTGAAGAAATAGAAGAGACTCGAGCCCGAGTAGTCTACCGTCGGGACCAACTC…	1120	61237.9	42221.1	13	162	YSASGHGVRITKS	1120	1127	TTTTTTTT
LOC100129278	169163210	AAAAAAAA	8	1	-1	ATGAACTCCAACCCTTGCACAGCCAGGAAGTGGGGTGATACCACCCCAATGTGTCACACCCATATGACAAGCTACATCCTCTCCACCACATTAGCCCGTCCAGAGTCTCTCCATGGCCTGGCCCTGAGAGACAAGGCTGTGAGGCTGCCCACCTGGAGCCTAATGCCAGCTTCAAGAACTCCCAGTGGGCACCACCCTTACCAGGCCGCACACAGCTTCCGCCCTCAGGAAGCCAGGGACAGCGCCAGGCGGGACGCTTTGCGCAGCTGCAGGCCTCCCCCGCCGCATTCGGCCTTCAAGCCCGCACATGCTCCCTGGGGCCCCTGCGGGATTACGAGGGGGTGGGAACAGGGCCCGAGTCTCCCGCCATCTTGGGCCCTAGCGGTATTTTTCCAGCTC…	ATGAACTCCAACCCTTGCACAGCCAGGAAGTGGGGTGATACCACCCCAATGTGTCACACCCATATGACAAGCTACATCCTCTCCACCACATTAGCCCGTCCAGAGTCTCTCCATGGCCTGGCCCTGAGAGACAAGGCTGTGAGGCTGCCCACCTGGAGCCTAATGCCAGCTTCAAGAACTCCCAGTGGGCACCACCCTTACCAGGCCGCACACAGCTTCCGCCCTCAGGAAGCCAGGGACAGCGCCAGGCGGGACGCTTTGCGCAGCTGCAGGCCTCCCCCGCCGCATTCGGCCTTCAAGCCCGCACATGCTCCCTGGGGCCCCTGCGGGATTACGAGGGGGTGGGAACAGGGCCCGAGTCTCCCGCCATCTTGGGCCCTAGCGGTATTTTTCCAGCTC…	5129	238178	197206	13	356	NPLFYQWKVLKKV	1825	1830	AAAAAA	2130	2135	TTTTTT	2164	2169	TTTTTT	2287	2292	AAAAAA	2331	2337	AAAAAAA	2515	2520	AAAAAA	2951	2956	AAAAAA	3678	3683	TTTTTT	4101	4106	AAAAAA	5086	5092	AAAAAAA	5129	5136	AAAAAAAA	5142	5147	TTTTTT
MASP1	73623026	AAAAAAAA	8	1	-1	ATGAGGTGGCTGCTTCTCTATTATGCTCTGTGCTTCTCCCTGTCAAAGGCTTCAGCCCACACCGTGGAGCTAAACAATATGTTTGGCCAGATCCAGTCGCCTGGTTATCCAGACTCCTATCCCAGTGATTCAGAGGTGACTTGGAATATCACTGTCCCAGATGGGTTTCGGATCAAGCTTTACTTCATGCACTTCAACTTGGAATCCTCCTACCTTTGTGAATATGACTATGTGAAGGTAGAAACTGAGGACCAGGTGCTGGCAACCTTCTGTGGCAGGGAGACCACAGACACAGAGCAGACTCCCGGCCAGGAGGTGGTCCTCTCCCCTGGCTCCTTCATGTCCATCACTTTCCGGTCAGATTTCTCCAATGAGGAGCGTTTCACAGGCTTTGATGCC…	ATGAGGTGGCTGCTTCTCTATTATGCTCTGTGCTTCTCCCTGTCAAAGGCTTCAGCCCACACCGTGGAGCTAAACAATATGTTTGGCCAGATCCAGTCGCCTGGTTATCCAGACTCCTATCCCAGTGATTCAGAGGTGACTTGGAATATCACTGTCCCAGATGGGTTTCGGATCAAGCTTTACTTCATGCACTTCAACTTGGAATCCTCCTACCTTTGTGAATATGACTATGTGAAGGTAGAAACTGAGGACCAGGTGCTGGCAACCTTCTGTGGCAGGGAGACCACAGACACAGAGCAGACTCCCGGCCAGGAGGTGGTCCTCTCCCCTGGCTCCTTCATGTCCATCACTTTCCGGTCAGATTTCTCCAATGAGGAGCGTTTCACAGGCTTTGATGCC…	1087	43638.1	43297.9	13	3	MKSIWRANSSQSK	1087	1094	AAAAAAAA
NUDT7	157785656	AAAAAAAA	8	1	-1	ATGTCACGACTTGGTCTTCCCGAGGAGCCAGTCAGAAACAGTTTGCTAGATGATGCTAAGGCCCGCTTAAGAAAGTATGATATTGGAGGCAAATATTCTCACTTGCCATATAACAAATACTCCGTCCTTTTGCCATTGGTGGCTAAAGAAGGAAAACTCCATTTGTTGTTCACCGTCCGGTCAGAGAAGCTAAGAAGGGCCCCTGGAGAAGTTTGCTTCCCTGGAGGTAAGCGTGACCCTACAGACATGGATGATGCAGCCACAGCTCTCCGGGAAGCCCAGGAGGAAGTGGGTCTCCGTCCTCACCAAGTGGAAGTTGTCTGCTGCCTGGTGCCATGTCTTATTGATACAGATACATTGATAACTCCATTTGTGGGTTTAATAGACCACAACTTCCAG…	ATGTCACGACTTGGTCTTCCCGAGGAGCCAGTCAGAAACAGTTTGCTAGATGATGCTAAGGCCCGCTTAAGAAAGTATGATATTGGAGGCAAATATTCTCACTTGCCATATAACAAATACTCCGTCCTTTTGCCATTGGTGGCTAAAGAAGGAAAACTCCATTTGTTGTTCACCGTCCGGTCAGAGAAGCTAAGAAGGGCCCCTGGAGAAGTTTGCTTCCCTGGAGGTAAGCGTGACCCTACAGACATGGATGATGCAGCCACAGCTCTCCGGGAAGCCCAGGAGGAAGTGGGTCTCCGTCCTCACCAAGTGGAAGTTGTCTGCTGCCTGGTGCCATGTCTTATTGATACAGATACATTGATAACTCCATTTGTGGGTTTAATAGACCACAACTTCCAG…	614	26941.2	24873	13	19	NPPLRFNLILMMY	614	621	AAAAAAAA	694	699	AAAAAA
C12orf45	116256458	AAAAAAAA	8	1	-1	ATGGAGGTCCATGGCAAGCCCAAGGCTAGCCCGAGTTGTTCGTCGCCCACCCGGGATTCCTCAGGAGTCCCAGTGTCCAAGGAGCTGCTGACGGCGGGAAGCGACGGCCGCGGAGGTATATGGGACAGGTTGCTCATCAACTCCCAACCTAAGTCCAGAAAGACCTCCACTCTTCAAACAGTTCGGATAGAGAGGAGTCCCTTATTGGACCAGGTACAGACATTTCTCCCACAGATGGCACGGGCAAATGAAAAGCTAAGAAAAGAAATGGCAGCTGCACCACCTGGTCGTTTCAATATTGAAAACATTGATGGGCCTCATAGTAAAGTTATACAAATGGATGTGGCTTTGTTTGAGATGAATCAGTCGGATTCAAAAGAAGTGGACAGTTCAGAAGAG…	ATGGAGGTCCATGGCAAGCCCAAGGCTAGCCCGAGTTGTTCGTCGCCCACCCGGGATTCCTCAGGAGTCCCAGTGTCCAAGGAGCTGCTGACGGCGGGAAGCGACGGCCGCGGAGGTATATGGGACAGGTTGCTCATCAACTCCCAACCTAAGTCCAGAAAGACCTCCACTCTTCAAACAGTTCGGATAGAGAGGAGTCCCTTATTGGACCAGGTACAGACATTTCTCCCACAGATGGCACGGGCAAATGAAAAGCTAAGAAAAGAAATGGCAGCTGCACCACCTGGTCGTTTCAATATTGAAAACATTGATGGGCCTCATAGTAAAGTTATACAAATGGATGTGGCTTTGTTTGAGATGAATCAGTCGGATTCAAAAGAAGTGGACAGTTCAGAAGAG…	544	20122.4	21409.8	12	-10	RNSQINYLKRNR	544	551	AAAAAAAA
LOC729078	113430146	AAAAAAAA	8	1	-1	ATGGCTAAGGAGACCCACACACCAGTGAAGCCTAAAGAAAATATGAAACAACCAATTCTAAGCACGAAAAAGCCTACCCCAAGAACCAAAGAGAAGAAGGAAAAGAAGAACTCTTCTCAACAAAAGACCAACAAAAATGGCAAGGTGGAGAAGAAAATCATAAAGGTAAAAAAACCCCTTCAAAGGAATTCAAGAAAAAAAACTCAATCACCTCCTTCCTGCTCCAAAAAGCCTAGGATAACAATGAGACCAACAATATTTGTGTGTCACCACAAGCAGAATAAGACACAACATAAAAATCAGAAGAGCAAGCACAAAAGACAACAGAAAATGAAAATCAGAAGAGCAAGCCCAGAAGCCGCTGGCAAAAGCAAACCATCCCAAGTAACCATCTCTGCT…	ATGGCTAAGGAGACCCACACACCAGTGAAGCCTAAAGAAAATATGAAACAACCAATTCTAAGCACGAAAAAGCCTACCCCAAGAACCAAAGAGAAGAAGGAAAAGAAGAACTCTTCTCAACAAAAGACCAACAAAAATGGCAAGGTGGAGAAGAAAATCATAAAGGTAAAAAAACCCCTTCAAAGGAATTCAAGAAAAAAACTCAATCACCTCCTTCCTGCTCCAAAAAGCCTAGGATAACAATGAGACCAACAATATTTGTGTGTCACCACAAGCAGAATAAGACACAACATAAAAATCAGAAGAGCAAGCACAAAAGACAACAGAAAATGAAAATCAGAAGAGCAAGCCCAGAAGCCGCTGGCAAAAGCAAACCATCCCAAGTAACCATCTCTGCTG…	195	18367.9	9076.53	12	82	LNHLLPAPKSLG	168	174	AAAAAAA	195	202	AAAAAAAA
SLC45A4	122937259	AAAAAAAA	8	1	-1	ATGGGGAAAGCAAGCCCAGCCTCAGGGCTGTCCCGTCCAAAGACCCTTGTGAGTCCACTGAGGTCAAATCAATGGAGTCTTCAGAAAGGCCTTCCGGAGCAGTACTACAGCCTCACCTGGTTCCTGAGCCCCATCCTTGGCCTCATCTTCACACCTCTCATTGGGTCTGCGAGTGACCGGTGCACCCTGAGCTGGGGCCGCCGGCGGCCCTTCATCCTCGCCCTCTGCGTTGGCGTCCTCTTTGGCGTTGCACTTTTCCTTAACGGCTCTGCCATCGGTCTGGCCCTCGGCGATGTCCCCAACCGGCAGCCCATTGGCATCGTGCTCACGGTGCTGGGAGTGGTGGTCCTGGACTTCAGCGCCGATGCCACCGAGGGGCCCATCCGTGCCTATCTGCTG…	ATGGGGAAAGCAAGCCCAGCCTCAGGGCTGTCCCGTCCAAAGACCCTTGTGAGTCCACTGAGGTCAAATCAATGGAGTCTTCAGAAAGGCCTTCCGGAGCAGTACTACAGCCTCACCTGGTTCCTGAGCCCCATCCTTGGCCTCATCTTCACACCTCTCATTGGGTCTGCGAGTGACCGGTGCACCCTGAGCTGGGGCCGCCGGCGGCCCTTCATCCTCGCCCTCTGCGTTGGCGTCCTCTTTGGCGTTGCACTTTTCCTTAACGGCTCTGCCATCGGTCTGGCCCTCGGCGATGTCCCCAACCGGCAGCCCATTGGCATCGTGCTCACGGTGCTGGGAGTGGTGGTCCTGGACTTCAGCGCCGATGCCACCGAGGGGCCCATCCGTGCCTATCTGCTG…	2231	87623	83200.1	12	41	NFLFHNVVLLEE	875	880	CCCCCC	2231	2238	AAAAAAAA	2373	2378	GGGGGG
C2orf67	40217794	AAAAAAAA	8	1	-1	ATGACCCCAGCTCTGAGGGAGGCAACAGCAAAGGGTATCAGCTTTTCATCTTTGCCAAGTACCATGGAGTCTGACAAGATGCTCTACATGGAAAGTCCCAGAACTGTAGATGAAAAGCTAAAGGGAGACACCTTTTCTCAGATGCTTGGATTTCCAACTCCTGAACCTACTCTTAATACTAATTTTGTGAATTTAAAACATTTTGGCTCCCCTCAGTCTTCAAAACATTACCAGACTGTTTTTTTAATGAGATCTAATTCTACATTAAATAAACACAATGAGAATTATAAACAAAAGAAATTAGGGGAGCCCAGTTGCAATAAGCTGAAAAACATACTGTATAATGGCAGCAACATTCAGCTCAGTAAAATCTGTCTTTCTCATTCTGAAGAGTTCATC…	ATGACCCCAGCTCTGAGGGAGGCAACAGCAAAGGGTATCAGCTTTTCATCTTTGCCAAGTACCATGGAGTCTGACAAGATGCTCTACATGGAAAGTCCCAGAACTGTAGATGAAAAGCTAAAGGGAGACACCTTTTCTCAGATGCTTGGATTTCCAACTCCTGAACCTACTCTTAATACTAATTTTGTGAATTTAAAACATTTTGGCTCCCCTCAGTCTTCAAAACATTACCAGACTGTTTTTTTAATGAGATCTAATTCTACATTAAATAAACACAATGAGAATTATAAACAAAAGAAATTAGGGGAGCCCAGTTGCAATAAGCTGAAAAACATACTGTATAATGGCAGCAACATTCAGCTCAGTAAAATCTGTCTTTCTCATTCTGAAGAGTTCATC…	2950	112249	113265	11	-9	IGDREQVKKTM	239	245	TTTTTTT	927	932	AAAAAA	1074	1079	AAAAAA	1276	1281	AAAAAA	1956	1961	AAAAAA	2491	2496	AAAAAA	2804	2810	AAAAAAA	2889	2894	AAAAAA	2950	2957	AAAAAAAA	2502	2511	AGAGAGAGAG
CCDC79	211059433	AAAAAAAA	8	1	-1	ATGGAAAGTGAAGACACAAAGAAAACACAAGAAATGAAGACTGACCTGAACTTATTATTGGAGTGTCTAAAGTATCAAATGGACAATGCTTTTTCACAAAAGGAAGCTTTGGTCACTATTCATTCAATTTGTCAACAAAACAGTAATGCAAGTGTTTATTTTCGGGAAATTGGTGGTTTGATGTTTGTAAAAAATCTTGCAAAGTCAAGTGAACATAGCATGGTAAAAGAAGCAGCCTTATATACATTAGGAGCTATTGCAGAGAAAAATGTTTACTGTCAGCAGACTTTGTGTACTTCAGAGTTGTTTGAAGACTTAACTTGGTTCTTATCTAATGATTCAAACATAAATTTGAAAAGAATGTCTGTTTATGTTATTTTGGTTCTGGTTTCAAATAAT…	ATGGAAAGTGAAGACACAAAGAAAACACAAGAAATGAAGACTGACCTGAACTTATTATTGGAGTGTCTAAAGTATCAAATGGACAATGCTTTTTCACAAAAGGAAGCTTTGGTCACTATTCATTCAATTTGTCAACAAAACAGTAATGCAAGTGTTTATTTTCGGGAAATTGGTGGTTTGATGTTTGTAAAAAATCTTGCAAAGTCAAGTGAACATAGCATGGTAAAAGAAGCAGCCTTATATACATTAGGAGCTATTGCAGAGAAAAATGTTTACTGTCAGCAGACTTTGTGTACTTCAGAGTTGTTTGAAGACTTAACTTGGTTCTTATCTAATGATTCAAACATAAATTTGAAAAGAATGTCTGTTTATGTTATTTTGGTTCTGGTTTCAAATAAT…	1995	83060.7	77265.4	11	49	EEFAKTLLKKK	189	194	AAAAAA	630	635	AAAAAA	1102	1108	AAAAAAA	1927	1933	AAAAAAA	1995	2002	AAAAAAAA
CEL	148536848	CCCCCCCC	8	1	-1	ATGCTCACCATGGGGCGCCTGCAACTGGTTGTGTTGGGCCTCACCTGCTGCTGGGCAGTGGCGAGTGCCGCGAAGCTGGGCGCCGTGTACACAGAAGGTGGGTTCGTGGAAGGCGTCAATAAGAAGCTCGGCCTCCTGGGTGACTCTGTGGACATCTTCAAGGGCATCCCCTTCGCAGCTCCCACCAAGGCCCTGGAAAATCCTCAGCCACATCCTGGCTGGCAAGGGACCCTGAAGGCCAAGAACTTCAAGAAGAGATGCCTGCAGGCCACCATCACCCAGGACAGCACCTACGGGGATGAAGACTGCCTGTACCTCAACATTTGGGTGCCCCAGGGCAGGAAGCAAGTCTCCCGGGACCTGCCCGTTATGATCTGGATCTATGGAGGCGCCTTCCTC…	ATGCTCACCATGGGGCGCCTGCAACTGGTTGTGTTGGGCCTCACCTGCTGCTGGGCAGTGGCGAGTGCCGCGAAGCTGGGCGCCGTGTACACAGAAGGTGGGTTCGTGGAAGGCGTCAATAAGAAGCTCGGCCTCCTGGGTGACTCTGTGGACATCTTCAAGGGCATCCCCTTCGCAGCTCCCACCAAGGCCCTGGAAAATCCTCAGCCACATCCTGGCTGGCAAGGGACCCTGAAGGCCAAGAACTTCAAGAAGAGATGCCTGCAGGCCACCATCACCCAGGACAGCACCTACGGGGATGAAGACTGCCTGTACCTCAACATTTGGGTGCCCCAGGGCAGGAAGCAAGTCTCCCGGGACCTGCCCGTTATGATCTGGATCTATGGAGGCGCCTTCCTC…	2075	79663.4	74808.6	11	51	CRPRVTPGPPP	613	619	GGGGGGG	1690	1695	CCCCCC	1723	1728	CCCCCC	1778	1785	CCCCCCCC	1811	1818	CCCCCCCC	1844	1851	CCCCCCCC	1877	1884	CCCCCCCC	1910	1917	CCCCCCCC	1943	1950	CCCCCCCC	1976	1983	CCCCCCCC	2009	2016	CCCCCCCC	2041	2049	CCCCCCCCC
GRIK2	28559003	AAAAAAAA	8	1	-1	ATGAAGATTATTTTCCCGATTCTAAGTAATCCAGTCTTCAGGCGCACCGTTAAACTCCTGCTCTGTTTACTGTGGATTGGATATTCTCAAGGAACCACACATGTATTAAGATTTGGTGGTATTTTTGAATATGTGGAATCTGGCCCAATGGGAGCTGAGGAACTTGCATTCAGATTTGCTGTGAACACAATTAACAGAAACAGAACATTGCTACCCAATACTACCCTTACCTATGATACCCAGAAGATAAACCTTTATGATAGTTTTGAAGCATCCAAGAAAGCCTGTGATCAGCTGTCTCTTGGGGTGGCTGCCATCTTCGGGCCTTCACACAGCTCATCAGCAAACGCAGTGCAGTCCATCTGCAATGCTCTGGGAGTTCCCCACATACAGACCCGC…	ATGAAGATTATTTTCCCGATTCTAAGTAATCCAGTCTTCAGGCGCACCGTTAAACTCCTGCTCTGTTTACTGTGGATTGGATATTCTCAAGGAACCACACATGTATTAAGATTTGGTGGTATTTTTGAATATGTGGAATCTGGCCCAATGGGAGCTGAGGAACTTGCATTCAGATTTGCTGTGAACACAATTAACAGAAACAGAACATTGCTACCCAATACTACCCTTACCTATGATACCCAGAAGATAAACCTTTATGATAGTTTTGAAGCATCCAAGAAAGCCTGTGATCAGCTGTCTCTTGGGGTGGCTGCCATCTTCGGGCCTTCACACAGCTCATCAGCAAACGCAGTGCAGTCCATCTGCAATGCTCTGGGAGTTCCCCACATACAGACCCGC…	2539	97977.2	96915.1	11	10	TLNWKRNLLFG	2076	2081	TTTTTT	2539	2546	AAAAAAAA
HBS1L	223633995	AAAAAAAA	8	1	-1	ATGGCCCGGCATCGGAATGTTCGAGGCTATAACTACGATGAAGATTTTGAAGATGATGATCTCTACGGCCAGTCTGTAGAGGATGATTATTGTATTTCGCCGTCAACAGCTGCTCAGTTTATTTATTCACGGCGTGACAAACCTTCCGTTGAGCCTGTGGAAGAATATGATTATGAAGATCTGAAAGAATCTTCCAATTCTGTTTCAAACCATCAGCTCAGTGGATTTGATCAAGCTCGTCTTTATTCATGCCTTGATCACATGAGAGAGGTACTTGGAGATGCTGTGCCAGATGAAATATTAATTGAAGCAGTTCTGAAGAACAAGTTTGATGTGCAGAAGGCTTTGTCAGGGGTTCTGGAACAAGATAGAGTGCAGAGTTTGAAGGACAAGAATGAG…	ATGGCCCGGCATCGGAATGTTCGAGGCTATAACTACGATGAAGATTTTGAAGATGATGATCTCTACGGCCAGTCTGTAGAGGATGATTATTGTATTTCGCCGTCAACAGCTGCTCAGTTTATTTATTCACGGCGTGACAAACCTTCCGTTGAGCCTGTGGAAGAATATGATTATGAAGATCTGAAAGAATCTTCCAATTCTGTTTCAAACCATCAGCTCAGTGGATTTGATCAAGCTCGTCTTTATTCATGCCTTGATCACATGAGAGAGGTACTTGGAGATGCTGTGCCAGATGAAATATTAATTGAAGCAGTTCTGAAGAACAAGTTTGATGTGCAGAAGGCTTTGTCAGGGGTTCTGGAACAAGATAGAGTGCAGAGTTTGAAGGACAAGAATGAG…	1874	70125.3	70842.1	11	-6	HLLENSNKRKT	600	605	AAAAAA	1488	1493	AAAAAA	1874	1881	AAAAAAAA	1645	1653	TCTCTCTCT
LRRC17	72534676	AAAAAAAA	8	1	-1	ATGCGTGTGGTTACCATTGTAATCTTGCTCTGCTTTTGCAAAGCGGCTGAGCTGCGCAAAGCAAGCCCAGGCAGTGTGAGAAGCCGAGTGAATCATGGCCGGGCGGGTGGAGGCCGGAGAGGCTCCAACCCGGTCAAACGCTACGCACCAGGCCTCCCGTGTGACGTGTACACATATCTCCATGAGAAATACTTAGATTGTCAAGAAAGAAAATTAGTTTATGTGCTGCCTGGTTGGCCTCAGGATTTGCTGCACATGCTGCTAGCAAGAAACAAGATCCGCACATTGAAGAACAACATGTTTTCCAAGTTTAAAAAGCTGAAAAGCCTGGATCTGCAGCAGAATGAGATCTCTAAAATTGAGAGTGAGGCGTTCTTTGGTTTAAACAAACTCACCACC…	ATGCGTGTGGTTACCATTGTAATCTTGCTCTGCTTTTGCAAAGCGGCTGAGCTGCGCAAAGCAAGCCCAGGCAGTGTGAGAAGCCGAGTGAATCATGGCCGGGCGGGTGGAGGCCGGAGAGGCTCCAACCCGGTCAAACGCTACGCACCAGGCCTCCCGTGTGACGTGTACACATATCTCCATGAGAAATACTTAGATTGTCAAGAAAGAAAATTAGTTTATGTGCTGCCTGGTTGGCCTCAGGATTTGCTGCACATGCTGCTAGCAAGAAACAAGATCCGCACATTGAAGAACAACATGTTTTCCAAGTTTAAAAAGCTGAAAAGCCTGGATCTGCAGCAGAATGAGATCTCTAAAATTGAGAGTGAGGCGTTCTTTGGTTTAAACAAACTCACCACC…	1265	51797.9	51022.9	11	7	NIEITPQRSKA	593	599	AAAAAAA	601	606	AAAAAA	778	783	AAAAAA	933	938	TTTTTT	1020	1025	TTTTTT	1265	1272	AAAAAAAA
RAE1	4506399	AAAAAAAA	8	1	-1	ATGAGCCTGTTTGGAACAACCTCAGGTTTTGGAACCAGTGGGACCAGCATGTTTGGCAGTGCAACTACAGACAATCACAATCCCATGAAGGATATTGAAGTAACATCATCTCCTGATGATAGCATTGGTTGTCTGTCTTTTAGCCCACCAACCTTGCCGGGGAACTTTCTTATTGCAGGATCATGGGCTAATGATGTTCGCTGCTGGGAAGTTCAAGACAGTGGACAGACCATTCCAAAAGCCCAGCAGATGCACACTGGGCCTGTGCTTGATGTCTGCTGGAGTGACGATGGGAGCAAAGTGTTTACGGCATCGTGTGATAAAACTGCCAAAATGTGGGACCTCAGCAGTAACCAAGCGATACAGATCGCACAGCATGATGCTCCTGTTAAAACCATC…	ATGAGCCTGTTTGGAACAACCTCAGGTTTTGGAACCAGTGGGACCAGCATGTTTGGCAGTGCAACTACAGACAATCACAATCCCATGAAGGATATTGAAGTAACATCATCTCCTGATGATAGCATTGGTTGTCTGTCTTTTAGCCCACCAACCTTGCCGGGGAACTTTCTTATTGCAGGATCATGGGCTAATGATGTTCGCTGCTGGGAAGTTCAAGACAGTGGACAGACCATTCCAAAAGCCCAGCAGATGCACACTGGGCCTGTGCTTGATGTCTGCTGGAGTGACGATGGGAGCAAAGTGTTTACGGCATCGTGTGATAAAACTGCCAAAATGTGGGACCTCAGCAGTAACCAAGCGATACAGATCGCACAGCATGATGCTCCTGTTAAAACCATC…	1045	40966.5	40002.5	11	7	ITFSCVMQPKS	738	743	CCCCCC	1045	1052	AAAAAAAA
RAE1	62739173	AAAAAAAA	8	1	-1	ATGAGCCTGTTTGGAACAACCTCAGGTTTTGGAACCAGTGGGACCAGCATGTTTGGCAGTGCAACTACAGACAATCACAATCCCATGAAGGATATTGAAGTAACATCATCTCCTGATGATAGCATTGGTTGTCTGTCTTTTAGCCCACCAACCTTGCCGGGGAACTTTCTTATTGCAGGATCATGGGCTAATGATGTTCGCTGCTGGGAAGTTCAAGACAGTGGACAGACCATTCCAAAAGCCCAGCAGATGCACACTGGGCCTGTGCTTGATGTCTGCTGGAGTGACGATGGGAGCAAAGTGTTTACGGCATCGTGTGATAAAACTGCCAAAATGTGGGACCTCAGCAGTAACCAAGCGATACAGATCGCACAGCATGATGCTCCTGTTAAAACCATC…	ATGAGCCTGTTTGGAACAACCTCAGGTTTTGGAACCAGTGGGACCAGCATGTTTGGCAGTGCAACTACAGACAATCACAATCCCATGAAGGATATTGAAGTAACATCATCTCCTGATGATAGCATTGGTTGTCTGTCTTTTAGCCCACCAACCTTGCCGGGGAACTTTCTTATTGCAGGATCATGGGCTAATGATGTTCGCTGCTGGGAAGTTCAAGACAGTGGACAGACCATTCCAAAAGCCCAGCAGATGCACACTGGGCCTGTGCTTGATGTCTGCTGGAGTGACGATGGGAGCAAAGTGTTTACGGCATCGTGTGATAAAACTGCCAAAATGTGGGACCTCAGCAGTAACCAAGCGATACAGATCGCACAGCATGATGCTCCTGTTAAAACCATC…	1045	40966.5	40002.5	11	7	ITFSCVMQPKS	738	743	CCCCCC	1045	1052	AAAAAAAA
SPANXN2	57634514	AAAAAAAA	8	1	-1	ATGGAACAGCCGACTTCAAGCACCAATGGGGAGAAGAGGAAGAGCCCCTGTGAATCCAATAACAAAAAAAATGATGAGATGCAGGAGGCACCGAACAGGGTCTTAGCCCCCAAACAGAGCTTGCAAAAGACAAAAACAATAGAATATCTAACAATAATAGTGTATTACTACAGGAAGCATACGAAAATAAATTCAAATCAACTGGAGAAGGACCAGTCCCGAGAGAACTCCATCAATCCCGTCCAAGAGGAGGAGGACGAAGGCCTAGACTCAGCTGAAGGATCTTCACAGGAGGACGAAGACCTGGACTCATCTGAAGGATCTTCACAGGAGGACGAAGACCTGGACTCATCTGAAGGATCTTCACAGGAGGACGAAGACCTGGACTCATCTGAAGGA…	ATGGAACAGCCGACTTCAAGCACCAATGGGGAGAAGAGGAAGAGCCCCTGTGAATCCAATAACAAAAAAATGATGAGATGCAGGAGGCACCGAACAGGGTCTTAGCCCCCAAACAGAGCTTGCAAAAGACAAAAACAATAGAATATCTAACAATAATAGTGTATTACTACAGGAAGCATACGAAAATAAATTCAAATCAACTGGAGAAGGACCAGTCCCGAGAGAACTCCATCAATCCCGTCCAAGAGGAGGAGGACGAAGGCCTAGACTCAGCTGAAGGATCTTCACAGGAGGACGAAGACCTGGACTCATCTGAAGGATCTTCACAGGAGGACGAAGACCTGGACTCATCTGAAGGATCTTCACAGGAGGACGAAGACCTGGACTCATCTGAAGGAT…	64	19916.4	3953.32	11	146	MMRCRRHRTGS	64	71	AAAAAAAA
SPANXN3	58801563	AAAAAAAA	8	1	-1	ATGGAACAGCCAACTTCCAGCACCAATGGGGAGAAGACGAAGAGCCCCTGTGAATCCAATAACAAAAAAAATGATGAGATGCAAGAGGTACCAAACAGAGTCTTAGCCCCCGAACAGAGTTTGAAGAAGACAAAAACATCAGAATATCCAATAATATTTGTGTATTACCTCAGGAAGGGTAAGAAAATAAATTCAAATCAACTGGAGAATGAACAGTCCCAAGAGAACTCCATCAATCCAATCCAAAAGGAGGAGGACGAAGGCGTAGACTTATCTGAAGGATCTTCAAATGAGGATGAAGACCTAGGCCCATGTGAAGGACCTTCAAAGGAGGACAAAGATCTAGACTCATCTGAAGGATCCTCACAGGAGGATGAAGACCTAGGCTTATCTGAAGGA…	ATGGAACAGCCAACTTCCAGCACCAATGGGGAGAAGACGAAGAGCCCCTGTGAATCCAATAACAAAAAAATGATGAGATGCAAGAGGTACCAAACAGAGTCTTAGCCCCCGAACAGAGTTTGAAGAAGACAAAAACATCAGAATATCCAATAATATTTGTGTATTACCTCAGGAAGGGTAAGAAAATAAATTCAAATCAACTGGAGAATGAACAGTCCCAAGAGAACTCCATCAATCCAATCCAAAAGGAGGAGGACGAAGGCGTAGACTTATCTGAAGGATCTTCAAATGAGGATGAAGACCTAGGCCCATGTGAAGGACCTTCAAAGGAGGACAAAGATCTAGACTCATCTGAAGGATCCTCACAGGAGGATGAAGACCTAGGCTTATCTGAAGGAT…	64	15593.9	3940.27	11	107	MMRCKRYQTES	64	71	AAAAAAAA
ADNP	12229217	AAAAAAAA	8	1	-1	ATGTTCCAACTTCCTGTCAACAATCTTGGCAGTTTAAGAAAAGCCCGGAAAACTGTGAAAAAAATACTTAGTGACATTGGGTTGGAATACTGTAAAGAACATATAGAAGATTTTAAACAATTTGAACCTAATGACTTTTATTTGAAAAACACTACATGGGAGGATGTAGGACTGTGGGACCCATCACTTACGAAAAACCAGGACTATCGGACAAAACCTTTCTGCTGCAGCGCTTGTCCATTTTCCTCAAAATTCTTCTCTGCCTACAAAAGTCATTTCCGCAATGTCCATAGTGAAGACTTTGAAAATAGGATTCTCCTTAATTGCCCCTACTGTACCTTCAATGCAGACAAAAAGACTTTGGAAACACACATTAAAATATTTCATGCTCCGAACGCC…	ATGTTCCAACTTCCTGTCAACAATCTTGGCAGTTTAAGAAAAGCCCGGAAAACTGTGAAAAAAATACTTAGTGACATTGGGTTGGAATACTGTAAAGAACATATAGAAGATTTTAAACAATTTGAACCTAATGACTTTTATTTGAAAAACACTACATGGGAGGATGTAGGACTGTGGGACCCATCACTTACGAAAAACCAGGACTATCGGACAAAACCTTTCTGCTGCAGCGCTTGTCCATTTTCCTCAAAATTCTTCTCTGCCTACAAAAGTCATTTCCGCAATGTCCATAGTGAAGACTTTGAAAATAGGATTCTCCTTAATTGCCCCTACTGTACCTTCAATGCAGACAAAAAGACTTTGGAAACACACATTAAAATATTTCATGCTCCGAACGCC…	3040	123558	114854	10	77	RLPCKVTESS	58	64	AAAAAAA	1846	1851	AAAAAA	2182	2187	AAAAAA	3040	3047	AAAAAAAA	1201	1208	TCTCTCTC
ADNP	31563503	AAAAAAAA	8	1	-1	ATGTTCCAACTTCCTGTCAACAATCTTGGCAGTTTAAGAAAAGCCCGGAAAACTGTGAAAAAAATACTTAGTGACATTGGGTTGGAATACTGTAAAGAACATATAGAAGATTTTAAACAATTTGAACCTAATGACTTTTATTTGAAAAACACTACATGGGAGGATGTAGGACTGTGGGACCCATCACTTACGAAAAACCAGGACTATCGGACAAAACCTTTCTGCTGCAGCGCTTGTCCATTTTCCTCAAAATTCTTCTCTGCCTACAAAAGTCATTTCCGCAATGTCCATAGTGAAGACTTTGAAAATAGGATTCTCCTTAATTGCCCCTACTGTACCTTCAATGCAGACAAAAAGACTTTGGAAACACACATTAAAATATTTCATGCTCCGAACGCC…	ATGTTCCAACTTCCTGTCAACAATCTTGGCAGTTTAAGAAAAGCCCGGAAAACTGTGAAAAAAATACTTAGTGACATTGGGTTGGAATACTGTAAAGAACATATAGAAGATTTTAAACAATTTGAACCTAATGACTTTTATTTGAAAAACACTACATGGGAGGATGTAGGACTGTGGGACCCATCACTTACGAAAAACCAGGACTATCGGACAAAACCTTTCTGCTGCAGCGCTTGTCCATTTTCCTCAAAATTCTTCTCTGCCTACAAAAGTCATTTCCGCAATGTCCATAGTGAAGACTTTGAAAATAGGATTCTCCTTAATTGCCCCTACTGTACCTTCAATGCAGACAAAAAGACTTTGGAAACACACATTAAAATATTTCATGCTCCGAACGCC…	3040	123558	114854	10	77	RLPCKVTESS	58	64	AAAAAAA	1846	1851	AAAAAA	2182	2187	AAAAAA	3040	3047	AAAAAAAA	1201	1208	TCTCTCTC
AP1S1	4557471	GGGGGGGG	8	1	-1	ATGATGCGGTTCATGCTATTATTCAGCCGGCAGGGAAAACTGCGGCTGCAAAAATGGTACCTGGCCACTTCGGACAAGGAACGGAAGAAGATGGTGCGCGAGCTCATGCAGGTTGTCCTGGCTCGAAAGCCCAAGATGTGCAGCTTCCTGGAGTGGAGGGACCTCAAAGTTGTCTATAAGAGATATGCCAGCCTCTACTTCTGCTGCGCCATCGAGGGCCAAGACAATGAGCTCATCACACTGGAGCTGATCCACCGATACGTGGAGCTCTTAGACAAATACTTTGGCAGTGTGTGCGAGCTGGACATCATCTTCAACTTTGAGAAGGCCTACTTCATCCTGGATGAGTTTTTGATGGGGGGGGATGTCCAGGACACCTCCAAGAAGAGTGTGCTGAAA…	ATGATGCGGTTCATGCTATTATTCAGCCGGCAGGGAAAACTGCGGCTGCAAAAATGGTACCTGGCCACTTCGGACAAGGAACGGAAGAAGATGGTGCGCGAGCTCATGCAGGTTGTCCTGGCTCGAAAGCCCAAGATGTGCAGCTTCCTGGAGTGGAGGGACCTCAAAGTTGTCTATAAGAGATATGCCAGCCTCTACTTCTGCTGCGCCATCGAGGGCCAAGACAATGAGCTCATCACACTGGAGCTGATCCACCGATACGTGGAGCTCTTAGACAAATACTTTGGCAGTGTGTGCGAGCTGGACATCATCTTCAACTTTGAGAAGGCCTACTTCATCCTGGATGAGTTTTTGATGGGGGGGATGTCCAGGACACCTCCAAGAAGAGTGTGCTGAAAG…	357	18732.3	15832.4	10	27	MSRTPPRRVC	357	364	GGGGGGGG
FAM119B	45827721	GGGGGGGG	8	1	-1	ATGGCGGACCCCGGCCCAGATCCCGAATCTGAGTCGGAATCGGTGTTCCCGCGGGAGGTCGGGCTCTTTGCAGACTCTTACTCGGAGAAGAGCCAGTTCTGTTTCTGTGGGCATGTGCTGACCATCACGCAGAACTTTGGGTCCCGCCTCGGGGTGGCGGCGCGCGTGTGGGACGCGGCCCTGAGCCTGTGCAATTATTTCGAGAGTCAAAATGTGGATTTCCGAGGCAAGAAGGTGATCGAACTGGGTGCGGGGACAGGCATCGTGGGGATCTTGGCAGCGCTGCAGGGGGGGGATGTTACCATCACTGACCTGCCCCTGGCCCTAGAACAGATCCAGGGCAACGTCCAGGCCAATGTGCCAGCTGGAGGCCAGGCCCAGGTGCGTGCCTTGTCCTGG…	ATGGCGGACCCCGGCCCAGATCCCGAATCTGAGTCGGAATCGGTGTTCCCGCGGGAGGTCGGGCTCTTTGCAGACTCTTACTCGGAGAAGAGCCAGTTCTGTTTCTGTGGGCATGTGCTGACCATCACGCAGAACTTTGGGTCCCGCCTCGGGGTGGCGGCGCGCGTGTGGGACGCGGCCCTGAGCCTGTGCAATTATTTCGAGAGTCAAAATGTGGATTTCCGAGGCAAGAAGGTGATCGAACTGGGTGCGGGGACAGGCATCGTGGGGATCTTGGCAGCGCTGCAGGGGGGGATGTTACCATCACTGACCTGCCCCTGGCCCTAGAACAGATCCAGGGCAACGTCCAGGCCAATGTGCCAGCTGGAGGCCAGGCCCAGGTGCGTGCCTTGTCCTGGG…	288	24910.2	11558.6	10	118	MLPSLTCPWP	288	295	GGGGGGGG
LAMB4	143770880	AAAAAAAA	8	1	-1	ATGCAATTTCAACTGACCCTTTTTTTGCACCTTGGGTGGCTCAGTTACTCAAAAGCTCAAGATGACTGCAACAGGGGTGCCTGTCATCCCACCACTGGTGATCTCCTGGTGGGCAGGAACACGCAGCTTATGGCTTCTTCTACCTGTGGGCTGAGCAGAGCCCAGAAATACTGCATCCTCAGTTACCTGGAGGGGGAACAAAAATGCTTCATCTGTGACTCTAGATTTCCATATGATCCGTATGACCAACCCAACAGCCACACCATTGAGAATGTCATTGTAAGTTTTGAACCAGACAGAGAAAAGAAATGGTGGCAATCTGAAAATGGTCTTGATCATGTCAGCATCAGACTGGACTTAGAGGCATTATTTCGGTTCAGCCACCTTATCCTGACCTTT…	ATGCAATTTCAACTGACCCTTTTTTTGCACCTTGGGTGGCTCAGTTACTCAAAAGCTCAAGATGACTGCAACAGGGGTGCCTGTCATCCCACCACTGGTGATCTCCTGGTGGGCAGGAACACGCAGCTTATGGCTTCTTCTACCTGTGGGCTGAGCAGAGCCCAGAAATACTGCATCCTCAGTTACCTGGAGGGGGAACAAAAATGCTTCATCTGTGACTCTAGATTTCCATATGATCCGTATGACCAACCCAACAGCCACACCATTGAGAATGTCATTGTAAGTTTTGAACCAGACAGAGAAAAGAAATGGTGGCAATCTGAAAATGGTCTTGATCATGTCAGCATCAGACTGGACTTAGAGGCATTATTTCGGTTCAGCCACCTTATCCTGACCTTT…	5258	193533	193703	10	-3	NMLGAIARQS	20	26	TTTTTTT	1923	1928	CCCCCC	4447	4452	AAAAAA	4800	4805	AAAAAA	5008	5013	AAAAAA	5258	5265	AAAAAAAA	882	891	GTGTGTGTGT
SETDB2	13994282	AAAAAAAA	8	1	-1	ATGGGAGAAAAAAATGGCGATGCAAAAACTTTCTGGATGGAGCTAGAAGATGATGGAAAAGTGGACTTCATTTTTGAACAAGTACAAAATGTGCTGCAGTCACTGAAACAAAAGATCAAAGATGGGTCTGCCACCAATAAAGAATACATCCAAGCAATGATTCTAGTGAATGAAGCAACTATAATTAACAGTTCAACATCAATAAAGGGAGCATCACAGAAAGAAGTGAATGCCCAAAGCAGTGATCCTATGCCTGTGACTCAGAAGGAACAGGAAAACAAATCCAATGCATTTCCCTCTACATCATGTGAAAACTCCTTTCCAGAAGACTGTACATTTCTAACAACAGAAAATAAGGAAATTCTCTCTCTTGAAGATAAAGTTGTAGACTTTAGAGAA…	ATGGGAGAAAAAAATGGCGATGCAAAAACTTTCTGGATGGAGCTAGAAGATGATGGAAAAGTGGACTTCATTTTTGAACAAGTACAAAATGTGCTGCAGTCACTGAAACAAAAGATCAAAGATGGGTCTGCCACCAATAAAGAATACATCCAAGCAATGATTCTAGTGAATGAAGCAACTATAATTAACAGTTCAACATCAATAAAGGGAGCATCACAGAAAGAAGTGAATGCCCAAAGCAGTGATCCTATGCCTGTGACTCAGAAGGAACAGGAAAACAAATCCAATGCATTTCCCTCTACATCATGTGAAAACTCCTTTCCAGAAGACTGTACATTTCTAACAACAGAAAATAAGGAAATTCTCTCTCTTGAAGATAAAGTTGTAGACTTTAGAGAA…	2145	81891.3	82884.3	10	-8	YYKYVTNACL	8	14	AAAAAAA	1281	1286	AAAAAA	1510	1516	AAAAAAA	2145	2152	AAAAAAAA	363	371	TCTCTCTCT
HESX1	4504367	AAAAAAAA	8	1	-1	ATGTCTCCCAGCCTTCAGGAAGGCGCTCAGCTCGGGGAAAACAAACCCTCAACTTGCTCCTTTTCAATTGAGAGAATCTTAGGACTGGACCAGAAGAAAGACTGTGTTCCATTAATGAAACCCCACAGGCCCTGGGCAGACACCTGCAGCTCATCAGGGAAAGATGGTAACTTATGTCTACATGTCCCAAATCCTCCCAGTGGGATTTCATTCCCTAGCGTGGTGGATCACCCAATGCCAGAAGAAAGAGCTTCGAAATATGAAAATTACTTTTCAGCCTCAGAAAGACTGTCTTTGAAAAGAGAGTTGAGTTGGTATAGAGGCCGAAGACCAAGAACTGCTTTTACTCAAAACCAGATTGAAGTGTTAGAAAATGTCTTTAGAGTAAACTGCTATCCT…	ATGTCTCCCAGCCTTCAGGAAGGCGCTCAGCTCGGGGAAAACAAACCCTCAACTTGCTCCTTTTCAATTGAGAGAATCTTAGGACTGGACCAGAAGAAAGACTGTGTTCCATTAATGAAACCCCACAGGCCCTGGGCAGACACCTGCAGCTCATCAGGGAAAGATGGTAACTTATGTCTACATGTCCCAAATCCTCCCAGTGGGATTTCATTCCCTAGCGTGGTGGATCACCCAATGCCAGAAGAAAGAGCTTCGAAATATGAAAATTACTTTTCAGCCTCAGAAAGACTGTCTTTGAAAAGAGAGTTGAGTTGGTATAGAGGCCGAAGACCAAGAACTGCTTTTACTCAAAACCAGATTGAAGTGTTAGAAAATGTCTTTAGAGTAAACTGCTATCCT…	526	21408.5	21564.8	9	-1	ISTQICWNR	526	533	AAAAAAAA
LOC100287982	239741159	AAAAAAAA	8	1	-1	ATGTCCCCAGGTCTTCCTCCAGTGGTGGGTCTGATGCACCAGCAGCCAGATGAAGACAGGGAGAGCCCTGTCATCCACAGTGGAGGGAGAAGAATCAGGCTGCCAGGGAGCTGCAAAGGGCTGCTGAGGATGCCTCCAGTCCTGAGAGTCAAAGATCTGGGATCTAGGAAGCATGGAACCTTTTCTATGAACATTGTTATTTTTCCAGAAATTCATCTGAGCAGCCAAAAAAAATCACCCCGCTGGCTGTCTAAACCAGTAAGGTTCAGGAATAAGTCCAGCCTCCCCACTCCACCCACAACCACCACCACCCCTCACAGCGCCCCCTTCAATGACCCAGCTGGGCTTGACTGCTGCCTTTGGGTGGGGGAACTTCTGAAAGGTGGAGGAGGAGTGAAC…	ATGTCCCCAGGTCTTCCTCCAGTGGTGGGTCTGATGCACCAGCAGCCAGATGAAGACAGGGAGAGCCCTGTCATCCACAGTGGAGGGAGAAGAATCAGGCTGCCAGGGAGCTGCAAAGGGCTGCTGAGGATGCCTCCAGTCCTGAGAGTCAAAGATCTGGGATCTAGGAAGCATGGAACCTTTTCTATGAACATTGTTATTTTTCCAGAAATTCATCTGAGCAGCCAAAAAAATCACCCCGCTGGCTGTCTAAACCAGTAAGGTTCAGGAATAAGTCCAGCCTCCCCACTCCACCCACAACCACCACCACCCCTCACAGCGCCCCCTTCAATGACCCAGCTGGGCTTGACTGCTGCCTTTGGGTGGGGGAACTTCTGAAAGGTGGAGGAGGAGTGAACT…	227	17689.8	9454.73	9	76	NHPAGCLNQ	227	234	AAAAAAAA
LOC139431	239746801	AAAAAAAA	8	1	-1	ATGGCGTCTACTGCGTGTATTACTATAGACGCATTCAAAAGAAAACTTGCACCACAAGAAGGGATGATGCAGAACGTTGAATATTGCTCAGCTACAAAAAAAAGAAAACTCAGCGACTGCCAGCGACCGCTGACCGCCCCGCTATGGCAAGTGCGCCAAAACTACCACCCCGACTGCGACGCCGCCGTCAACAGCCACGTCAACCTGGAGCTCCACGCCTCCTGTGTGTACCTGTCCATGGCCTTCTACTTAGACCGGGACGACGTGACCCTGGAGCGTTTCAGCCGCTGCTTCCTGAGCCAGTCGCAAGAGAAGAGGGAGCACGCCCAGAAGCTGATAATGCTGCAGAACCTGCGCGGTGGCCGCATCTGCCTTCCTGACATCTGGAAACCAGAGCGT…	ATGGCGTCTACTGCGTGTATTACTATAGACGCATTCAAAAGAAAACTTGCACCACAAGAAGGGATGATGCAGAACGTTGAATATTGCTCAGCTACAAAAAAAGAAAACTCAGCGACTGCCAGCGACCGCTGACCGCCCCGCTATGGCAAGTGCGCCAAAACTACCACCCCGACTGCGACGCCGCCGTCAACAGCCACGTCAACCTGGAGCTCCACGCCTCCTGTGTGTACCTGTCCATGGCCTTCTACTTAGACCGGGACGACGTGACCCTGGAGCGTTTCAGCCGCTGCTTCCTGAGCCAGTCGCAAGAGAAGAGGGAGCACGCCCAGAAGCTGATAATGCTGCAGAACCTGCGCGGTGGCCGCATCTGCCTTCCTGACATCTGGAAACCAGAGCGTG…	96	24662.5	4698.14	9	170	ENSATASDR	96	103	AAAAAAAA
LOC728847	239742367	AAAAAAAA	8	1	-1	ATGGGTGATATTTCTCACAGGCAATGGGACATGGAACAGGAGGAGGAACAGCAGGCAAGAACCTGGGAGCAGTTCTACAGAGCAGGAGGAGAGACTCCCCGGCTCCCTCCCTCCCTCGCACACAGCGACTGGAGACGGACGGAGAGCAACGCGCTGGGAGAGGAGAGACCACCGACAACAGACCCGCGCTCTCACACATACACTCACACTCGACTCTTTCCTCTCCCCCCACCTCCTCCTCCTTCCACCCCCACCACTAACACCATCTCCTCCTCCTTCTCTCTGCAACAAGAAAAAAAAGCCATTTACAGTTGTAACAGTTGGAGGATAATGCAAAGGAAGACGCTGCCTGGGAATTCACCGTCTGTGGAAATGAGCCCCAGAGAGGAATAA	ATGGGTGATATTTCTCACAGGCAATGGGACATGGAACAGGAGGAGGAACAGCAGGCAAGAACCTGGGAGCAGTTCTACAGAGCAGGAGGAGAGACTCCCCGGCTCCCTCCCTCCCTCGCACACAGCGACTGGAGACGGACGGAGAGCAACGCGCTGGGAGAGGAGAGACCACCGACAACAGACCCGCGCTCTCACACATACACTCACACTCGACTCTTTCCTCTCCCCCCACCTCCTCCTCCTTCCACCCCCACCACTAACACCATCTCCTCCTCCTTCTCTCTGCAACAAGAAAAAAAGCCATTTACAGTTGTAACAGTTGGAGGATAATGCAAAGGAAGACGCTGCCTGGGAATTCACCGTCTGTGGAAATGAGCCCCAGAGAGGAATAA	293	15004.9	12413.1	9	21	PFTVVTVGG	225	230	CCCCCC	293	300	AAAAAAAA
NR2C2	36950991	TTTTTTTT	8	1	-1	ATGACCAGCCCCTCCCCACGCATCCAGATAATCTCCACCGACTCTGCTGTAGCCTCACCTCAGCGCATTCAGGGCTCTGAACCTGCCTCTGGCCCATTGAGTGTTTTCACATCTTTGAACAAAGAGAAGATTGTCACAGACCAGCAGACAGGACAGAAAATCCAGATAGTCACCGCAGTGGACGCCTCCGGATCCCCCAAACAGCAGTTCATCCTGACCAGCCCAGATGGAGCTGGAACTGGGAAGGTGATCCTGGCTTCCCCAGAGACATCCAGCGCCAAGCAACTCATATTCACCACCTCAGACAACCTCGTCCCTGGCAGGATCCAGATTGTCACGGATTCTGCCTCTGTGGAGCGTTTACTGGGGAAGACGGACGTCCAGCGGCCCCAGGTGGTA…	ATGACCAGCCCCTCCCCACGCATCCAGATAATCTCCACCGACTCTGCTGTAGCCTCACCTCAGCGCATTCAGGGCTCTGAACCTGCCTCTGGCCCATTGAGTGTTTTCACATCTTTGAACAAAGAGAAGATTGTCACAGACCAGCAGACAGGACAGAAAATCCAGATAGTCACCGCAGTGGACGCCTCCGGATCCCCCAAACAGCAGTTCATCCTGACCAGCCCAGATGGAGCTGGAACTGGGAAGGTGATCCTGGCTTCCCCAGAGACATCCAGCGCCAAGCAACTCATATTCACCACCTCAGACAACCTCGTCCCTGGCAGGATCCAGATTGTCACGGATTCTGCCTCTGTGGAGCGTTTACTGGGGAAGACGGACGTCCAGCGGCCCCAGGTGGTA…	1739	67342	64761.3	9	25	LLVSLAMFR	580	585	AAAAAA	1739	1746	TTTTTTTT	1148	1155	ACACACAC
QRFPR	157738685	AAAAAAAA	8	1	-1	ATGCAGGCGCTTAACATTACCCCGGAGCAGTTCTCTCGGCTGCTGCGGGACCACAACCTGACGCGGGAGCAGTTCATCGCTCTGTACCGGCTGCGACCGCTCGTCTACACCCCAGAGCTGCCGGGACGCGCCAAGCTGGCCCTCGTGCTCACCGGCGTGCTCATCTTCGCCCTGGCGCTCTTTGGCAATGCTCTGGTGTTCTACGTGGTGACCCGCAGCAAGGCCATGCGCACCGTCACCAACATCTTTATCTGCTCCTTGGCGCTCAGTGACCTGCTCATCACCTTCTTCTGCATTCCCGTCACCATGCTCCAGAACATTTCCGACAACTGGCTGGGGGGTGCTTTCATTTGCAAGATGGTGCCATTTGTCCAGTCTACCGCTGTTGTGACAGAAATC…	ATGCAGGCGCTTAACATTACCCCGGAGCAGTTCTCTCGGCTGCTGCGGGACCACAACCTGACGCGGGAGCAGTTCATCGCTCTGTACCGGCTGCGACCGCTCGTCTACACCCCAGAGCTGCCGGGACGCGCCAAGCTGGCCCTCGTGCTCACCGGCGTGCTCATCTTCGCCCTGGCGCTCTTTGGCAATGCTCTGGTGTTCTACGTGGTGACCCGCAGCAAGGCCATGCGCACCGTCACCAACATCTTTATCTGCTCCTTGGCGCTCAGTGACCTGCTCATCACCTTCTTCTGCATTCCCGTCACCATGCTCCAGAACATTTCCGACAACTGGCTGGGGGGTGCTTTCATTTGCAAGATGGTGCCATTTGTCCAGTCTACCGCTGTTGTGACAGAAATC…	1018	49486.2	40435.4	9	81	MFCLQFVIA	336	341	GGGGGG	1018	1025	AAAAAAAA
WBP1	23503229	CCCCCCCC	8	1	-1	ATGGCTCGGGCCAGCAGCGGGAACGGCAGCGAGGAGGCCTGGGGGGCACTTCGGGCGCCGCAACAGCAGCTTCGAGAGCTGTGCCCAGGAGTGAACAACCAGCCCTACCTCTGTGAGAGTGGTCACTGCTGCGGGGAGACTGGCTGCTGCACCTACTACTATGAGCTCTGGTGGTTCTGGCTGCTCTGGACTGTCCTCATCCTCTTTAGCTGCTGTTGCGCCTTCCGCCACCGACGAGCTAAACTCAGGCTGCAACAACAGCAGCGGCAGCGTGAAATCAACTTGTTGGCCTATCATGGGGCATGCCATGGGGCTGGTCCTTTCCCTACCGGTTCACTGCTTGACCTTCGCTTCCTCAGCACCTTCAAGCCCCCAGCCTACGAGGATGTGGTTCACCGC…	ATGGCTCGGGCCAGCAGCGGGAACGGCAGCGAGGAGGCCTGGGGGGCACTTCGGGCGCCGCAACAGCAGCTTCGAGAGCTGTGCCCAGGAGTGAACAACCAGCCCTACCTCTGTGAGAGTGGTCACTGCTGCGGGGAGACTGGCTGCTGCACCTACTACTATGAGCTCTGGTGGTTCTGGCTGCTCTGGACTGTCCTCATCCTCTTTAGCTGCTGTTGCGCCTTCCGCCACCGACGAGCTAAACTCAGGCTGCAACAACAGCAGCGGCAGCGTGAAATCAACTTGTTGGCCTATCATGGGGCATGCCATGGGGCTGGTCCTTTCCCTACCGGTTCACTGCTTGACCTTCGCTTCCTCAGCACCTTCAAGCCCCCAGCCTACGAGGATGTGGTTCACCGC…	412	29138.6	16793.7	9	121	LILWPQAAP	41	46	GGGGGG	412	419	CCCCCCCC	545	551	CCCCCCC	598	603	CCCCCC
CDKL3	166064027	TTTTTTTT	8	1	-1	ATGGAGATGTATGAAACCCTTGGAAAAGTGGGAGAGGGAAGTTACGGAACAGTCATGAAATGTAAACATAAGAATACTGGGCAGATAGTGGCCATTAAGATATTTTATGAGAGACCAGAACAATCTGTCAACAAAATTGCGATGAGAGAAATAAAGTTTCTAAAGCAATTTCATCACGAAAACCTGGTCAATCTGATTGAAGTTTTTAGACAGAAAAAGAAAATTCATTTGGTATTTGAATTTATTGACCACACAGTATTAGATGAGTTACAACATTATTGTCATGGACTAGAGAGTAAGCGACTTAGAAAATACCTCTTCCAGATCCTTCGAGCAATTGACTATCTTCACAGTAATAATATCATTCATCGAGATATAAAACCTGAGAATATTTTAGTA…	ATGGAGATGTATGAAACCCTTGGAAAAGTGGGAGAGGGAAGTTACGGAACAGTCATGAAATGTAAACATAAGAATACTGGGCAGATAGTGGCCATTAAGATATTTTATGAGAGACCAGAACAATCTGTCAACAAAATTGCGATGAGAGAAATAAAGTTTCTAAAGCAATTTCATCACGAAAACCTGGTCAATCTGATTGAAGTTTTTAGACAGAAAAAGAAAATTCATTTGGTATTTGAATTTATTGACCACACAGTATTAGATGAGTTACAACATTATTGTCATGGACTAGAGAGTAAGCGACTTAGAAAATACCTCTTCCAGATCCTTCGAGCAATTGACTATCTTCACAGTAATAATATCATTCATCGAGATATAAAACCTGAGAATATTTTAGTA…	1765	67511.3	67990.8	8	-6	SGSVFSFT	747	753	AAAAAAA	1119	1124	AAAAAA	1380	1385	AAAAAA	1765	1772	TTTTTTTT
GOLGA2	194097392	TTTTTTTT	8	1	-1	ATGTGGCCCCAACCCCGCCTCCCTCCCCGCCCCGCGATGTCGGAAGAAACCCGACAGAGCAAATTGGCCGCAGCGAAGAAAAAGTTGAGAGAATATCAGCAGAGGAATAGCCCTGGTGTTCCTACAGGAGCGAAAAAGAAGAAGAAAATAAAAAATGGCAGTAACCCTGAGACAACCACTTCTGGTGGTTGCCACTCACCTGAGGATACACCCAAGGACAATGCTGCTACTCTACAACCATCTGATGACACCGTGTTACCTGGCGGTGTCCCTTCCCCTGGTGCCAGTCTCACTAGCATGGCGGCATCTCAGAATCATGATGCTGACAATGTCCCTAATCTCATGGATGAAACCAAGACTTTCTCATCAACCGAGAGCCTGCGACAACTCTCCCAACAG…	ATGTGGCCCCAACCCCGCCTCCCTCCCCGCCCCGCGATGTCGGAAGAAACCCGACAGAGCAAATTGGCCGCAGCGAAGAAAAAGTTGAGAGAATATCAGCAGAGGAATAGCCCTGGTGTTCCTACAGGAGCGAAAAAGAAGAAGAAAATAAAAAATGGCAGTAACCCTGAGACAACCACTTCTGGTGGTTGCCACTCACCTGAGGATACACCCAAGGACAATGCTGCTACTCTACAACCATCTGATGACACCGTGTTACCTGGCGGTGTCCCTTCCCCTGGTGCCAGTCTCACTAGCATGGCGGCATCTCAGAATCATGATGCTGACAATGTCCCTAATCTCATGGATGAAACCAAGACTTTCTCATCAACCGAGAGCCTGCGACAACTCTCCCAACAG…	2958	113082	112382	8	6	TGLTRMMR	150	155	AAAAAA	1541	1546	GGGGGG	2759	2764	CCCCCC	2958	2965	TTTTTTTT	812	819	CTCTCTCT	873	881	AGAGAGAGA	1174	1181	GAGAGAGA	2376	2383	TGTGTGTG
NPM2	33391150	AAAAAAAA	8	1	-1	ATGAATCTCAGTAGCGCCAGTAGCACGGAGGAAAAGGCAGTGACGACCGTGCTCTGGGGCTGCGAGCTCAGTCAGGAGAGGCGGACTTGGACCTTCAGACCCCAGCTGGAGGGGAAGCAGAGCTGCAGGCTGTTGCTTCATACGATTTGCTTGGGGGAGAAAGCCAAAGAGGAGATGCATCGCGTGGAGATCCTGCCCCCAGCAAACCAGGAGGACAAGAAGATGCAGCCGGTCACCATTGCCTCACTCCAGGCCTCAGTCCTCCCCATGGTCTCCATGGTAGGAGTGCAGCTTTCTCCCCCAGTTACTTTCCAGCTCCGGGCTGGCTCAGGACCCGTGTTCCTCAGTGGCCAGGAACGTTATGAAGCATCAGACCTAACCTGGGAGGAGGAGGAGGAA…	ATGAATCTCAGTAGCGCCAGTAGCACGGAGGAAAAGGCAGTGACGACCGTGCTCTGGGGCTGCGAGCTCAGTCAGGAGAGGCGGACTTGGACCTTCAGACCCCAGCTGGAGGGGAAGCAGAGCTGCAGGCTGTTGCTTCATACGATTTGCTTGGGGGAGAAAGCCAAAGAGGAGATGCATCGCGTGGAGATCCTGCCCCCAGCAAACCAGGAGGACAAGAAGATGCAGCCGGTCACCATTGCCTCACTCCAGGCCTCAGTCCTCCCCATGGTCTCCATGGTAGGAGTGCAGCTTTCTCCCCCAGTTACTTTCCAGCTCCGGGCTGGCTCAGGACCCGTGTTCCTCAGTGGCCAGGAACGTTATGAAGCATCAGACCTAACCTGGGAGGAGGAGGAGGAA…	532	24151.3	21257.1	8	27	SWKKKKRK	532	539	AAAAAAAA
WDR87	221219020	AAAAAAAA	8	1	-1	ATGTCTTCCCCCAGGCTCATTCCCCTGTGGAAAGATTTAAAACTCCTCCTAAATGACACCATAAATAAAAGCAAGCAACCTTCGGAAGACCCAAAGAACTGCCTGATTGTGCTGAGTGACCGGTCCCAGGCTGTAGCATGGATGAAGAGCAAAACTGAGGACATGGTTGAGAAAAGAACATTCTCCATGACTGAACGATTGCCACCCATCCAGTCCATGGTCCATGCAGGCTCCTTTCATATCCTCGTGGTCTACTGTGGTGACCTGATCCTGCGACTCTTTGGGGACCACTTTCGGGCATTCAAACCCCTGGGTAAAGTGCCCTGCCGCTTCAACATCAGCTGCCTCTGCTATGACCCGGAAATGAAGATGCTTCTGTCTGGCATCCTGGGGGCAGTG…	ATGTCTTCCCCCAGGCTCATTCCCCTGTGGAAAGATTTAAAACTCCTCCTAAATGACACCATAAATAAAAGCAAGCAACCTTCGGAAGACCCAAAGAACTGCCTGATTGTGCTGAGTGACCGGTCCCAGGCTGTAGCATGGATGAAGAGCAAAACTGAGGACATGGTTGAGAAAAGAACATTCTCCATGACTGAACGATTGCCACCCATCCAGTCCATGGTCCATGCAGGCTCCTTTCATATCCTCGTGGTCTACTGTGGTGACCTGATCCTGCGACTCTTTGGGGACCACTTTCGGGCATTCAAACCCCTGGGTAAAGTGCCCTGCCGCTTCAACATCAGCTGCCTCTGCTATGACCCGGAAATGAAGATGCTTCTGTCTGGCATCCTGGGGGCAGTG…	4754	333173	181639	8	1279	NEPKKRGN	4121	4127	TTTTTTT	4754	4761	AAAAAAAA	5366	5371	AAAAAA	5441	5446	AAAAAA	5740	5745	AAAAAA	5773	5778	AAAAAA	5798	5803	AAAAAA	6181	6187	AAAAAAA	6473	6478	AAAAAA	7032	7038	AAAAAAA	8152	8159	AAAAAAAA	3312	3320	AGAGAGAGA
ADD3	62912453	AAAAAAAA	8	1	-1	ATGAGCTCAGATGCCAGCCAAGGCGTGATTACCACTCCTCCTCCTCCCAGCATGCCTCACAAAGAGAGATATTTTGACCGCATCAATGAAAATGACCCAGAATACATTAGGGAGAGGAACATGTCTCCTGATCTACGACAAGACTTCAACATGATGGAGCAGAGGAAACGAGTTACTCAGATCCTGCAAAGTCCTGCCTTTCGGGAAGACTTGGAATGCCTTATTCAAGAACAGATGAAGAAAGGCCACAACCCAACTGGATTACTAGCATTACAGCAGATTGCAGATTACATCATGGCCAATTCTTTCTCGGGTTTTTCTTCACCTCCTCTCAGTCTTGGCATGGTCACACCTATCAATGACCTTCCTGGTGCAGATACATCCTCATATGTGAAGGGA…	ATGAGCTCAGATGCCAGCCAAGGCGTGATTACCACTCCTCCTCCTCCCAGCATGCCTCACAAAGAGAGATATTTTGACCGCATCAATGAAAATGACCCAGAATACATTAGGGAGAGGAACATGTCTCCTGATCTACGACAAGACTTCAACATGATGGAGCAGAGGAAACGAGTTACTCAGATCCTGCAAAGTCCTGCCTTTCGGGAAGACTTGGAATGCCTTATTCAAGAACAGATGAAGAAAGGCCACAACCCAACTGGATTACTAGCATTACAGCAGATTGCAGATTACATCATGGCCAATTCTTTCTCGGGTTTTTCTTCACCTCCTCTCAGTCTTGGCATGGTCACACCTATCAATGACCTTCCTGGTGCAGATACATCCTCATATGTGAAGGGA…	1999	75668.1	75918.5	7	-1	RRKLRPK	1304	1309	AAAAAA	1999	2006	AAAAAAAA
ADD3	9943848	AAAAAAAA	8	1	-1	ATGAGCTCAGATGCCAGCCAAGGCGTGATTACCACTCCTCCTCCTCCCAGCATGCCTCACAAAGAGAGATATTTTGACCGCATCAATGAAAATGACCCAGAATACATTAGGGAGAGGAACATGTCTCCTGATCTACGACAAGACTTCAACATGATGGAGCAGAGGAAACGAGTTACTCAGATCCTGCAAAGTCCTGCCTTTCGGGAAGACTTGGAATGCCTTATTCAAGAACAGATGAAGAAAGGCCACAACCCAACTGGATTACTAGCATTACAGCAGATTGCAGATTACATCATGGCCAATTCTTTCTCGGGTTTTTCTTCACCTCCTCTCAGTCTTGGCATGGTCACACCTATCAATGACCTTCCTGGTGCAGATACATCCTCATATGTGAAGGGA…	ATGAGCTCAGATGCCAGCCAAGGCGTGATTACCACTCCTCCTCCTCCCAGCATGCCTCACAAAGAGAGATATTTTGACCGCATCAATGAAAATGACCCAGAATACATTAGGGAGAGGAACATGTCTCCTGATCTACGACAAGACTTCAACATGATGGAGCAGAGGAAACGAGTTACTCAGATCCTGCAAAGTCCTGCCTTTCGGGAAGACTTGGAATGCCTTATTCAAGAACAGATGAAGAAAGGCCACAACCCAACTGGATTACTAGCATTACAGCAGATTGCAGATTACATCATGGCCAATTCTTTCTCGGGTTTTTCTTCACCTCCTCTCAGTCTTGGCATGGTCACACCTATCAATGACCTTCCTGGTGCAGATACATCCTCATATGTGAAGGGA…	2095	79151.6	79402	7	-1	RRKLRPK	1304	1309	AAAAAA	2095	2102	AAAAAAAA
ADD3	9951927	AAAAAAAA	8	1	-1	ATGAGCTCAGATGCCAGCCAAGGCGTGATTACCACTCCTCCTCCTCCCAGCATGCCTCACAAAGAGAGATATTTTGACCGCATCAATGAAAATGACCCAGAATACATTAGGGAGAGGAACATGTCTCCTGATCTACGACAAGACTTCAACATGATGGAGCAGAGGAAACGAGTTACTCAGATCCTGCAAAGTCCTGCCTTTCGGGAAGACTTGGAATGCCTTATTCAAGAACAGATGAAGAAAGGCCACAACCCAACTGGATTACTAGCATTACAGCAGATTGCAGATTACATCATGGCCAATTCTTTCTCGGGTTTTTCTTCACCTCCTCTCAGTCTTGGCATGGTCACACCTATCAATGACCTTCCTGGTGCAGATACATCCTCATATGTGAAGGGA…	ATGAGCTCAGATGCCAGCCAAGGCGTGATTACCACTCCTCCTCCTCCCAGCATGCCTCACAAAGAGAGATATTTTGACCGCATCAATGAAAATGACCCAGAATACATTAGGGAGAGGAACATGTCTCCTGATCTACGACAAGACTTCAACATGATGGAGCAGAGGAAACGAGTTACTCAGATCCTGCAAAGTCCTGCCTTTCGGGAAGACTTGGAATGCCTTATTCAAGAACAGATGAAGAAAGGCCACAACCCAACTGGATTACTAGCATTACAGCAGATTGCAGATTACATCATGGCCAATTCTTTCTCGGGTTTTTCTTCACCTCCTCTCAGTCTTGGCATGGTCACACCTATCAATGACCTTCCTGGTGCAGATACATCCTCATATGTGAAGGGA…	1999	75668.1	75918.5	7	-1	RRKLRPK	1304	1309	AAAAAA	1999	2006	AAAAAAAA
ASPN	41350214	AAAAAAAA	8	1	-1	ATGAAGGAGTATGTGCTCCTATTATTCCTGGCTTTGTGCTCTGCCAAACCCTTCTTTAGCCCTTCACACATCGCACTGAAGAATATGATGCTGAAGGATATGGAAGACACAGATGATGATGATGATGATGATGATGATGATGATGATGATGATGAGGACAACTCTCTTTTTCCAACAAGAGAGCCAAGAAGCCATTTTTTTCCATTTGATCTGTTTCCAATGTGTCCATTTGGATGTCAGTGCTATTCACGAGTTGTACATTGCTCAGATTTAGGTTTGACCTCAGTCCCAACCAACATTCCATTTGATACTCGAATGCTTGATCTTCAAAACAATAAAATTAAGGAAATCAAAGAAAATGATTTTAAAGGACTCACTTCACTTTATGGTCTGATCCTG…	ATGAAGGAGTATGTGCTCCTATTATTCCTGGCTTTGTGCTCTGCCAAACCCTTCTTTAGCCCTTCACACATCGCACTGAAGAATATGATGCTGAAGGATATGGAAGACACAGATGATGATGATGATGATGATGATGATGATGATGATGATGATGAGGACAACTCTCTTTTTCCAACAAGAGAGCCAAGAAGCCATTTTTTTCCATTTGATCTGTTTCCAATGTGTCCATTTGGATGTCAGTGCTATTCACGAGTTGTACATTGCTCAGATTTAGGTTTGACCTCAGTCCCAACCAACATTCCATTTGATACTCGAATGCTTGATCTTCAAAACAATAAAATTAAGGAAATCAAAGAAAATGATTTTAAAGGACTCACTTCACTTTATGGTCTGATCCTG…	903	43415.6	35531.4	7	70	SLQDYQS	195	201	TTTTTTT	903	910	AAAAAAAA
KRR1	117676403	AAAAAAAA	8	1	-1	ATGGCGTCTCCCTCGCTGGAGCGGCCAGAAAAAGGCGCTGGAAAAAGTGAATTTCGTAACCAGAAGCCGAAGCCGGAGAACCAAGATGAATCAGAACTCCTTACGGTTCCTGATGGTTGGAAGGAACCAGCTTTTTCCAAAGAGGACAATCCCAGAGGACTTTTGGAGGAGAGCAGTTTCGCAACTTTGTTCCCAAAATACAGGGAAGCTTACTTGAAAGAGTGTTGGCCATTGGTGCAGAAAGCCTTAAATGAACATCATGTTAATGCAACCCTGGACCTGATCGAAGGCAGCATGACTGTTTGTACTACAAAGAAGACTTTTGATCCATATATCATCATTAGGGCCAGAGATCTGATAAAACTGTTAGCAAGGAGTGTTTCATTTGAACAGGCAGTA…	ATGGCGTCTCCCTCGCTGGAGCGGCCAGAAAAAGGCGCTGGAAAAAGTGAATTTCGTAACCAGAAGCCGAAGCCGGAGAACCAAGATGAATCAGAACTCCTTACGGTTCCTGATGGTTGGAAGGAACCAGCTTTTTCCAAAGAGGACAATCCCAGAGGACTTTTGGAGGAGAGCAGTTTCGCAACTTTGTTCCCAAAATACAGGGAAGCTTACTTGAAAGAGTGTTGGCCATTGGTGCAGAAAGCCTTAAATGAACATCATGTTAATGCAACCCTGGACCTGATCGAAGGCAGCATGACTGTTTGTACTACAAAGAAGACTTTTGATCCATATATCATCATTAGGGCCAGAGATCTGATAAAACTGTTAGCAAGGAGTGTTTCATTTGAACAGGCAGTA…	1135	43663.3	44272.9	7	-6	SNIPKTP	775	781	AAAAAAA	1135	1142	AAAAAAAA	674	681	AGAGAGAG
MYO1A	4885503	AAAAAAAA	8	1	-1	ATGCCTCTCCTGGAAGGTTCTGTGGGGGTGGAGGATCTTGTCCTCCTGGAACCCTTGGTGGAGGAGTCACTGCTCAAGAATCTTCAGCTTCGCTATGAAAACAAGGAGATTTATACCTACATTGGGAATGTGGTGATCTCAGTGAATCCCTATCAACAGCTTCCCATCTATGGGCCAGAGTTCATTGCCAAATATCAAGACTATACTTTCTATGAGCTGAAGCCCCATATCTACGCATTGGCAAATGTGGCGTACCAGTCACTGAGGGACAGGGACCGAGACCAGTGTATCCTCATCACAGGCGAGAGTGGATCAGGGAAGACTGAGGCCAGCAAGCTGGTGATGTCTTATGTGGCTGCCGTCTGTGGGAAAGGAGAGCAGGTGAACTCTGTGAAGGAG…	ATGCCTCTCCTGGAAGGTTCTGTGGGGGTGGAGGATCTTGTCCTCCTGGAACCCTTGGTGGAGGAGTCACTGCTCAAGAATCTTCAGCTTCGCTATGAAAACAAGGAGATTTATACCTACATTGGGAATGTGGTGATCTCAGTGAATCCCTATCAACAGCTTCCCATCTATGGGCCAGAGTTCATTGCCAAATATCAAGACTATACTTTCTATGAGCTGAAGCCCCATATCTACGCATTGGCAAATGTGGCGTACCAGTCACTGAGGGACAGGGACCGAGACCAGTGTATCCTCATCACAGGCGAGAGTGGATCAGGGAAGACTGAGGCCAGCAAGCTGGTGATGTCTTATGTGGCTGCCGTCTGTGGGAAAGGAGAGCAGGTGAACTCTGTGAAGGAG…	3091	118396	118053	7	4	RGVIAWR	515	520	CCCCCC	1677	1682	CCCCCC	3091	3098	AAAAAAAA	939	946	AGAGAGAG
SLC26A7	16306483	TTTTTTTT	8	1	-1	ATGACAGGAGCAAAGAGGAAAAAGAAAAGCATGCTTTGGAGCAAGATGCATACCCCCCAGTGTGAAGACATTATACAGTGGTGTAGAAGGCGACTGCCCATTTTGGATTGGGCACCACATTACAATCTGAAAGAAAACTTGCTTCCAGACACTGTGTCTGGGATAATGTTGGCAGTTCAACAGGTGACCCAAGGATTGGCCTTTGCTGTTCTCTCATCTGTGCACCCAGTGTTTGGTTTATATGGGTCTCTGTTTCCTGCCATAATTTATGCCATATTTGGAATGGGACATCATGTTGCCACAGGCACCTTTGCCTTGACATCCTTAATATCAGCCAACGCCGTGGAACGGATTGTCCCTCAGAACATGCAGAATCTCACCACACAGAGTAACACAAGC…	ATGACAGGAGCAAAGAGGAAAAAGAAAAGCATGCTTTGGAGCAAGATGCATACCCCCCAGTGTGAAGACATTATACAGTGGTGTAGAAGGCGACTGCCCATTTTGGATTGGGCACCACATTACAATCTGAAAGAAAACTTGCTTCCAGACACTGTGTCTGGGATAATGTTGGCAGTTCAACAGGTGACCCAAGGATTGGCCTTTGCTGTTCTCTCATCTGTGCACCCAGTGTTTGGTTTATATGGGTCTCTGTTTCCTGCCATAATTTATGCCATATTTGGAATGGGACATCATGTTGCCACAGGCACCTTTGCCTTGACATCCTTAATATCAGCCAACGCCGTGGAACGGATTGTCCCTCAGAACATGCAGAATCTCACCACACAGAGTAACACAAGC…	1886	72210.3	70292.4	7	19	LNRYLLQ	53	58	CCCCCC	994	999	AAAAAA	1281	1287	AAAAAAA	1440	1445	AAAAAA	1548	1554	AAAAAAA	1741	1746	TTTTTT	1886	1893	TTTTTTTT	612	619	ATATATAT
SLC26A7	20336282	TTTTTTTT	8	1	-1	ATGACAGGAGCAAAGAGGAAAAAGAAAAGCATGCTTTGGAGCAAGATGCATACCCCCCAGTGTGAAGACATTATACAGTGGTGTAGAAGGCGACTGCCCATTTTGGATTGGGCACCACATTACAATCTGAAAGAAAACTTGCTTCCAGACACTGTGTCTGGGATAATGTTGGCAGTTCAACAGGTGACCCAAGGATTGGCCTTTGCTGTTCTCTCATCTGTGCACCCAGTGTTTGGTTTATATGGGTCTCTGTTTCCTGCCATAATTTATGCCATATTTGGAATGGGACATCATGTTGCCACAGGCACCTTTGCCTTGACATCCTTAATATCAGCCAACGCCGTGGAACGGATTGTCCCTCAGAACATGCAGAATCTCACCACACAGAGTAACACAAGC…	ATGACAGGAGCAAAGAGGAAAAAGAAAAGCATGCTTTGGAGCAAGATGCATACCCCCCAGTGTGAAGACATTATACAGTGGTGTAGAAGGCGACTGCCCATTTTGGATTGGGCACCACATTACAATCTGAAAGAAAACTTGCTTCCAGACACTGTGTCTGGGATAATGTTGGCAGTTCAACAGGTGACCCAAGGATTGGCCTTTGCTGTTCTCTCATCTGTGCACCCAGTGTTTGGTTTATATGGGTCTCTGTTTCCTGCCATAATTTATGCCATATTTGGAATGGGACATCATGTTGCCACAGGCACCTTTGCCTTGACATCCTTAATATCAGCCAACGCCGTGGAACGGATTGTCCCTCAGAACATGCAGAATCTCACCACACAGAGTAACACAAGC…	1886	73030.4	70292.4	7	26	LNRYLLQ	53	58	CCCCCC	994	999	AAAAAA	1281	1287	AAAAAAA	1440	1445	AAAAAA	1548	1554	AAAAAAA	1741	1746	TTTTTT	1886	1893	TTTTTTTT	612	619	ATATATAT
WDR55	38327642	AAAAAAAA	8	1	-1	ATGGACCGCACTTGTGAGGAGAGGCCCGCTGAGGATGGGAGCGACGAGGAGGACCCAGACTCCATGGAAGCCCCAACCCGGATCCGGGACACTCCGGAAGACATCGTGCTGGAAGCTCCGGCTAGTGGGCTGGCGTTCCATCCGGCCCGTGACCTACTGGCTGCAGGGGACGTGGACGGGGACGTGTTCGTCTTTTCCTACTCTTGCCAAGAGGGAGAAACCAAGGAGCTCTGGTCATCAGGTCACCATCTCAAGGCCTGCCGAGCTGTGGCCTTCTCTGAAGATGGGCAGAAGCTCATTACTGTCTCCAAGGACAAAGCCATCCATGTTCTAGATGTGGAGCAGGGCCAACTGGAAAGACGTGTTTCCAAGGCTCATGGTGCCCCCATCAATAGTCTT…	ATGGACCGCACTTGTGAGGAGAGGCCCGCTGAGGATGGGAGCGACGAGGAGGACCCAGACTCCATGGAAGCCCCAACCCGGATCCGGGACACTCCGGAAGACATCGTGCTGGAAGCTCCGGCTAGTGGGCTGGCGTTCCATCCGGCCCGTGACCTACTGGCTGCAGGGGACGTGGACGGGGACGTGTTCGTCTTTTCCTACTCTTGCCAAGAGGGAGAAACCAAGGAGCTCTGGTCATCAGGTCACCATCTCAAGGCCTGCCGAGCTGTGGCCTTCTCTGAAGATGGGCAGAAGCTCATTACTGTCTCCAAGGACAAAGCCATCCATGTTCTAGATGTGGAGCAGGGCCAACTGGAAAGACGTGTTTCCAAGGCTCATGGTGCCCCCATCAATAGTCTT…	1015	42068.3	38174.5	7	36	REDHCGL	1015	1022	AAAAAAAA
LOC100288233	239746793	TTTTTTTT	8	1	-1	ATGAAATTCTGGATTTCCCTGGGTCTTCTGTTAGGAGTGGAATCAACTGTGCTGACAACACAGGAGCTGAAAAATCTGTGTATTTTCTCAGTGAAGGGAATCAAGGGATGGCTGAACAGACTCTCCGCTGCTGGTGTGGGTGATGTGGTGATGGCTACAGTTAAGAAAGGCAAACCACAGCTTAGAAAGAAGGTACACCCAGCAGTGATAATTTTTTTTGTGTGTTCTTACCAGATAAAAGATGAAATGCTTCTTTATTTTGAAGATAATGTGGAAGTTATAGGAAATAATAAAGGTAAGATAAAAATTTCTGCTATCACAGGACAGATTGTGAAGGAGGGTGCAGAATTGTGCCCCAGTATTAGATACAGCTCTGGTAGCATTGCATGA	ATGAAATTCTGGATTTCCCTGGGTCTTCTGTTAGGAGTGGAATCAACTGTGCTGACAACACAGGAGCTGAAAAATCTGTGTATTTTCTCAGTGAAGGGAATCAAGGGATGGCTGAACAGACTCTCCGCTGCTGGTGTGGGTGATGTGGTGATGGCTACAGTTAAGAAAGGCAAACCACAGCTTAGAAAGAAGGTACACCCAGCAGTGATAATTTTTTTGTGTGTTCTTACCAGATAAAAGATGAAATGCTTCTTTATTTTGAAGATAATGTGGAAGTTATAGGAAATAATAAAGGTAAGATAAAAATTTCTGCTATCACAGGACAGATTGTGAAGGAGGGTGCAGAATTGTGCCCCAGTATTAGATACAGCTCTGGTAGCATTGCATGA	212	14131.4	8564.23	6	51	LCVLTR	212	219	TTTTTTTT
SLC25A14	13259543	TTTTTTTT	8	1	-1	ATGGGTATCTTTCCCGGAATAATCCTAATTTTTCTAAGGGTGAAGTTTGCAACGGCGGCCGTGATTCACCAGAAAAGTACCACTGTAAGTCATGAGATGTCTGGTCTGAATTGGAAACCCTTTGTATATGGCGGCCTTGCCTCTATCGTGGCTGAGTTTGGGACTTTCCCTGTGGACCTTACCAAAACACGACTTCAGGTTCAAGGCCAAAGCATTGATGCCCGTTTCAAAGAGATAAAATATAGAGGGATGTTCCATGCGCTGTTTCGCATCTGTAAAGAGGAAGGTGTATTGGCTCTCTATTCAGGAATTGCTCCTGCGTTGCTAAGACAAGCATCATATGGCACCATTAAAATTGGGATTTACCAAAGCTTGAAGCGCTTATTCGTAGAACGTTTA…	ATGGGTATCTTTCCCGGAATAATCCTAATTTTTCTAAGGGTGAAGTTTGCAACGGCGGCCGTGATTCACCAGAAAAGTACCACTGTAAGTCATGAGATGTCTGGTCTGAATTGGAAACCCTTTGTATATGGCGGCCTTGCCTCTATCGTGGCTGAGTTTGGGACTTTCCCTGTGGACCTTACCAAAACACGACTTCAGGTTCAAGGCCAAAGCATTGATGCCCGTTTCAAAGAGATAAAATATAGAGGGATGTTCCATGCGCTGTTTCGCATCTGTAAAGAGGAAGGTGTATTGGCTCTCTATTCAGGAATTGCTCCTGCGTTGCTAAGACAAGCATCATATGGCACCATTAAAATTGGGATTTACCAAAGCTTGAAGCGCTTATTCGTAGAACGTTTA…	926	35957.2	35062.1	6	6	LLHTSS	865	870	TTTTTT	926	933	TTTTTTTT
SLC25A14	4507009	TTTTTTTT	8	1	-1	ATGGGTATCTTTCCCGGAATAATCCTAATTTTTCTAAGGGTGAAGTTTGCAACGGCGGCCGTGATTGTAAGCGGACACCAGAAAAGTACCACTGTAAGTCATGAGATGTCTGGTCTGAATTGGAAACCCTTTGTATATGGCGGCCTTGCCTCTATCGTGGCTGAGTTTGGGACTTTCCCTGTGGACCTTACCAAAACACGACTTCAGGTTCAAGGCCAAAGCATTGATGCCCGTTTCAAAGAGATAAAATATAGAGGGATGTTCCATGCGCTGTTTCGCATCTGTAAAGAGGAAGGTGTATTGGCTCTCTATTCAGGAATTGCTCCTGCGTTGCTAAGACAAGCATCATATGGCACCATTAAAATTGGGATTTACCAAAGCTTGAAGCGCTTATTCGTA…	ATGGGTATCTTTCCCGGAATAATCCTAATTTTTCTAAGGGTGAAGTTTGCAACGGCGGCCGTGATTGTAAGCGGACACCAGAAAAGTACCACTGTAAGTCATGAGATGTCTGGTCTGAATTGGAAACCCTTTGTATATGGCGGCCTTGCCTCTATCGTGGCTGAGTTTGGGACTTTCCCTGTGGACCTTACCAAAACACGACTTCAGGTTCAAGGCCAAAGCATTGATGCCCGTTTCAAAGAGATAAAATATAGAGGGATGTTCCATGCGCTGTTTCGCATCTGTAAAGAGGAAGGTGTATTGGCTCTCTATTCAGGAATTGCTCCTGCGTTGCTAAGACAAGCATCATATGGCACCATTAAAATTGGGATTTACCAAAGCTTGAAGCGCTTATTCGTA…	935	36200.4	35305.3	6	6	LLHTSS	874	879	TTTTTT	935	942	TTTTTTTT
TRAF3IP2	22538426	AAAAAAAA	8	1	-1	ATGCCTCCTCAGCTTCAAGAAACTAGAATGAACCGAAGCATTCCTGTGGAGGTTGATGAATCAGAACCATACCCAAGTCAGTTGCTGAAACCAATCCCAGAATATTCCCCGGAAGAGGAATCAGAACCACCTGCTCCAAATATAAGGAACATGGCACCCAACAGCTTGTCTGCACCCACAATGCTTCACAATTCCTCCGGAGACTTTTCTCAAGCTCACTCAACCCTGAAACTTGCAAATCACCAGCGGCCTGTATCCCGGCAGGTCACCTGCCTGCGCACTCAAGTTCTGGAGGACAGTGAAGACAGTTTCTGCAGGAGACACCCAGGCCTGGGCAAAGCTTTCCCTTCTGGGTGCTCTGCAGTCAGCGAGCCTGCGTCTGAGTCTGTGGTTGGAGCC…	ATGCCTCCTCAGCTTCAAGAAACTAGAATGAACCGAAGCATTCCTGTGGAGGTTGATGAATCAGAACCATACCCAAGTCAGTTGCTGAAACCAATCCCAGAATATTCCCCGGAAGAGGAATCAGAACCACCTGCTCCAAATATAAGGAACATGGCACCCAACAGCTTGTCTGCACCCACAATGCTTCACAATTCCTCCGGAGACTTTTCTCAAGCTCACTCAACCCTGAAACTTGCAAATCACCAGCGGCCTGTATCCCGGCAGGTCACCTGCCTGCGCACTCAAGTTCTGGAGGACAGTGAAGACAGTTTCTGCAGGAGACACCCAGGCCTGGGCAAAGCTTTCCCTTCTGGGTGCTCTGCAGTCAGCGAGCCTGCGTCTGAGTCTGTGGTTGGAGCC…	1633	64663.6	62039.5	6	22	TSCCGC	1633	1640	AAAAAAAA
TRAF3IP2	22538428	AAAAAAAA	8	1	-1	ATGAACCGAAGCATTCCTGTGGAGGTTGATGAATCAGAACCATACCCAAGTCAGTTGCTGAAACCAATCCCAGAATATTCCCCGGAAGAGGAATCAGAACCACCTGCTCCAAATATAAGGAACATGGCACCCAACAGCTTGTCTGCACCCACAATGCTTCACAATTCCTCCGGAGACTTTTCTCAAGCTCACTCAACCCTGAAACTTGCAAATCACCAGCGGCCTGTATCCCGGCAGGTCACCTGCCTGCGCACTCAAGTTCTGGAGGACAGTGAAGACAGTTTCTGCAGGAGACACCCAGGCCTGGGCAAAGCTTTCCCTTCTGGGTGCTCTGCAGTCAGCGAGCCTGCGTCTGAGTCTGTGGTTGGAGCCCTCCCTGCAGAGCATCAGTTTTCATTT…	ATGAACCGAAGCATTCCTGTGGAGGTTGATGAATCAGAACCATACCCAAGTCAGTTGCTGAAACCAATCCCAGAATATTCCCCGGAAGAGGAATCAGAACCACCTGCTCCAAATATAAGGAACATGGCACCCAACAGCTTGTCTGCACCCACAATGCTTCACAATTCCTCCGGAGACTTTTCTCAAGCTCACTCAACCCTGAAACTTGCAAATCACCAGCGGCCTGTATCCCGGCAGGTCACCTGCCTGCGCACTCAAGTTCTGGAGGACAGTGAAGACAGTTTCTGCAGGAGACACCCAGGCCTGGGCAAAGCTTTCCCTTCTGGGTGCTCTGCAGTCAGCGAGCCTGCGTCTGAGTCTGTGGTTGGAGCCCTCCCTGCAGAGCATCAGTTTTCATTT…	1606	63582.4	60958.3	6	22	TSCCGC	1606	1613	AAAAAAAA
BAG4	6631075	AAAAAAAA	8	1	-1	ATGTCGGCCCTGAGGCGCTCGGGCTACGGCCCCAGTGACGGTCCGTCCTACGGCCGCTACTACGGGCCTGGGGGTGGAGATGTGCCGGTACACCCACCTCCACCCTTATATCCTCTTCGCCCTGAACCTCCCCAGCCTCCCATTTCCTGGCGGGTGCGCGGGGGCGGCCCGGCGGAGACCACCTGGCTGGGAGAAGGCGGAGGAGGCGATGGCTACTATCCCTCGGGAGGCGCCTGGCCAGAGCCTGGTCGAGCCGGAGGAAGCCACCAGGAGCAGCCACCATATCCTAGCTACAATTCTAACTATTGGAATTCTACTGCGAGATCTAGGGCTCCTTACCCAAGTACATATCCTGTAAGACCAGAATTGCAAGGCCAGAGTTTGAATTCTTATACAAAT…	ATGTCGGCCCTGAGGCGCTCGGGCTACGGCCCCAGTGACGGTCCGTCCTACGGCCGCTACTACGGGCCTGGGGGTGGAGATGTGCCGGTACACCCACCTCCACCCTTATATCCTCTTCGCCCTGAACCTCCCCAGCCTCCCATTTCCTGGCGGGTGCGCGGGGGCGGCCCGGCGGAGACCACCTGGCTGGGAGAAGGCGGAGGAGGCGATGGCTACTATCCCTCGGGAGGCGCCTGGCCAGAGCCTGGTCGAGCCGGAGGAAGCCACCAGGAGCAGCCACCATATCCTAGCTACAATTCTAACTATTGGAATTCTACTGCGAGATCTAGGGCTCCTTACCCAAGTACATATCCTGTAAGACCAGAATTGCAAGGCCAGAGTTTGAATTCTTATACAAAT…	1358	49591.9	50098.3	5	-3	DYERI	420	425	CCCCCC	1141	1147	AAAAAAA	1206	1211	AAAAAA	1358	1365	AAAAAAAA
CRTC1	148596965	CCCCCCCC	8	1	-1	ATGGCGACTTCGAACAATCCGCGGAAATTCAGCGAGAAGATCGCGCTGCACAATCAGAAGCAGGCGGAGGAGACGGCGGCCTTCGAGGAGGTCATGAAGGACCTGAGCCTGACGCGGGCCGCGCGGCTCCAGCTCCAGAAATCCCAGTACCTGCAACTGGGCCCCAGCCGAGGCCAGTACTATGGCGGGTCCCTGCCCAACGTGAACCAGATCGGGAGTGGCACCATGGACCTGCCCTTCCAGACCCCCTTCCAATCCTCGGGCCTGGACACCAGCCGGACCACCCGGCACCATGGGCTGGTGGACAGGGTGTACCGGGAGCGTGGCCGGCTCGGCTCCCCACACCGCCGGCCCCTGTCAGTGGACAAACACGGACGGCAGGCCGACAGCTGCCCCTAT…	ATGGCGACTTCGAACAATCCGCGGAAATTCAGCGAGAAGATCGCGCTGCACAATCAGAAGCAGGCGGAGGAGACGGCGGCCTTCGAGGAGGTCATGAAGGACCTGAGCCTGACGCGGGCCGCGCGGCTCCAGCTCCAGAAATCCCAGTACCTGCAACTGGGCCCCAGCCGAGGCCAGTACTATGGCGGGTCCCTGCCCAACGTGAACCAGATCGGGAGTGGCACCATGGACCTGCCCTTCCAGACCCCCTTCCAATCCTCGGGCCTGGACACCAGCCGGACCACCCGGCACCATGGGCTGGTGGACAGGGTGTACCGGGAGCGTGGCCGGCTCGGCTCCCCACACCGCCGGCCCCTGTCAGTGGACAAACACGGACGGCAGGCCGACAGCTGCCCCTAT…	1706	67296.8	60932	5	58	ASLKN	727	732	GGGGGG	1271	1277	CCCCCCC	1706	1713	CCCCCCCC
CRTC1	148596988	CCCCCCCC	8	1	-1	ATGGCGACTTCGAACAATCCGCGGAAATTCAGCGAGAAGATCGCGCTGCACAATCAGAAGCAGGCGGAGGAGACGGCGGCCTTCGAGGAGGTCATGAAGGACCTGAGCCTGACGCGGGCCGCGCGGCTCCAGCTCCAGAAATCCCAGTACCTGCAACTGGGCCCCAGCCGAGGCCAGTACTATGGCGGGTCCCTGCCCAACGTGAACCAGATCGGGAGTGGCACCATGGACCTGCCCTTCCAGCCCAGCGGATTTCTGGGGGAGGCCCTGGCAGCGGCTCCTGTCTCTCTGACCCCCTTCCAATCCTCGGGCCTGGACACCAGCCGGACCACCCGGCACCATGGGCTGGTGGACAGGGTGTACCGGGAGCGTGGCCGGCTCGGCTCCCCACACCGCCGG…	ATGGCGACTTCGAACAATCCGCGGAAATTCAGCGAGAAGATCGCGCTGCACAATCAGAAGCAGGCGGAGGAGACGGCGGCCTTCGAGGAGGTCATGAAGGACCTGAGCCTGACGCGGGCCGCGCGGCTCCAGCTCCAGAAATCCCAGTACCTGCAACTGGGCCCCAGCCGAGGCCAGTACTATGGCGGGTCCCTGCCCAACGTGAACCAGATCGGGAGTGGCACCATGGACCTGCCCTTCCAGCCCAGCGGATTTCTGGGGGAGGCCCTGGCAGCGGCTCCTGTCTCTCTGACCCCCTTCCAATCCTCGGGCCTGGACACCAGCCGGACCACCCGGCACCATGGGCTGGTGGACAGGGTGTACCGGGAGCGTGGCCGGCTCGGCTCCCCACACCGCCGG…	1754	68778.5	62413.7	5	58	ASLKN	775	780	GGGGGG	1319	1325	CCCCCCC	1754	1761	CCCCCCCC
HAGHL	46361987	GGGGGGGG	8	1	-1	ATGAAGGTCAAGGTCATCCCCGTGCTCGAGGACAACTACATGTACCTGGTCATCGAGGAGCTCACGCGCGAGGCGGTGGCCGTGGACGTGGCTGTGCCCAAGAGGCTGCTGGAGATCGTGGGCCGGGAGGGGGTGTCTCTGACCGCTGTGCTGACCACCCACCATCACTGGGACCACGCGCGGGGAAACCCGGAGCTGGCGCGGCTTCGTCCCGGGCTGGCGGTGCTGGGCGCGGACGAGCGCATCTTCTCGCTGACGCGCAGGCTGGCGCACGGCGAGGAGCTGCGGTTCGGGGCCATCCACGTGCGTTGCCTCCTGACGCCCGGCCACACCGCCGGCCACATGAGCTACTTCCTGTGGGAGGACGATTGCCCGGACCCACCCGCCCTGTTCTCGGGC…	ATGAAGGTCAAGGTCATCCCCGTGCTCGAGGACAACTACATGTACCTGGTCATCGAGGAGCTCACGCGCGAGGCGGTGGCCGTGGACGTGGCTGTGCCCAAGAGGCTGCTGGAGATCGTGGGCCGGGAGGGGGTGTCTCTGACCGCTGTGCTGACCACCCACCATCACTGGGACCACGCGCGGGGAAACCCGGAGCTGGCGCGGCTTCGTCCCGGGCTGGCGGTGCTGGGCGCGGACGAGCGCATCTTCTCGCTGACGCGCAGGCTGGCGCACGGCGAGGAGCTGCGGTTCGGGGCCATCCACGTGCGTTGCCTCCTGACGCCCGGCCACACCGCCGGCCACATGAGCTACTTCCTGTGGGAGGACGATTGCCCGGACCCACCCGCCCTGTTCTCGGGC…	660	31556.1	24752.4	5	63	LSDKA	487	492	CCCCCC	633	640	GGGGGGGG	660	667	GGGGGGGG
LOC653269	239741769	AAAAAAAA	8	1	-1	ATGGTAGCTGAGGTTGATTCAATGCCGGCTGCCTCTTCTGTGAAGAAGCCATTTGTTCTCAGGAGCAAGATGGGCAAGTGGTGCCGCCACTGCTTCCCCTGCTGCAGGGGGAGCGGCAAGAGCAACGTGGGCACTTCTGGAGACCAGGACGACTCCACTATGAAGACACTCAGGAGCAAGATGGGCAAGTGGTGCTGCCACTGCTTCCCCTGCTGCAGGGGGAGTGGCAAGAGCAACGTGGGCACTTCTGGAGACCACGACGACTCCGCTATGAAGACGCTCAGGAGCAAGATGGGCAAGTGGTGCTGCCACTGCTTCCCCTGCTGCAGGGGGAGCGGCAAGAGCAACGTGGGTGCTTGGGGAGACTACGACGACAGCGCCTTCGTGGAGCCGAGATAC…	ATGGTAGCTGAGGTTGATTCAATGCCGGCTGCCTCTTCTGTGAAGAAGCCATTTGTTCTCAGGAGCAAGATGGGCAAGTGGTGCCGCCACTGCTTCCCCTGCTGCAGGGGGAGCGGCAAGAGCAACGTGGGCACTTCTGGAGACCAGGACGACTCCACTATGAAGACACTCAGGAGCAAGATGGGCAAGTGGTGCTGCCACTGCTTCCCCTGCTGCAGGGGGAGTGGCAAGAGCAACGTGGGCACTTCTGGAGACCACGACGACTCCGCTATGAAGACGCTCAGGAGCAAGATGGGCAAGTGGTGCTGCCACTGCTTCCCCTGCTGCAGGGGGAGCGGCAAGAGCAACGTGGGTGCTTGGGGAGACTACGACGACAGCGCCTTCGTGGAGCCGAGATAC…	1681	107198	64043.2	5	385	RMIIF	801	806	AAAAAA	880	885	AAAAAA	1514	1519	AAAAAA	1647	1652	AAAAAA	1681	1688	AAAAAAAA	1808	1813	CCCCCC	1863	1868	GGGGGG	2054	2059	CCCCCC
LOC653269	88953571	AAAAAAAA	8	1	-1	ATGGTAGCTGAGGTTGATTCAATGCCGGCTGCCTCTTCTGTGAAGAAGCCATTTGTTCTCAGGAGCAAGATGGGCAAGTGGTGCCGCCACTGCTTCCCCTGCTGCAGGGGGAGCGGCAAGAGCAACGTGGGCACTTCTGGAGACCAGGACGACTCCACTATGAAGACACTCAGGAGCAAGATGGGCAAGTGGTGCTGCCACTGCTTCCCCTGCTGCAGGGGGAGTGGCAAGAGCAACGTGGGCACTTCTGGAGACCACGACGACTCCGCTATGAAGACGCTCAGGAGCAAGATGGGCAAGTGGTGCTGCCACTGCTTCCCCTGCTGCAGGGGGAGCGGCAAGAGCAACGTGGGTGCTTGGGGAGACTACGACGACAGCGCCTTCGTGGAGCCGAGATAC…	ATGGTAGCTGAGGTTGATTCAATGCCGGCTGCCTCTTCTGTGAAGAAGCCATTTGTTCTCAGGAGCAAGATGGGCAAGTGGTGCCGCCACTGCTTCCCCTGCTGCAGGGGGAGCGGCAAGAGCAACGTGGGCACTTCTGGAGACCAGGACGACTCCACTATGAAGACACTCAGGAGCAAGATGGGCAAGTGGTGCTGCCACTGCTTCCCCTGCTGCAGGGGGAGTGGCAAGAGCAACGTGGGCACTTCTGGAGACCACGACGACTCCGCTATGAAGACGCTCAGGAGCAAGATGGGCAAGTGGTGCTGCCACTGCTTCCCCTGCTGCAGGGGGAGCGGCAAGAGCAACGTGGGTGCTTGGGGAGACTACGACGACAGCGCCTTCGTGGAGCCGAGATAC…	2050	121278	78122.9	5	385	RMIIF	801	806	AAAAAA	880	885	AAAAAA	1883	1888	AAAAAA	2016	2021	AAAAAA	2050	2057	AAAAAAAA	2177	2182	CCCCCC	2232	2237	GGGGGG	2423	2428	CCCCCC
LOC653781	113413200	AAAAAAAA	8	1	-1	ATGGTAGCTGAGGTTGATTCAATGCCGGCTGCCTCTTCTGTGAAGAAGCCATTTGTTCTCAGGAGCAAGATGGGCAAGTGGTGCCGCCACTGCTTCCCCTGCTGCAGGGGGAGCGGCAAGAGCAACGTGGGCACTTCTGGAGACCAGGACGACTCCACTATGAAGACACTCAGGAGCAAGATGGGCAAGTGGTGCTGCCACTGCTTCCCCTGCTGCAGGGGGAGCGGCAAGAGCAACGTGGGTGCTTGGGGAGACTACGACGACAGCGCCTTCGTGGAGCCGAGATACCACGTCCGTCGAGAAGATCTGGACAAGCTCCACAGAGCTGCCTGGTGGGGTAAAGTCGCCAGAAAGGATCTGATCGTCATGCTCAGGGACACTGACGTGAACAAGCAGGAC…	ATGGTAGCTGAGGTTGATTCAATGCCGGCTGCCTCTTCTGTGAAGAAGCCATTTGTTCTCAGGAGCAAGATGGGCAAGTGGTGCCGCCACTGCTTCCCCTGCTGCAGGGGGAGCGGCAAGAGCAACGTGGGCACTTCTGGAGACCAGGACGACTCCACTATGAAGACACTCAGGAGCAAGATGGGCAAGTGGTGCTGCCACTGCTTCCCCTGCTGCAGGGGGAGCGGCAAGAGCAACGTGGGTGCTTGGGGAGACTACGACGACAGCGCCTTCGTGGAGCCGAGATACCACGTCCGTCGAGAAGATCTGGACAAGCTCCACAGAGCTGCCTGGTGGGGTAAAGTCGCCAGAAAGGATCTGATCGTCATGCTCAGGGACACTGACGTGAACAAGCAGGAC…	1939	117386	74207.6	5	385	RMIIF	690	695	AAAAAA	769	774	AAAAAA	1772	1777	AAAAAA	1905	1910	AAAAAA	1939	1946	AAAAAAAA	2066	2071	CCCCCC	2121	2126	GGGGGG	2312	2317	CCCCCC
MARVELD2	84370252	AAAAAAAA	8	1	-1	ATGTCAAATGATGGAAGATCCAGGAATCGGGACAGGCGCTACGATGAGGTCCCAAGCGACCTGCCCTATCAAGATACCACCATAAGAACCCACCCAACTCTTCATGACAGTGAGCGGGCAGTGAGCGCTGATCCCTTGCCACCACCCCCTCTCCCATTACAGCCACCATTCGGCCCAGACTTCTACTCAAGTGACACAGAAGAACCAGCTATAGCGCCAGATCTCAAACCAGTAAGGCGCTTTGTCCCTGACTCCTGGAAGAACTTTTTCAGAGGGAAGAAAAAGGACCCCGAATGGGATAAGCCGGTGTCTGATATCAGGTACATCTCCGATGGAGTGGAGTGTTCACCACCAGCCTCTCCAGCAAGACCAAACCACCGTTCGCCCCTCAACTCCTGC…	ATGTCAAATGATGGAAGATCCAGGAATCGGGACAGGCGCTACGATGAGGTCCCAAGCGACCTGCCCTATCAAGATACCACCATAAGAACCCACCCAACTCTTCATGACAGTGAGCGGGCAGTGAGCGCTGATCCCTTGCCACCACCCCCTCTCCCATTACAGCCACCATTCGGCCCAGACTTCTACTCAAGTGACACAGAAGAACCAGCTATAGCGCCAGATCTCAAACCAGTAAGGCGCTTTGTCCCTGACTCCTGGAAGAACTTTTTCAGAGGGAAGAAAAAGGACCCCGAATGGGATAAGCCGGTGTCTGATATCAGGTACATCTCCGATGGAGTGGAGTGTTCACCACCAGCCTCTCCAGCAAGACCAAACCACCGTTCGCCCCTCAACTCCTGC…	1571	64165.6	60693.8	5	27	NAVIT	1284	1289	CCCCCC	1543	1550	AAAAAAAA	1571	1578	AAAAAAAA	492	500	ACACACACA
MCEE	188035928	AAAAAAAA	8	1	-1	ATGGCGCGGGTGCTGAAGGCTGCAGCCGCGAATGCCGTAGGGCTTTTTTCCAGACTTCAAGCTCCCATTCCAACAGTAAGAGCTTCTTCCACATCACAGCCCTTGGATCAAGTGACAGGTTCTGTGTGGAACCTGGGTCGACTCAACCATGTAGCCATAGCAGTGCCAGATTTGGAAAAGGCTGCAGCATTTTATAAGAATATTCTGGGGGCCCAGGTAAGTGAAGCGGTCCCTCTTCCTGAACATGGAGTATCTGTTGTTTTTGTCAACCTGGGAAATACCAAGATGGAACTGCTTCATCCATTGGGACGTGACAGTCCAATTGCAGGTTTTCTGCAGAAAAACAAGGCTGGAGGAATGCATCACATCTGCATCGAGGTGGATAATATTAATGCAGCT…	ATGGCGCGGGTGCTGAAGGCTGCAGCCGCGAATGCCGTAGGGCTTTTTTCCAGACTTCAAGCTCCCATTCCAACAGTAAGAGCTTCTTCCACATCACAGCCCTTGGATCAAGTGACAGGTTCTGTGTGGAACCTGGGTCGACTCAACCATGTAGCCATAGCAGTGCCAGATTTGGAAAAGGCTGCAGCATTTTATAAGAATATTCTGGGGGCCCAGGTAAGTGAAGCGGTCCCTCTTCCTGAACATGGAGTATCTGTTGTTTTTGTCAACCTGGGAAATACCAAGATGGAACTGCTTCATCCATTGGGACGTGACAGTCCAATTGCAGGTTTTCTGCAGAAAAACAAGGCTGGAGGAATGCATCACATCTGCATCGAGGTGGATAATATTAATGCAGCT…	412	18748.2	15309.2	5	32	RRSAV	44	49	TTTTTT	412	419	AAAAAAAA
MESDC2	74136552	AAAAAAAA	8	1	-1	ATGGCGGCTTCCAGGTGGGCGCGCAAGGCCGTGGTCCTGCTTTGTGCCTCTGACCTGCTGCTGCTGCTGCTACTGCTACCACCGCCTGGGTCCTGCGCGGCCGAAGGCTCGCCCGGGACGCCCGACGAGTCTACCCCACCTCCCCGGAAGAAGAAGAAGGATATTCGCGATTACAATGATGCAGACATGGCGCGTCTTCTGGAGCAATGGGAGAAAGATGATGACATTGAAGAAGGAGATCTTCCAGAGCACAAGAGACCTTCAGCACCTGTCGACTTCTCAAAGATAGACCCAAGCAAGCCTGAAAGCATATTGAAAATGACGAAAAAAGGGAAGACTCTCATGATGTTTGTCACTGTATCAGGAAGCCCTACTGAGAAGGAGACAGAGGAAATTACG…	ATGGCGGCTTCCAGGTGGGCGCGCAAGGCCGTGGTCCTGCTTTGTGCCTCTGACCTGCTGCTGCTGCTGCTACTGCTACCACCGCCTGGGTCCTGCGCGGCCGAAGGCTCGCCCGGGACGCCCGACGAGTCTACCCCACCTCCCCGGAAGAAGAAGAAGGATATTCGCGATTACAATGATGCAGACATGGCGCGTCTTCTGGAGCAATGGGAGAAAGATGATGACATTGAAGAAGGAGATCTTCCAGAGCACAAGAGACCTTCAGCACCTGTCGACTTCTCAAAGATAGACCCAAGCAAGCCTGAAAGCATATTGAAAATGACGAAAAAAGGGAAGACTCTCATGATGTTTGTCACTGTATCAGGAAGCCCTACTGAGAAGGAGACAGAGGAAATTACG…	625	26075.5	24001.5	5	19	RRKEI	325	330	AAAAAA	625	632	AAAAAAAA
MS4A1	23110987	AAAAAAAA	8	1	-1	ATGACAACACCCAGAAATTCAGTAAATGGGACTTTCCCGGCAGAGCCAATGAAAGGCCCTATTGCTATGCAATCTGGTCCAAAACCACTCTTCAGGAGGATGTCTTCACTGGTGGGCCCCACGCAAAGCTTCTTCATGAGGGAATCTAAGACTTTGGGGGCTGTCCAGATTATGAATGGGCTCTTCCACATTGCCCTGGGGGGTCTTCTGATGATCCCAGCAGGGATCTATGCACCCATCTGTGTGACTGTGTGGTACCCTCTCTGGGGAGGCATTATGTATATTATTTCCGGATCACTCCTGGCAGCAACGGAGAAAAACTCCAGGAAGTGTTTGGTCAAAGGAAAAATGATAATGAATTCATTGAGCCTCTTTGCTGCCATTTCTGGAATGATTCTT…	ATGACAACACCCAGAAATTCAGTAAATGGGACTTTCCCGGCAGAGCCAATGAAAGGCCCTATTGCTATGCAATCTGGTCCAAAACCACTCTTCAGGAGGATGTCTTCACTGGTGGGCCCCACGCAAAGCTTCTTCATGAGGGAATCTAAGACTTTGGGGGCTGTCCAGATTATGAATGGGCTCTTCCACATTGCCCTGGGGGGTCTTCTGATGATCCCAGCAGGGATCTATGCACCCATCTGTGTGACTGTGTGGTACCCTCTCTGGGGAGGCATTATGTATATTATTTCCGGATCACTCCTGGCAGCAACGGAGAAAAACTCCAGGAAGTGTTTGGTCAAAGGAAAAATGATAATGAATTCATTGAGCCTCTTTGCTGCCATTTCTGGAATGATTCTT…	701	33076.1	26776.9	5	56	NRLLK	198	203	GGGGGG	435	440	TTTTTT	701	708	AAAAAAAA
MS4A1	23110989	AAAAAAAA	8	1	-1	ATGACAACACCCAGAAATTCAGTAAATGGGACTTTCCCGGCAGAGCCAATGAAAGGCCCTATTGCTATGCAATCTGGTCCAAAACCACTCTTCAGGAGGATGTCTTCACTGGTGGGCCCCACGCAAAGCTTCTTCATGAGGGAATCTAAGACTTTGGGGGCTGTCCAGATTATGAATGGGCTCTTCCACATTGCCCTGGGGGGTCTTCTGATGATCCCAGCAGGGATCTATGCACCCATCTGTGTGACTGTGTGGTACCCTCTCTGGGGAGGCATTATGTATATTATTTCCGGATCACTCCTGGCAGCAACGGAGAAAAACTCCAGGAAGTGTTTGGTCAAAGGAAAAATGATAATGAATTCATTGAGCCTCTTTGCTGCCATTTCTGGAATGATTCTT…	ATGACAACACCCAGAAATTCAGTAAATGGGACTTTCCCGGCAGAGCCAATGAAAGGCCCTATTGCTATGCAATCTGGTCCAAAACCACTCTTCAGGAGGATGTCTTCACTGGTGGGCCCCACGCAAAGCTTCTTCATGAGGGAATCTAAGACTTTGGGGGCTGTCCAGATTATGAATGGGCTCTTCCACATTGCCCTGGGGGGTCTTCTGATGATCCCAGCAGGGATCTATGCACCCATCTGTGTGACTGTGTGGTACCCTCTCTGGGGAGGCATTATGTATATTATTTCCGGATCACTCCTGGCAGCAACGGAGAAAAACTCCAGGAAGTGTTTGGTCAAAGGAAAAATGATAATGAATTCATTGAGCCTCTTTGCTGCCATTTCTGGAATGATTCTT…	701	33076.1	26776.9	5	56	NRLLK	198	203	GGGGGG	435	440	TTTTTT	701	708	AAAAAAAA
PDE7A	24429564	AAAAAAAA	8	1	-1	ATGGAAGTGTGTTACCAGCTGCCGGTACTGCCCCTGGACAGGCCGGTCCCCCAGCACGTCCTCAGCCGCCGAGGAGCCATCAGCTTCAGCTCCAGCTCCGCTCTCTTCGGCTGCCCCAATCCCCGGCAGCTCTCTCAGAGGCGTGGAGCTATTTCCTATGACAGTTCTGATCAGACTGCATTATACATTCGTATGCTAGGAGATGTACGTGTAAGGAGCCGAGCAGGATTTGAATCAGAAAGAAGAGGTTCTCACCCATATATTGATTTTCGTATTTTCCACTCTCAATCTGAAATTGAAGTGTCTGTCTCTGCAAGGAATATCAGAAGGCTACTAAGTTTCCAGCGATATCTTAGATCTTCACGCTTTTTTCGTGGTACTGCGGTTTCAAATTCCCTA…	ATGGAAGTGTGTTACCAGCTGCCGGTACTGCCCCTGGACAGGCCGGTCCCCCAGCACGTCCTCAGCCGCCGAGGAGCCATCAGCTTCAGCTCCAGCTCCGCTCTCTTCGGCTGCCCCAATCCCCGGCAGCTCTCTCAGAGGCGTGGAGCTATTTCCTATGACAGTTCTGATCAGACTGCATTATACATTCGTATGCTAGGAGATGTACGTGTAAGGAGCCGAGCAGGATTTGAATCAGAAAGAAGAGGTTCTCACCCATATATTGATTTTCGTATTTTCCACTCTCAATCTGAAATTGAAGTGTCTGTCTCTGCAAGGAATATCAGAAGGCTACTAAGTTTCCAGCGATATCTTAGATCTTCACGCTTTTTTCGTGGTACTGCGGTTTCAAATTCCCTA…	1172	48825.8	45906.7	5	27	NIIWV	367	372	TTTTTT	1172	1179	AAAAAAAA
PDE7A	24429566	AAAAAAAA	8	1	-1	ATGGGAATTACATTGATCTGGTGTCTGGCCTTGGTTCTTATCAAGTGGATCACCTCTAAGAGGCGTGGAGCTATTTCCTATGACAGTTCTGATCAGACTGCATTATACATTCGTATGCTAGGAGATGTACGTGTAAGGAGCCGAGCAGGATTTGAATCAGAAAGAAGAGGTTCTCACCCATATATTGATTTTCGTATTTTCCACTCTCAATCTGAAATTGAAGTGTCTGTCTCTGCAAGGAATATCAGAAGGCTACTAAGTTTCCAGCGATATCTTAGATCTTCACGCTTTTTTCGTGGTACTGCGGTTTCAAATTCCCTAAACATTTTAGATGATGATTATAATGGACAAGCCAAGTGTATGCTGGAAAAAGTTGGAAATTGGAATTTTGATATCTTT…	ATGGGAATTACATTGATCTGGTGTCTGGCCTTGGTTCTTATCAAGTGGATCACCTCTAAGAGGCGTGGAGCTATTTCCTATGACAGTTCTGATCAGACTGCATTATACATTCGTATGCTAGGAGATGTACGTGTAAGGAGCCGAGCAGGATTTGAATCAGAAAGAAGAGGTTCTCACCCATATATTGATTTTCGTATTTTCCACTCTCAATCTGAAATTGAAGTGTCTGTCTCTGCAAGGAATATCAGAAGGCTACTAAGTTTCCAGCGATATCTTAGATCTTCACGCTTTTTTCGTGGTACTGCGGTTTCAAATTCCCTAAACATTTTAGATGATGATTATAATGGACAAGCCAAGTGTATGCTGGAAAAAGTTGGAAATTGGAATTTTGATATCTTT…	1094	52723.2	43126.9	5	85	NIIWV	289	294	TTTTTT	1094	1101	AAAAAAAA
POTEE	134133226	AAAAAAAA	8	1	-1	ATGGTGGTTGAGGTTGATTCCATGCCGGCTGCCTCTTCTGTGAAGAAGCCATTTGGTCTCAGGAGCAAGATGGGCAAGTGGTGCTGCCGTTGCTTCCCCTGCTACAGGGAGAGCGGCAAGAGCAACGTGGGCACTTCTGGAGACCACGACGACTCTGCTATGAAGACACTCAGGAGCAAGATGGGCAAGTGGTGCCACCACTGCTTCCCCTGCTGCAGGGGGAGTGGCAAGAGCAACGTGGGCGCTTCTGGAGACCACGACGACTCTGCTATGAAGACACTCAGGAACAAGATGGGGAAGTGGTGCTGCCACTGCTTCCCCTGCTGCAGGGGGAGCGGCAAGAGCAAGGTGGGCGCTTGGGGAGACTACGATGACAGCGCCTTCATGGAGCCCAGGTAC…	ATGGTGGTTGAGGTTGATTCCATGCCGGCTGCCTCTTCTGTGAAGAAGCCATTTGGTCTCAGGAGCAAGATGGGCAAGTGGTGCTGCCGTTGCTTCCCCTGCTACAGGGAGAGCGGCAAGAGCAACGTGGGCACTTCTGGAGACCACGACGACTCTGCTATGAAGACACTCAGGAGCAAGATGGGCAAGTGGTGCCACCACTGCTTCCCCTGCTGCAGGGGGAGTGGCAAGAGCAACGTGGGCGCTTCTGGAGACCACGACGACTCTGCTATGAAGACACTCAGGAACAAGATGGGGAAGTGGTGCTGCCACTGCTTCCCCTGCTGCAGGGGGAGCGGCAAGAGCAAGGTGGGCGCTTGGGGAGACTACGATGACAGCGCCTTCATGGAGCCCAGGTAC…	2050	121359	78284.2	5	385	RMIIF	801	806	AAAAAA	880	885	AAAAAA	1883	1888	AAAAAA	2050	2057	AAAAAAAA	2177	2182	CCCCCC	2232	2237	GGGGGG	2423	2428	CCCCCC
TMEM41B	66392190	TTTTTTTT	8	1	-1	ATGGCGAAAGGCAGAGTCGCCGAACGATCGCAGTTGGGCGCTCACCACACGACCCCCGTGGGGGACGGGGCAGCGGGGACGCGGGGTCTCGCGGCGCCTGGCAGCAGAGACCACCAGAAGGAAAAATCCTGGGTAGAAGCTGGATCAGCAAGAATGTCACTCCTTATATTGGTGTCCATTTTCTTATCTGCAGCTTTTGTTATGTTTTTGGTATATAAAAATTTTCCTCAGCTTAGTGAAGAAGAAAGAGTGAATATGAAGGTTCCCAGAGATATGGATGATGCCAAGGCTCTAGGAAAAGTTTTATCCAAATACAAGGACACCTTTTATGTTCAAGTACTTGTAGCTTATTTTGCTACATATATTTTCTTGCAAACATTTGCTATTCCAGGCTCTATA…	ATGGCGAAAGGCAGAGTCGCCGAACGATCGCAGTTGGGCGCTCACCACACGACCCCCGTGGGGGACGGGGCAGCGGGGACGCGGGGTCTCGCGGCGCCTGGCAGCAGAGACCACCAGAAGGAAAAATCCTGGGTAGAAGCTGGATCAGCAAGAATGTCACTCCTTATATTGGTGTCCATTTTCTTATCTGCAGCTTTTGTTATGTTTTTGGTATATAAAAATTTTCCTCAGCTTAGTGAAGAAGAAAGAGTGAATATGAAGGTTCCCAGAGATATGGATGATGCCAAGGCTCTAGGAAAAGTTTTATCCAAATACAAGGACACCTTTTATGTTCAAGTACTTGTAGCTTATTTTGCTACATATATTTTCTTGCAAACATTTGCTATTCCAGGCTCTATA…	683	32512.3	26372.2	5	57	LLVLF	683	690	TTTTTTTT	848	855	AAAAAAAA
ZNF365	148596972	AAAAAAAA	8	1	-1	ATGCAACAGAAGGCTTTTGAGGAAAGCAGATATCCCTGGCAGGAGTCCTTTGAGAATGTTGCTGTGTGCCTGCCATTACGCTGCCCGAGGTGTGGAGACCATACCAGATTTAGAAGCTTGTCATCCTTGAGGGCCCATCTGGAGTTCAGTCACAGCTACGAAGAAAGAACCCTCTTGACAAAATGCAGTCTCTTTCCATCCCTCAAAGACACAGACCTAGTCACTTCCTCAGAACTCCTGAAACCGGGAAAATTGCAGAGCAGTGGCAACGTGGTAAAGCAGAAACCGAGCTATGTTAACTTGTACAGCATTTCACATGAACATTCCAAGGACAGGAAGCCATTTGAGGTGGTGGCAGAGAGGCCTGTGTCCTATGTGCAGACCTACACTGCCATGGAC…	ATGCAACAGAAGGCTTTTGAGGAAAGCAGATATCCCTGGCAGGAGTCCTTTGAGAATGTTGCTGTGTGCCTGCCATTACGCTGCCCGAGGTGTGGAGACCATACCAGATTTAGAAGCTTGTCATCCTTGAGGGCCCATCTGGAGTTCAGTCACAGCTACGAAGAAAGAACCCTCTTGACAAAATGCAGTCTCTTTCCATCCCTCAAAGACACAGACCTAGTCACTTCCTCAGAACTCCTGAAACCGGGAAAATTGCAGAGCAGTGGCAACGTGGTAAAGCAGAAACCGAGCTATGTTAACTTGTACAGCATTTCACATGAACATTCCAAGGACAGGAAGCCATTTGAGGTGGTGGCAGAGAGGCCTGTGTCCTATGTGCAGACCTACACTGCCATGGAC…	1189	46540.2	46143.7	5	4	SQQPL	1189	1196	AAAAAAAA
ZNF492	148806865	AAAAAAAA	8	1	-1	ATGTTAGAGAACTACAGAAACCTGGTCTTCGTGGGTATTGCTGCCTCTAAGCCAGACCTGATCACCTGTCTGGAGCAAGGAAAAGAACCTTGGAATGTGAAGAGACATGAGATGGTAGCTGAACCCCCAGTTGTATGTTCTTATTTTGCCCGAGACCTTTGGCCAAAGCAGGGCAAAAAAAATTATTTCCAAAAAGTGATACTGAGAAGATATAAAAAATGTGGATGTGAAAATTTACAGTTAAGAAAATACTGTAAAAGCATGGATGAGTGTAAGGTGCACAAAGAATGTTACAATGGACTTAACCAGTGTTTGACGACTACCCAGAACAAAATATTTCAATGTGACAAATATGTGAAAGTCTTTCATAAATTTTCAAATTCAAACAGACATACGATA…	ATGTTAGAGAACTACAGAAACCTGGTCTTCGTGGGTATTGCTGCCTCTAAGCCAGACCTGATCACCTGTCTGGAGCAAGGAAAAGAACCTTGGAATGTGAAGAGACATGAGATGGTAGCTGAACCCCCAGTTGTATGTTCTTATTTTGCCCGAGACCTTTGGCCAAAGCAGGGCAAAAAAATTATTTCCAAAAAGTGATACTGAGAAGATATAAAAAATGTGGATGTGAAAATTTACAGTTAAGAAAATACTGTAAAAGCATGGATGAGTGTAAGGTGCACAAAGAATGTTACAATGGACTTAACCAGTGTTTGACGACTACCCAGAACAAAATATTTCAATGTGACAAATATGTGAAAGTCTTTCATAAATTTTCAAATTCAAACAGACATACGATAA…	175	61156.3	7501.6	5	466	IISKK	175	182	AAAAAAAA	214	219	AAAAAA
ZNF93	38708324	AAAAAAAA	8	1	-1	ATGGGACCATTGCAATTTAGAGATGTGGCCATAGAATTCTCTCTGGAGGAGTGGCATTGCCTGGACACTGCACAGCGGAATCTATATAGGAATGTGATGTTAGAGAACTACAGTAACCTGGTCTTCCTTGGTATTGTTGTCTCTAAGCCAGACCTGATCGCCCATCTGGAGCAAGGAAAAAAACCTTTGACTATGAAGAGACATGAGATGGTAGCCAACCCCTCAGTTATATGTTCTCATTTTGCCCAAGATCTTTGGCCAGAGCAGAACATAAAAGATTCTTTCCAAAAAGTGATACTGAGAAGATATGAAAAACGTGGACATGGAAATTTACAGTTAATAAAAAGGTGTGAAAGTGTAGATGAGTGTAAGGTGCACACAGGAGGTTATAATGGACTT…	ATGGGACCATTGCAATTTAGAGATGTGGCCATAGAATTCTCTCTGGAGGAGTGGCATTGCCTGGACACTGCACAGCGGAATCTATATAGGAATGTGATGTTAGAGAACTACAGTAACCTGGTCTTCCTTGGTATTGTTGTCTCTAAGCCAGACCTGATCGCCCATCTGGAGCAAGGAAAAAAACCTTTGACTATGAAGAGACATGAGATGGTAGCCAACCCCTCAGTTATATGTTCTCATTTTGCCCAAGATCTTTGGCCAGAGCAGAACATAAAAGATTCTTTCCAAAAAGTGATACTGAGAAGATATGAAAAACGTGGACATGGAAATTTACAGTTAATAAAAAGGTGTGAAAGTGTAGATGAGTGTAAGGTGCACACAGGAGGTTATAATGGACTT…	506	70968.1	20305.5	5	445	NLSNA	177	183	AAAAAAA	506	513	AAAAAAAA
ZNF98	148806912	AAAAAAAA	8	1	-1	ATGCCAGGACCCCTTGGAAGCCTAGAAATGGGAGTGTTGACATTTAGGGATGTGGCCTTAGAATTCTCTCTGGAGGAGTGGCAATGCCTGGACACCGCACAGCAGAATTTATATAGGAATGTGATGTTAGAGAACTACAGAAACCTGGTCTTTGTGGGTATTGCTGCCTCTAAGCCAGACCTGATCACCTGTCTGGAGCAAGGAAAAGAACCTTGGAATGTGAAGAGACATGAGATGGTAACTGAACCCCCAGTTGTATATTCTTATTTTGCCCAAGACCTTTGGCCAAAGCAGGGCAAAAAAAATTATTTCCAAAAAGTGATACTGAGAACATATAAAAAATGTGGACGTGAAAATTTACAGTTAAGAAAATACTGTAAAAGCATGGATGAGTGTAAG…	ATGCCAGGACCCCTTGGAAGCCTAGAAATGGGAGTGTTGACATTTAGGGATGTGGCCTTAGAATTCTCTCTGGAGGAGTGGCAATGCCTGGACACCGCACAGCAGAATTTATATAGGAATGTGATGTTAGAGAACTACAGAAACCTGGTCTTTGTGGGTATTGCTGCCTCTAAGCCAGACCTGATCACCTGTCTGGAGCAAGGAAAAGAACCTTGGAATGTGAAGAGACATGAGATGGTAACTGAACCCCCAGTTGTATATTCTTATTTTGCCCAAGACCTTTGGCCAAAGCAGGGCAAAAAAATTATTTCCAAAAAGTGATACTGAGAACATATAAAAAATGTGGACGTGAAAATTTACAGTTAAGAAAATACTGTAAAAGCATGGATGAGTGTAAGG…	298	65796.4	12217.8	5	466	IISKK	298	305	AAAAAAAA	337	342	AAAAAA
ACVR2A	4501897	AAAAAAAA	8	1	-1	ATGGGAGCTGCTGCAAAGTTGGCGTTTGCCGTCTTTCTTATCTCCTGTTCTTCAGGTGCTATACTTGGTAGATCAGAAACTCAGGAGTGTCTTTTCTTTAATGCTAATTGGGAAAAAGACAGAACCAATCAAACTGGTGTTGAACCGTGTTATGGTGACAAAGATAAACGGCGGCATTGTTTTGCTACCTGGAAGAATATTTCTGGTTCCATTGAAATAGTGAAACAAGGTTGTTGGCTGGATGATATCAACTGCTATGACAGGACTGATTGTGTAGAAAAAAAAGACAGCCCTGAAGTATATTTTTGTTGCTGTGAGGGCAATATGTGTAATGAAAAGTTTTCTTATTTTCCGGAGATGGAAGTCACACAGCCCACTTCAAATCCAGTTACACCTAAG…	ATGGGAGCTGCTGCAAAGTTGGCGTTTGCCGTCTTTCTTATCTCCTGTTCTTCAGGTGCTATACTTGGTAGATCAGAAACTCAGGAGTGTCTTTTCTTTAATGCTAATTGGGAAAAAGACAGAACCAATCAAACTGGTGTTGAACCGTGTTATGGTGACAAAGATAAACGGCGGCATTGTTTTGCTACCTGGAAGAATATTTCTGGTTCCATTGAAATAGTGAAACAAGGTTGTTGGCTGGATGATATCAACTGCTATGACAGGACTGATTGTGTAGAAAAAAAAGACAGCCCTGAAGTATATTTTTGTTGCTGTGAGGGCAATATGTGTAATGAAAAGTTTTCTTATTTTCCGGAGATGGAAGTCACACAGCCCACTTCAAATCCAGTTACACCTAAG…	1303	57845.5	49557.3	4	73	RGLF	278	285	AAAAAAAA	1303	1310	AAAAAAAA
CARD6	16554564	TTTTTTTT	8	1	-1	ATGGCTACCGAGAGTACTCCCTCAGAGATCATAGAAAGAGAAAGAAAAAAGTTGCTTGAAATCCTTCAACATGATCCTGATTCTATCTTAGACACGTTAACTTCTCGGAGGCTGATTTCTGAGGAAGAGTATGAGACTCTGGAGAATGTTACAGATCTCCTGAAGAAAAGTCGGAAGCTGTTAATTTTGGTACAGAAAAAGGGAGAGGCGACCTGTCAGCATTTTCTCAAGTGTTTATTTAGTACTTTTCCACAGTCAGCTGCCATTTGCGGCTTAAGGCATGAAGTTTTAAAACATGAGAATACAGTACCTCCTCAATCTATGGGGGCAAGCAGTAATTCAGAAGATGCTTTTTCTCCTGGAATAAAACAGCCTGAAGCCCCTGAGATCACAGTGTTC…	ATGGCTACCGAGAGTACTCCCTCAGAGATCATAGAAAGAGAAAGAAAAAAGTTGCTTGAAATCCTTCAACATGATCCTGATTCTATCTTAGACACGTTAACTTCTCGGAGGCTGATTTCTGAGGAAGAGTATGAGACTCTGGAGAATGTTACAGATCTCCTGAAGAAAAGTCGGAAGCTGTTAATTTTGGTACAGAAAAAGGGAGAGGCGACCTGTCAGCATTTTCTCAAGTGTTTATTTAGTACTTTTCCACAGTCAGCTGCCATTTGCGGCTTAAGGCATGAAGTTTTAAAACATGAGAATACAGTACCTCCTCAATCTATGGGGGCAAGCAGTAATTCAGAAGATGCTTTTTCTCCTGGAATAAAACAGCCTGAAGCCCCTGAGATCACAGTGTTC…	1660	116463	63594.5	4	478	SLTV	45	50	AAAAAA	846	851	AAAAAA	1309	1314	GGGGGG	1632	1637	TTTTTT	1660	1667	TTTTTTTT
VEGFB	4507887	AAAAAAAA	8	1	-1	ATGAGCCCTCTGCTCCGCCGCCTGCTGCTCGCCGCACTCCTGCAGCTGGCCCCCGCCCAGGCCCCTGTCTCCCAGCCTGATGCCCCTGGCCACCAGAGGAAAGTGGTGTCATGGATAGATGTGTATACTCGCGCTACCTGCCAGCCCCGGGAGGTGGTGGTGCCCTTGACTGTGGAGCTCATGGGCACCGTGGCCAAACAGCTGGTGCCCAGCTGCGTGACTGTGCAGCGCTGTGGTGGCTGCTGCCCTGACGATGGCCTGGAGTGTGTGCCCACTGGGCAGCACCAAGTCCGGATGCAGATCCTCATGATCCGGTACCCGAGCAGTCAGCTGGGGGAGATGTCCCTGGAAGAACACAGCCAGTGTGAATGCAGACCTAAAAAAAAGGACAGTGCTGTG…	ATGAGCCCTCTGCTCCGCCGCCTGCTGCTCGCCGCACTCCTGCAGCTGGCCCCCGCCCAGGCCCCTGTCTCCCAGCCTGATGCCCCTGGCCACCAGAGGAAAGTGGTGTCATGGATAGATGTGTATACTCGCGCTACCTGCCAGCCCCGGGAGGTGGTGGTGCCCTTGACTGTGGAGCTCATGGGCACCGTGGCCAAACAGCTGGTGCCCAGCTGCGTGACTGTGCAGCGCTGTGGTGGCTGCTGCCCTGACGATGGCCTGGAGTGTGTGCCCACTGGGCAGCACCAAGTCCGGATGCAGATCCTCATGATCCGGTACCCGAGCAGTCAGCTGGGGGAGATGTCCCTGGAAGAACACAGCCAGTGTGAATGCAGACCTAAAAAAAGGACAGTGCTGTGA…	379	21600.8	14573.7	4	75	RTVL	379	386	AAAAAAAA
C6orf165	30520339	AAAAAAAA	8	1	-1	ATGCCTCCAACTCAGGCCGAAAGTGTTATAAGGAGTATTATACGAGAAATAGGACAAGAATGTGCAGCCCATGGAGAGATTGTTTCTGAAACTCTGATTGCTTTTATGGTGAAAGCTGTTGTCCTGGATCCAAGTAATGGCTTTAACATGGATAGAACCCTCATGAAAAGTGATGTGCAGAATCTTGTTAAGCTTTGTATGACTCGGCTATTGGATACTAAAAATCCATCCCTGGACACTATTAAGATGCAAGTCTACTTCGATATGAATTATACGAATCGAGTGGAATTTCTCGAAGAACATCACCGGGTCCTAGAGTCTAGATTAGGCTCTGTTACCCGAGAAATTACAGATAACAGAGCATGTGCTAAAGAAGAATTGGAAAGCCTCTACCGGAAG…	ATGCCTCCAACTCAGGCCGAAAGTGTTATAAGGAGTATTATACGAGAAATAGGACAAGAATGTGCAGCCCATGGAGAGATTGTTTCTGAAACTCTGATTGCTTTTATGGTGAAAGCTGTTGTCCTGGATCCAAGTAATGGCTTTAACATGGATAGAACCCTCATGAAAAGTGATGTGCAGAATCTTGTTAAGCTTTGTATGACTCGGCTATTGGATACTAAAAATCCATCCCTGGACACTATTAAGATGCAAGTCTACTTCGATATGAATTATACGAATCGAGTGGAATTTCTCGAAGAACATCACCGGGTCCTAGAGTCTAGATTAGGCTCTGTTACCCGAGAAATTACAGATAACAGAGCATGTGCTAAAGAAGAATTGGAAAGCCTCTACCGGAAG…	1423	57655.7	54528.2	3	26	IQS	1423	1430	AAAAAAAA
CD3EAP	6912246	AAAAAAAA	8	1	-1	ATGGAGGAGCCCCAGGCCGGCGATGCTGCTCGGTTCTCTTGTCCCCCCAACTTTACCGCGAAGCCCCCAGCCTCAGAGTCCCCTCGTTTCTCCTTGGAGGCGCTGACGGGTCCAGATACGGAGCTGTGGCTTATTCAGGCCCCTGCAGACTTTGCCCCAGAATGCTTCAATGGGCGGCATGTGCCTCTCTCTGGCTCCCAGATCGTCAAGGGCAAATTGGCAGGCAAGCGGCACCGCTATCGAGTCCTCAGCAGCTGTCCCCAAGCTGGAGAAGCGACCCTGCTGGCCCCCTCAACGGAGGCAGGAGGTGGACTCACCTGTGCCTCAGCCCCCCAGGGCACCCTAAGGATCCTTGAGGGTCCCCAGCAATCCCTGTCAGGGAGCCCTCTGCAGCCCATC…	ATGGAGGAGCCCCAGGCCGGCGATGCTGCTCGGTTCTCTTGTCCCCCCAACTTTACCGCGAAGCCCCCAGCCTCAGAGTCCCCTCGTTTCTCCTTGGAGGCGCTGACGGGTCCAGATACGGAGCTGTGGCTTATTCAGGCCCCTGCAGACTTTGCCCCAGAATGCTTCAATGGGCGGCATGTGCCTCTCTCTGGCTCCCAGATCGTCAAGGGCAAATTGGCAGGCAAGCGGCACCGCTATCGAGTCCTCAGCAGCTGTCCCCAAGCTGGAGAAGCGACCCTGCTGGCCCCCTCAACGGAGGCAGGAGGTGGACTCACCTGTGCCTCAGCCCCCCAGGGCACCCTAAGGATCCTTGAGGGTCCCCAGCAATCCCTGTCAGGGAGCCCTCTGCAGCCCATC…	646	54983.3	23045.4	3	290	ISS	43	48	CCCCCC	329	334	CCCCCC	646	653	AAAAAAAA	991	996	AAAAAA	1081	1086	GGGGGG	185	192	CTCTCTCT	1284	1291	AGAGAGAG
DIDO1	18375617	AAAAAAAA	8	1	-1	ATGGACGACAAAGGCGACCCGAGCAATGAGGAGGCACCTAAGGCCATCAAACCCACCAGCAAAGAGTTCAGGAAAACATGGGGTTTTCGAAGGACCACTATCGCCAAGCGAGAGGGCGCAGGGGACGCGGAGGCTGACCCACTGGAGCCGCCACCCCCACAGCAGCAGCTGGGCCTGTCCCTGCGGCGCAGTGGGAGGCAGCCCAAGCGCACTGAGCGCGTGGAGCAGTTCCTGACCATTGCGCGGCGCCGCGGCAGGAGGAGCATGCCTGTCTCCCTGGAGGATTCTGGTGAGCCCACGTCCTGCCCCGCCACAGACGCCGAGACAGCCTCCGAGGGCAGCGTGGAAAGCGCTTCTGAGACCAGAAGCGGCCCCCAGTCTGCTTCCACAGCTGTGAAG…	ATGGACGACAAAGGCGACCCGAGCAATGAGGAGGCACCTAAGGCCATCAAACCCACCAGCAAAGAGTTCAGGAAAACATGGGGTTTTCGAAGGACCACTATCGCCAAGCGAGAGGGCGCAGGGGACGCGGAGGCTGACCCACTGGAGCCGCCACCCCCACAGCAGCAGCTGGGCCTGTCCCTGCGGCGCAGTGGGAGGCAGCCCAAGCGCACTGAGCGCGTGGAGCAGTTCCTGACCATTGCGCGGCGCCGCGGCAGGAGGAGCATGCCTGTCTCCCTGGAGGATTCTGGTGAGCCCACGTCCTGCCCCGCCACAGACGCCGAGACAGCCTCCGAGGGCAGCGTGGAAAGCGCTTCTGAGACCAGAAGCGGCCCCCAGTCTGCTTCCACAGCTGTGAAG…	1418	61351.2	52534.4	3	84	RPQ	1418	1425	AAAAAAAA	700	707	AGAGAGAG
DIDO1	18375619	AAAAAAAA	8	1	-1	ATGGACGACAAAGGCGACCCGAGCAATGAGGAGGCACCTAAGGCCATCAAACCCACCAGCAAAGAGTTCAGGAAAACATGGGGTTTTCGAAGGACCACTATCGCCAAGCGAGAGGGCGCAGGGGACGCGGAGGCTGACCCACTGGAGCCGCCACCCCCACAGCAGCAGCTGGGCCTGTCCCTGCGGCGCAGTGGGAGGCAGCCCAAGCGCACTGAGCGCGTGGAGCAGTTCCTGACCATTGCGCGGCGCCGCGGCAGGAGGAGCATGCCTGTCTCCCTGGAGGATTCTGGTGAGCCCACGTCCTGCCCCGCCACAGACGCCGAGACAGCCTCCGAGGGCAGCGTGGAAAGCGCTTCTGAGACCAGAAGCGGCCCCCAGTCTGCTTCCACAGCTGTGAAG…	ATGGACGACAAAGGCGACCCGAGCAATGAGGAGGCACCTAAGGCCATCAAACCCACCAGCAAAGAGTTCAGGAAAACATGGGGTTTTCGAAGGACCACTATCGCCAAGCGAGAGGGCGCAGGGGACGCGGAGGCTGACCCACTGGAGCCGCCACCCCCACAGCAGCAGCTGGGCCTGTCCCTGCGGCGCAGTGGGAGGCAGCCCAAGCGCACTGAGCGCGTGGAGCAGTTCCTGACCATTGCGCGGCGCCGCGGCAGGAGGAGCATGCCTGTCTCCCTGGAGGATTCTGGTGAGCCCACGTCCTGCCCCGCCACAGACGCCGAGACAGCCTCCGAGGGCAGCGTGGAAAGCGCTTCTGAGACCAGAAGCGGCCCCCAGTCTGCTTCCACAGCTGTGAAG…	1418	61351.2	52534.4	3	84	RPQ	1418	1425	AAAAAAAA	700	707	AGAGAGAG
FNDC7	222144290	AAAAAAAA	8	1	-1	ATGGCTGGTGGACGAGAGACATGTTTGCCTTTGATTGGATTCATTCTTATCTGTCTTAAAATGGTTGCTTCAGCAAAATCAGCTCCTGAAATACCCACTATTGATCAGGCATATTCAAAACTCAGCAACAGTATCACTGTAGAATGGGCTACAGTGCCGGGTGCCACCAGTTACCTCCTCACGGCTGAAGACGGGGACACAGTCATTGAAACCACGGTGGCCAATTCCCCAGGCACTGTGACGGGACTAAAGGCTGCAACCTGGTATGAAATCACCATCAGATCCATCAGCGCTGCTGGGAGAAGCCAGGCGTCACCTCCAAAGCAGGCAAAGACAGTGTTGGCTGCACCAATTCTAGAAGTAAGCTCTCCAAGTTCAGACTCCATTCTTGTGCAGTGG…	ATGGCTGGTGGACGAGAGACATGTTTGCCTTTGATTGGATTCATTCTTATCTGTCTTAAAATGGTTGCTTCAGCAAAATCAGCTCCTGAAATACCCACTATTGATCAGGCATATTCAAAACTCAGCAACAGTATCACTGTAGAATGGGCTACAGTGCCGGGTGCCACCAGTTACCTCCTCACGGCTGAAGACGGGGACACAGTCATTGAAACCACGGTGGCCAATTCCCCAGGCACTGTGACGGGACTAAAGGCTGCAACCTGGTATGAAATCACCATCAGATCCATCAGCGCTGCTGGGAGAAGCCAGGCGTCACCTCCAAAGCAGGCAAAGACAGTGTTGGCTGCACCAATTCTAGAAGTAAGCTCTCCAAGTTCAGACTCCATTCTTGTGCAGTGG…	2124	78232.3	76090.9	3	20	YIQ	1389	1394	AAAAAA	2124	2131	AAAAAAAA
KIR2DL1	110611923	AAAAAAAA	8	1	-1	ATGTCGCTCTTGGTCGTCAGCATGGCGTGTGTTGGGTTCTTCTTGCTGCAGGGGGCCTGGCCACATGAGGGAGTCCACAGAAAACCTTCCCTCCTGGCCCACCCAGGTCGCCTGGTGAAATCAGAAGAGACAGTCATCCTGCAGTGTTGGTCAGATGTCATGTTTGAACACTTCCTTCTGCACAGAGAGGGGATGTTTAACGACACTTTGCGCCTCATTGGAGAACACCATGATGGGGTCTCCAAGGCCAACTTCTCCATCAGTCGCATGACGCAAGACCTGGCAGGGACCTACAGATGCTACGGTTCTGTTACTCACTCCCCCTATCAGGTGTCAGCTCCCAGTGACCCTCTGGACATCGTGATCATAGGTCTATATGAGAAACCTTCTCTCTCAGCC…	ATGTCGCTCTTGGTCGTCAGCATGGCGTGTGTTGGGTTCTTCTTGCTGCAGGGGGCCTGGCCACATGAGGGAGTCCACAGAAAACCTTCCCTCCTGGCCCACCCAGGTCGCCTGGTGAAATCAGAAGAGACAGTCATCCTGCAGTGTTGGTCAGATGTCATGTTTGAACACTTCCTTCTGCACAGAGAGGGGATGTTTAACGACACTTTGCGCCTCATTGGAGAACACCATGATGGGGTCTCCAAGGCCAACTTCTCCATCAGTCGCATGACGCAAGACCTGGCAGGGACCTACAGATGCTACGGTTCTGTTACTCACTCCCCCTATCAGGTGTCAGCTCCCAGTGACCCTCTGGACATCGTGATCATAGGTCTATATGAGAAACCTTCTCTCTCAGCC…	811	38578.1	30504.7	3	73	MLR	811	818	AAAAAAAA	388	395	TCTCTCTC
KIR2DL3	71143139	AAAAAAAA	8	1	-1	ATGTCGCTCATGGTCGTCAGCATGGTGTGTGTTGGGTTCTTCTTGCTGCAGGGGGCCTGGCCACATGAGGGAGTCCACAGAAAACCTTCCCTCCTGGCCCACCCAGGTCCCCTGGTGAAATCAGAAGAGACAGTCATCCTGCAATGTTGGTCAGATGTCAGGTTTCAGCACTTCCTTCTGCACAGAGAAGGGAAGTTTAAGGACACTTTGCACCTCATTGGAGAGCACCATGATGGGGTCTCCAAGGCCAACTTCTCCATCGGTCCCATGATGCAAGACCTTGCAGGGACCTACAGATGCTACGGTTCTGTTACTCACTCCCCCTATCAGTTGTCAGCTCCCAGTGACCCTCTGGACATCGTCATCACAGGTCTATATGAGAAACCTTCTCTCTCAGCC…	ATGTCGCTCATGGTCGTCAGCATGGTGTGTGTTGGGTTCTTCTTGCTGCAGGGGGCCTGGCCACATGAGGGAGTCCACAGAAAACCTTCCCTCCTGGCCCACCCAGGTCCCCTGGTGAAATCAGAAGAGACAGTCATCCTGCAATGTTGGTCAGATGTCAGGTTTCAGCACTTCCTTCTGCACAGAGAAGGGAAGTTTAAGGACACTTTGCACCTCATTGGAGAGCACCATGATGGGGTCTCCAAGGCCAACTTCTCCATCGGTCCCATGATGCAAGACCTTGCAGGGACCTACAGATGCTACGGTTCTGTTACTCACTCCCCCTATCAGTTGTCAGCTCCCAGTGACCCTCTGGACATCGTCATCACAGGTCTATATGAGAAACCTTCTCTCTCAGCC…	814	37884.4	30509.7	3	65	MLL	814	821	AAAAAAAA	25	32	GTGTGTGT	388	395	TCTCTCTC
KIR2DL3	71143143	AAAAAAAA	8	1	-1	ATGTCGCTCATGGTCGTCAGCATGGTGTGTGTTGGGTTCTTCTTGCTGCAGGGGGCCTGGCCACATGAGGGAGTCCACAGAAAACCTTCCCTCCTGGCCCACCCAGGTCCCCTGGTGAAATCAGAAGAGACAGTCATCCTGCAATGTTGGTCAGATGTCAGGTTTCAGCACTTCCTTCTGCACAGAGAAGGGAAGTTTAAGGACACTTTGCACCTCATTGGAGAGCACCATGATGGGGTCTCCAAGGCCAACTTCTCCATCGGTCCCATGATGCAAGACCTTGCAGGGACCTACAGATGCTACGGTTCTGTTACTCACTCCCCCTATCAGTTGTCAGCTCCGAGTGACCCACTGCTTGTTTCTGTCACAGGAAACCCTTCAAATAGTTGGCCTTCACCC…	ATGTCGCTCATGGTCGTCAGCATGGTGTGTGTTGGGTTCTTCTTGCTGCAGGGGGCCTGGCCACATGAGGGAGTCCACAGAAAACCTTCCCTCCTGGCCCACCCAGGTCCCCTGGTGAAATCAGAAGAGACAGTCATCCTGCAATGTTGGTCAGATGTCAGGTTTCAGCACTTCCTTCTGCACAGAGAAGGGAAGTTTAAGGACACTTTGCACCTCATTGGAGAGCACCATGATGGGGTCTCCAAGGCCAACTTCTCCATCGGTCCCATGATGCAAGACCTTGCAGGGACCTACAGATGCTACGGTTCTGTTACTCACTCCCCCTATCAGTTGTCAGCTCCGAGTGACCCACTGCTTGTTTCTGTCACAGGAAACCCTTCAAATAGTTGGCCTTCACCC…	520	27268.2	19893.6	3	65	MLL	520	527	AAAAAAAA	25	32	GTGTGTGT
KIR2DS1	7657277	AAAAAAAA	8	1	-1	ATGTCGCTCACGGTCGTCAGCATGGCGTGTGTTGGGTTCTTCTTGCTGCAGGGGGCCTGGCCACATGAGGGAGTCCACAGAAAACCTTCCCTCCTGGCCCACCCAGGTCGCCTGGTGAAATCAGAAGAGACAGTCATCCTGCAATGTTGGTCAGATGTCATGTTTGAACACTTCCTTCTGCACAGAGAGGGGATGTTTAACGACACTTTGCGCCTCATTGGAGAACACCATGATGGGGTCTCCAAGGCCAACTTCTCCATCAGTCGCATGAAGCAAGACCTGGCAGGGACCTACAGATGCTACGGTTCTGTTACTCACTCCCCCTATCAGTTGTCAGCTCCCAGTGACCCTCTGGACATCGTGATCATAGGTCTATATGAGAAACCTTCTCTCTCAGCC…	ATGTCGCTCACGGTCGTCAGCATGGCGTGTGTTGGGTTCTTCTTGCTGCAGGGGGCCTGGCCACATGAGGGAGTCCACAGAAAACCTTCCCTCCTGGCCCACCCAGGTCGCCTGGTGAAATCAGAAGAGACAGTCATCCTGCAATGTTGGTCAGATGTCATGTTTGAACACTTCCTTCTGCACAGAGAGGGGATGTTTAACGACACTTTGCGCCTCATTGGAGAACACCATGATGGGGTCTCCAAGGCCAACTTCTCCATCAGTCGCATGAAGCAAGACCTGGCAGGGACCTACAGATGCTACGGTTCTGTTACTCACTCCCCCTATCAGTTGTCAGCTCCCAGTGACCCTCTGGACATCGTGATCATAGGTCTATATGAGAAACCTTCTCTCTCAGCC…	814	33616.5	30584.7	3	28	MLL	814	821	AAAAAAAA	388	395	TCTCTCTC
KIR2DS2	6912472	AAAAAAAA	8	1	-1	ATGTCGCTCATGGTCGTCAGCATGGCGTGTGTTGGGTTCTTCTTGCTGCAGGGGGCCTGGCCACATGAGGGAGTCCACAGAAAACCTTCCCTCCTGGCCCACCCAGGTCCCCTGGTGAAATCAGAAGAGACAGTCATCCTGCAATGTTGGTCAGATGTCAGGTTTGAGCACTTCCTTCTGCACAGAGAGGGGAAGTATAAGGACACTTTGCACCTCATTGGAGAGCACCATGATGGGGTCTCCAAGGCCAACTTCTCCATCGGTCCCATGATGCAAGACCTTGCAGGGACCTACAGATGCTACGGTTCTGTTACTCACTCCCCCTATCAGTTGTCAGCTCCCAGTGACCCTCTGGACATCGTCATCACAGGTCTATATGAGAAACCTTCTCTCTCAGCC…	ATGTCGCTCATGGTCGTCAGCATGGCGTGTGTTGGGTTCTTCTTGCTGCAGGGGGCCTGGCCACATGAGGGAGTCCACAGAAAACCTTCCCTCCTGGCCCACCCAGGTCCCCTGGTGAAATCAGAAGAGACAGTCATCCTGCAATGTTGGTCAGATGTCAGGTTTGAGCACTTCCTTCTGCACAGAGAGGGGAAGTATAAGGACACTTTGCACCTCATTGGAGAGCACCATGATGGGGTCTCCAAGGCCAACTTCTCCATCGGTCCCATGATGCAAGACCTTGCAGGGACCTACAGATGCTACGGTTCTGTTACTCACTCCCCCTATCAGTTGTCAGCTCCCAGTGACCCTCTGGACATCGTCATCACAGGTCTATATGAGAAACCTTCTCTCTCAGCC…	814	33500.3	30468.5	3	28	MLL	814	821	AAAAAAAA	388	395	TCTCTCTC
KIR2DS5	134304835	AAAAAAAA	8	1	-1	ATGTCGCTCATGGTCATCAGCATGGCGTGTGTTGCGTTCTTCTTGCTGCAGGGGGCCTGGCCACATGAGGGATTCCGCAGAAAACCTTCCCTCCTGGCCCACCCAGGTCCCCTGGTGAAATCAGAAGAGACAGTCATCCTGCAATGTTGGTCAGATGTCATGTTTGAGCACTTCCTTCTGCACAGAGAGGGGACGTTTAACCACACTTTGCGCCTCATTGGAGAGCACATTGATGGGGTCTCCAAGGGCAACTTCTCCATCGGTCGCATGACACAAGACCTGGCAGGGACCTACAGATGCTACGGTTCTGTTACTCACTCCCCCTATCAGTTGTCAGCGCCCAGTGACCCTCTGGACATCGTGATCACAGGTCTATATGAGAAACCTTCTCTCTCAGCC…	ATGTCGCTCATGGTCATCAGCATGGCGTGTGTTGCGTTCTTCTTGCTGCAGGGGGCCTGGCCACATGAGGGATTCCGCAGAAAACCTTCCCTCCTGGCCCACCCAGGTCCCCTGGTGAAATCAGAAGAGACAGTCATCCTGCAATGTTGGTCAGATGTCATGTTTGAGCACTTCCTTCTGCACAGAGAGGGGACGTTTAACCACACTTTGCGCCTCATTGGAGAGCACATTGATGGGGTCTCCAAGGGCAACTTCTCCATCGGTCGCATGACACAAGACCTGGCAGGGACCTACAGATGCTACGGTTCTGTTACTCACTCCCCCTATCAGTTGTCAGCGCCCAGTGACCCTCTGGACATCGTGATCACAGGTCTATATGAGAAACCTTCTCTCTCAGCC…	814	33696.6	30675.8	3	28	MHL	814	821	AAAAAAAA	388	395	TCTCTCTC
KIR3DL1	134268644	AAAAAAAA	8	1	-1	ATGTCGCTCATGGTCGTCAGCATGGCGTGTGTTGGGTTGTTCTTGGTCCAGAGGGCCGGTCCACACATGGGTGGTCAGGACAAACCCTTCCTGTCTGCCTGGCCCAGCGCTGTGGTGCCTCGAGGAGGACACGTGACTCTTCGGTGTCACTATCGTCATAGGTTTAACAATTTCATGCTATACAAAGAAGACAGAATCCACATTCCCATCTTCCATGGCAGAATATTCCAGGAGAGCTTCAACATGAGCCCTGTGACCACAGCACATGCAGGGAACTACACATGTCGGGGTTCACACCCACACTCCCCCACTGGGTGGTCGGCACCCAGCAACCCCGTGGTGATCATGGTCACAGGAAACCACAGAAAACCTTCCCTCCTGGCCCACCCAGGTCCCCTG…	ATGTCGCTCATGGTCGTCAGCATGGCGTGTGTTGGGTTGTTCTTGGTCCAGAGGGCCGGTCCACACATGGGTGGTCAGGACAAACCCTTCCTGTCTGCCTGGCCCAGCGCTGTGGTGCCTCGAGGAGGACACGTGACTCTTCGGTGTCACTATCGTCATAGGTTTAACAATTTCATGCTATACAAAGAAGACAGAATCCACATTCCCATCTTCCATGGCAGAATATTCCAGGAGAGCTTCAACATGAGCCCTGTGACCACAGCACATGCAGGGAACTACACATGTCGGGGTTCACACCCACACTCCCCCACTGGGTGGTCGGCACCCAGCAACCCCGTGGTGATCATGGTCACAGGAAACCACAGAAAACCTTCCCTCCTGGCCCACCCAGGTCCCCTG…	1099	49096	40986.6	3	73	MLL	774	779	GGGGGG	1099	1106	AAAAAAAA	410	418	GAGAGAGAG	673	680	TCTCTCTC
MTIF2	53729337	AAAAAAAA	8	1	-1	ATGAACCAGAAGCTACTGAAGTTGGAGAACTTGCTACGATTTCACACTATTTATAGGCAACTGCACAGTCTGTGTCAAAGAAGAGCATTAAGACAGTGGAGGCATGGGTTTTCATCTGCTTACCCTGTGTGGACAGCTCAACTGTGTGCCTGGCCCTGGCCAACAGATGTGCTCACTGGGGCTGCTTTATCTCAGTATAGGCTTCTAGTAACAAAAAAGGAAGAAGGACCATGGAAATCTCAGTTATCTTCAACAAAATCTAAAAAGGTGGTAGAAGTATGGATTGGAATGACTATTGAGGAACTGGCCAGGGCAATGGAAAAAAACACAGATTATGTATATGAAGCTTTATTGAACACTGATATTGACATAGATTCACTGGAAGCAGACTCACATTTA…	ATGAACCAGAAGCTACTGAAGTTGGAGAACTTGCTACGATTTCACACTATTTATAGGCAACTGCACAGTCTGTGTCAAAGAAGAGCATTAAGACAGTGGAGGCATGGGTTTTCATCTGCTTACCCTGTGTGGACAGCTCAACTGTGTGCCTGGCCCTGGCCAACAGATGTGCTCACTGGGGCTGCTTTATCTCAGTATAGGCTTCTAGTAACAAAAAAGGAAGAAGGACCATGGAAATCTCAGTTATCTTCAACAAAATCTAAAAAGGTGGTAGAAGTATGGATTGGAATGACTATTGAGGAACTGGCCAGGGCAATGGAAAAAAACACAGATTATGTATATGAAGCTTTATTGAACACTGATATTGACATAGATTCACTGGAAGCAGACTCACATTTA…	1967	81314.4	73647.9	3	67	NLN	213	218	AAAAAA	320	326	AAAAAAA	480	485	AAAAAA	901	906	AAAAAA	1761	1767	AAAAAAA	1915	1920	AAAAAA	1967	1974	AAAAAAAA
MTIF2	53729339	AAAAAAAA	8	1	-1	ATGAACCAGAAGCTACTGAAGTTGGAGAACTTGCTACGATTTCACACTATTTATAGGCAACTGCACAGTCTGTGTCAAAGAAGAGCATTAAGACAGTGGAGGCATGGGTTTTCATCTGCTTACCCTGTGTGGACAGCTCAACTGTGTGCCTGGCCCTGGCCAACAGATGTGCTCACTGGGGCTGCTTTATCTCAGTATAGGCTTCTAGTAACAAAAAAGGAAGAAGGACCATGGAAATCTCAGTTATCTTCAACAAAATCTAAAAAGGTGGTAGAAGTATGGATTGGAATGACTATTGAGGAACTGGCCAGGGCAATGGAAAAAAACACAGATTATGTATATGAAGCTTTATTGAACACTGATATTGACATAGATTCACTGGAAGCAGACTCACATTTA…	ATGAACCAGAAGCTACTGAAGTTGGAGAACTTGCTACGATTTCACACTATTTATAGGCAACTGCACAGTCTGTGTCAAAGAAGAGCATTAAGACAGTGGAGGCATGGGTTTTCATCTGCTTACCCTGTGTGGACAGCTCAACTGTGTGCCTGGCCCTGGCCAACAGATGTGCTCACTGGGGCTGCTTTATCTCAGTATAGGCTTCTAGTAACAAAAAAGGAAGAAGGACCATGGAAATCTCAGTTATCTTCAACAAAATCTAAAAAGGTGGTAGAAGTATGGATTGGAATGACTATTGAGGAACTGGCCAGGGCAATGGAAAAAAACACAGATTATGTATATGAAGCTTTATTGAACACTGATATTGACATAGATTCACTGGAAGCAGACTCACATTTA…	1967	81314.4	73647.9	3	67	NLN	213	218	AAAAAA	320	326	AAAAAAA	480	485	AAAAAA	901	906	AAAAAA	1761	1767	AAAAAAA	1915	1920	AAAAAA	1967	1974	AAAAAAAA
QSER1	115647981	AAAAAAAA	8	1	-1	ATGAATTTTCTGTCTACTGCTGAATCCCGAACTGCTCAGGCTGCTGCTTCAGGAACTACTCTCTTACCACAATTCAGGGCTCCATCCTGGCAGACAGGCATGCATTCCTCAGCAGCAACTGAGCTGTTTGCTACTGGACCTTTGCCAAGCACTGGAACACTTCCACCATCTCTCTCTGCTTATCAGCATCCCACCACCTTCAGCAATAGAAACTTTGCTACCACTTCACCTTTGGTGCTTCAGGATTCAACTTTTAACACTACATCAAATGGAATTTTAAGTCATCATGACCCTTTGCTACAAATCAAGACTTCCCAGGGAACTGTTCCAACTGCTTTGGCATTTGAGCGCCTGGGCAGTTCTGTATTAAGTAACAGCATACCACCTCAGTCTTCAACA…	ATGAATTTTCTGTCTACTGCTGAATCCCGAACTGCTCAGGCTGCTGCTTCAGGAACTACTCTCTTACCACAATTCAGGGCTCCATCCTGGCAGACAGGCATGCATTCCTCAGCAGCAACTGAGCTGTTTGCTACTGGACCTTTGCCAAGCACTGGAACACTTCCACCATCTCTCTCTGCTTATCAGCATCCCACCACCTTCAGCAATAGAAACTTTGCTACCACTTCACCTTTGGTGCTTCAGGATTCAACTTTTAACACTACATCAAATGGAATTTTAAGTCATCATGACCCTTTGCTACAAATCAAGACTTCCCAGGGAACTGTTCCAACTGCTTTGGCATTTGAGCGCCTGGGCAGTTCTGTATTAAGTAACAGCATACCACCTCAGTCTTCAACA…	5083	189964	185733	3	36	MKI	1887	1893	AAAAAAA	3386	3391	AAAAAA	4504	4509	AAAAAA	4744	4750	AAAAAAA	5083	5090	AAAAAAAA	169	177	TCTCTCTCT
C5orf52	223468665	AAAAAAAA	8	1	-1	ATGACACAGCCGACTAGGCCCTCGGTCACCTGTGACCAGGGATCCTCCACGATCGGCGGGACCGCCGCCCAGGCGACCACCAGTTCCAGCGCCACCTCGGGTTCGAACTACCAGCGCGATAGACTCGGCCGCCGCCCAGAAATCGGCGTAGGGGGTCAGCCGCAGATCTGCTTTCCGCGGCCGAGGTCCGCGCAGCAGCCGGTGCTGTTCAGCTTAATGAATTCCAGTGAAGCAGCGATGAAAAAAACTTTACCCAAGAGCCATTTATCTCGGGTGATTATTCATGATAACCGCATCACACAACGAATCTATGAGATGGAGGTGAGCGCTTTAGAGAAGACCAAGAAAAAGATCAGCCACTACTATGAACACCTGAAAAAAAAGTTCATGACAGAGCAG…	ATGACACAGCCGACTAGGCCCTCGGTCACCTGTGACCAGGGATCCTCCACGATCGGCGGGACCGCCGCCCAGGCGACCACCAGTTCCAGCGCCACCTCGGGTTCGAACTACCAGCGCGATAGACTCGGCCGCCGCCCAGAAATCGGCGTAGGGGGTCAGCCGCAGATCTGCTTTCCGCGGCCGAGGTCCGCGCAGCAGCCGGTGCTGTTCAGCTTAATGAATTCCAGTGAAGCAGCGATGAAAAAAACTTTACCCAAGAGCCATTTATCTCGGGTGATTATTCATGATAACCGCATCACACAACGAATCTATGAGATGGAGGTGAGCGCTTTAGAGAAGACCAAGAAAAAGATCAGCCACTACTATGAACACCTGAAAAAAAGTTCATGACAGAGCAGC…	376	17907.8	14249.6	2	30	SS	241	247	AAAAAAA	376	383	AAAAAAAA
CCDC108	83035133	AAAAAAAA	8	1	-1	ATGATGCTCACCCAGGCTCCAAGCTCCGTCGTGAGGTCCAGGAACAGCAGGAACCACACCGTGAACTCTGGTGGATCCTGCCTGAGTGCCAGCACAGTGGCCATCCCTGCCATCAACGACAGCAGTGCAGCCATGAGTGCCTGCAGCACCATCAGCGCCCAGCCCGCAAGCTCCATGGACACTCAGATGCACTCCCCAAAGAAGCAGGAGAGAGTGAACAAGAGGGTCATCTGGGGCATTGAGGTGGCTGAGGAGCTGCATTGGAAAGGCTGGGAGCTAGGAAAGGAGACCACAAGGAATCTGGTTCTGAAAAATCGATCCTTGAAACTCCAGAAGATGAAGTACAGGTACCAGTATAAGGGATCAAGGACCCAGTGCCACAGCCTTGAGCCCCGAAAG…	ATGATGCTCACCCAGGCTCCAAGCTCCGTCGTGAGGTCCAGGAACAGCAGGAACCACACCGTGAACTCTGGTGGATCCTGCCTGAGTGCCAGCACAGTGGCCATCCCTGCCATCAACGACAGCAGTGCAGCCATGAGTGCCTGCAGCACCATCAGCGCCCAGCCCGCAAGCTCCATGGACACTCAGATGCACTCCCCAAAGAAGCAGGAGAGAGTGAACAAGAGGGTCATCTGGGGCATTGAGGTGGCTGAGGAGCTGCATTGGAAAGGCTGGGAGCTAGGAAAGGAGACCACAAGGAATCTGGTTCTGAAAAATCGATCCTTGAAACTCCAGAAGATGAAGTACAGGTACCAGTATAAGGGATCAAGGACCCAGTGCCACAGCCTTGAGCCCCGAAAG…	431	18570.7	16562.4	2	17	NL	431	438	AAAAAAAA
HEATR5B	55749742	TTTTTTTT	8	1	-1	ATGGAGTTAGCCCACAGTTTATTGCTAAATGAAGAAGCTTTGGCTCAAATCACCGAAGCAAAAAGACCAGTTTTCATCTTTGAATGGTTGCGATTTCTTGATAAAGTCTTGGTTGCTGCCAACAAGACCGATGTAAAGGAAAAACAGAAAAAACTTGTTGAACAATTAACTGGATTAATAAGTAGTTCACCTGGACCACCTACACGAAAATTATTAGCTAAAAATCTCGCAGCCCTTTATAGCATTGGGGATACTTTCACAGTTTTTCAGACACTTGATAAATGCAATGACATTATCAGAAATAAAGATGACACTGCGGCCTACTTACCAACAAAATTGGCTGCGGTGGCTTGTGTCGGAGCATTTTATGAAAAAATGGGGAGAATGTTGGGCAGCGCA…	ATGGAGTTAGCCCACAGTTTATTGCTAAATGAAGAAGCTTTGGCTCAAATCACCGAAGCAAAAAGACCAGTTTTCATCTTTGAATGGTTGCGATTTCTTGATAAAGTCTTGGTTGCTGCCAACAAGACCGATGTAAAGGAAAAACAGAAAAAACTTGTTGAACAATTAACTGGATTAATAAGTAGTTCACCTGGACCACCTACACGAAAATTATTAGCTAAAAATCTCGCAGCCCTTTATAGCATTGGGGATACTTTCACAGTTTTTCAGACACTTGATAAATGCAATGACATTATCAGAAATAAAGATGACACTGCGGCCTACTTACCAACAAAATTGGCTGCGGTGGCTTGTGTCGGAGCATTTTATGAAAAAATGGGGAGAATGTTGGGCAGCGCA…	6207	224294	224521	2	-2	NL	148	153	AAAAAA	371	376	AAAAAA	3327	3332	AAAAAA	6207	6214	TTTTTTTT
LOC727758	239745983	AAAAAAAA	8	1	-1	ATGGAACCAGTACAAGAAGCTGAAAAAACTAATTTCCAAAATCACAAAGGCCATGAGTTTATTCCTACACTCTACCACTTTCCTGCCAATTGTGATGCCTGTGCCAAACCTCTCTGGCATGTTTTTAAGCCACCCCCTGCCCTAGAGTGTCAAAGACGCCATGTTAAGTGCCACAGAGATCACTTAGATAAGAAAGAGGACTTAATTTGTCCATGTAAAGTAAGTTATGATGTAACATCAGCAAGAGATATGCTGCTGTTAGCATGTTCTCAGGATGAACAAAAAAAATGGGTAACTCATTTAGTAAAGAAAATCCCTAAGAATCCACCATCTGGTTTTGTTCGTGCTTCCCCTTGA	ATGGAACCAGTACAAGAAGCTGAAAAAACTAATTTCCAAAATCACAAAGGCCATGAGTTTATTCCTACACTCTACCACTTTCCTGCCAATTGTGATGCCTGTGCCAAACCTCTCTGGCATGTTTTTAAGCCACCCCCTGCCCTAGAGTGTCAAAGACGCCATGTTAAGTGCCACAGAGATCACTTAGATAAGAAAGAGGACTTAATTTGTCCATGTAAAGTAAGTTATGATGTAACATCAGCAAGAGATATGCTGCTGTTAGCATGTTCTCAGGATGAACAAAAAAATGGGTAACTCATTTAGTAAAGAAAATCCCTAAGAATCCACCATCTGGTTTTGTTCGTGCTTCCCCTTGA	281	13626.3	11228.5	2	21	NG	23	28	AAAAAA	281	288	AAAAAAAA
MFRP-C1QTNF5	14149712	GGGGGGGG	8	1	-1	ATGAGGCCACTCCTCGTCCTGCTGCTCCTGGGCCTGGCGGCCGGCTCGCCCCCACTGGACGACAACAAGATCCCCAGCCTCTGCCCGGGGCACCCCGGCCTTCCAGGCACGCCGGGCCACCATGGCAGCCAGGGCTTGCCGGGCCGCGATGGCCGCGACGGCCGCGACGGCGCGCCCGGGGCTCCGGGAGAGAAAGGCGAGGGCGGGAGGCCGGGACTGCCGGGACCTCGAGGGGACCCCGGGCCGCGAGGAGAGGCGGGACCCGCGGGGCCCACCGGGCCTGCCGGGGAGTGCTCGGTGCCTCCGCGATCCGCCTTCAGCGCCAAGCGCTCCGAGAGCCGGGTGCCTCCGCCGTCTGACGCACCCTTGCCCTTCGACCGCGTGCTGGTGAACGAGCAG…	ATGAGGCCACTCCTCGTCCTGCTGCTCCTGGGCCTGGCGGCCGGCTCGCCCCCACTGGACGACAACAAGATCCCCAGCCTCTGCCCGGGGCACCCCGGCCTTCCAGGCACGCCGGGCCACCATGGCAGCCAGGGCTTGCCGGGCCGCGATGGCCGCGACGGCCGCGACGGCGCGCCCGGGGCTCCGGGAGAGAAAGGCGAGGGCGGGAGGCCGGGACTGCCGGGACCTCGAGGGGACCCCGGGCCGCGAGGAGAGGCGGGACCCGCGGGGCCCACCGGGCCTGCCGGGGAGTGCTCGGTGCCTCCGCGATCCGCCTTCAGCGCCAAGCGCTCCGAGAGCCGGGTGCCTCCGCCGTCTGACGCACCCTTGCCCTTCGACCGCGTGCTGGTGAACGAGCAG…	576	25297.3	20129.7	2	47	PW	547	552	GGGGGG	576	583	GGGGGGGG
MGAT4C	166197698	AAAAAAAA	8	1	-1	ATGTTTAAATTTCATCAAATGAAACATATTTTTGAAATACTTGATAAAATGAGATGCCTGAGAAAACGTTCTACAGTGTCATTCTTGGGAGTTCTTGTCATTTTTCTCCTTTTTATGAACTTGTACATTGAAGATAGCTATGTTCTGGAAGGAGACAAACAACTTATAAGGGAAACATCCACACATCAACTGAATTCAGAACGCTATGTTCATACTTTCAAGGATTTATCTAATTTCTCAGGAGCCATAAATGTCACCTATCGCTACCTAGCTGCCACACCTTTACAAAGAAAGCGGTATCTTACAATTGGACTTTCTTCAGTAAAGCGAAAAAAAGGAAACTATTTACTTGAGACAATTAAGTCAATTTTTGAGCAATCCAGCTATGAAGAGCTGAAG…	ATGTTTAAATTTCATCAAATGAAACATATTTTTGAAATACTTGATAAAATGAGATGCCTGAGAAAACGTTCTACAGTGTCATTCTTGGGAGTTCTTGTCATTTTTCTCCTTTTTATGAACTTGTACATTGAAGATAGCTATGTTCTGGAAGGAGACAAACAACTTATAAGGGAAACATCCACACATCAACTGAATTCAGAACGCTATGTTCATACTTTCAAGGATTTATCTAATTTCTCAGGAGCCATAAATGTCACCTATCGCTACCTAGCTGCCACACCTTTACAAAGAAAGCGGTATCTTACAATTGGACTTTCTTCAGTAAAGCGAAAAAAAGGAAACTATTTACTTGAGACAATTAAGTCAATTTTTGAGCAATCCAGCTATGAAGAGCTGAAG…	1167	56059.4	46195.4	2	85	LK	330	336	AAAAAAA	690	695	AAAAAA	822	827	TTTTTT	1020	1025	CCCCCC	1167	1174	AAAAAAAA	1340	1345	AAAAAA
RTN3	41393606	AAAAAAAA	8	1	-1	ATGGCGGAGCCGTCGGCGGCCACTCAGTCCCATTCCATCTCCTCGTCGTCCTTCGGAGCCGAGCCGTCCGCGCCCGGCGGCGGCGGGAGCCCAGGAGCCTGCCCCGCCCTGGGGACGAAGAGCTGCAGCTCCTCCTGTGCGGTGCACGATCTGATTTTCTGGAGAGATGTGAAGAAGACTGGGTTTGTCTTTGGCACCACGCTGATCATGCTGCTTTCCCTGGCAGCTTTCAGTGTCATCAGTGTGGTTTCTTACCTCATCCTGGCTCTTCTCTCTGTCACCATCAGCTTCAGGATCTACAAGTCCGTCATCCAAGCTGTACAGAAGTCAGAAGAAGGCCATCCATTCAAAGCCTACCTGGACGTAGACATTACTCTGTCCTCAGAAGCTTTCCATAAT…	ATGGCGGAGCCGTCGGCGGCCACTCAGTCCCATTCCATCTCCTCGTCGTCCTTCGGAGCCGAGCCGTCCGCGCCCGGCGGCGGCGGGAGCCCAGGAGCCTGCCCCGCCCTGGGGACGAAGAGCTGCAGCTCCTCCTGTGCGGTGCACGATCTGATTTTCTGGAGAGATGTGAAGAAGACTGGGTTTGTCTTTGGCACCACGCTGATCATGCTGCTTTCCCTGGCAGCTTTCAGTGTCATCAGTGTGGTTTCTTACCTCATCCTGGCTCTTCTCTCTGTCACCATCAGCTTCAGGATCTACAAGTCCGTCATCCAAGCTGTACAGAAGTCAGAAGAAGGCCATCCATTCAAAGCCTACCTGGACGTAGACATTACTCTGTCCTCAGAAGCTTTCCATAAT…	635	26451.2	23514.6	2	25	AE	635	642	AAAAAAAA
ZNF226	74027274	AAAAAAAA	8	1	-1	ATGAATATGTTCAAGGAAGCAGTGACCTTCAAGGACGTGGCTGTGGCCTTCACGGAGGAGGAATTGGGGCTGCTGGGCCCTGCCCAGAGGAAGCTGTACCGAGATGTGATGGTGGAGAACTTTAGGAACCTGCTGTCAGTGGGGCATCCACCCTTCAAACAAGATGTATCACCTATAGAAAGAAATGAGCAGCTTTGGATAATGACGACAGCAACCCGAAGACAGGGAAATTTAGGAGAGAAAAATCAAAGTAAGTTAATTACTGTTCAAGACAGAGAATCAGAAGAAGAGCTTTCTTGTTGGCAAATCTGGCAACAAATTGCAAATGACTTAACCAGGTGTCAAGACTCCATGATCAATAATTCTCAGTGTCACAAACAAGGTGATTTCCCTTACCAG…	ATGAATATGTTCAAGGAAGCAGTGACCTTCAAGGACGTGGCTGTGGCCTTCACGGAGGAGGAATTGGGGCTGCTGGGCCCTGCCCAGAGGAAGCTGTACCGAGATGTGATGGTGGAGAACTTTAGGAACCTGCTGTCAGTGGGGCATCCACCCTTCAAACAAGATGTATCACCTATAGAAAGAAATGAGCAGCTTTGGATAATGACGACAGCAACCCGAAGACAGGGAAATTTAGGAGAGAAAAATCAAAGTAAGTTAATTACTGTTCAAGACAGAGAATCAGAAGAAGAGCTTTCTTGTTGGCAAATCTGGCAACAAATTGCAAATGACTTAACCAGGTGTCAAGACTCCATGATCAATAATTCTCAGTGTCACAAACAAGGTGATTTCCCTTACCAG…	2393	91917.7	91688.4	2	2	NL	576	581	AAAAAA	772	777	AAAAAA	2393	2400	AAAAAAAA	2190	2197	TGTGTGTG
ZNF226	74027276	AAAAAAAA	8	1	-1	ATGAATATGTTCAAGGAAGCAGTGACCTTCAAGGACGTGGCTGTGGCCTTCACGGAGGAGGAATTGGGGCTGCTGGGCCCTGCCCAGAGGAAGCTGTACCGAGATGTGATGGTGGAGAACTTTAGGAACCTGCTGTCAGTGGGGCATCCACCCTTCAAACAAGATGTATCACCTATAGAAAGAAATGAGCAGCTTTGGATAATGACGACAGCAACCCGAAGACAGGGAAATTTAGGAGAGAAAAATCAAAGTAAGTTAATTACTGTTCAAGACAGAGAATCAGAAGAAGAGCTTTCTTGTTGGCAAATCTGGCAACAAATTGCAAATGACTTAACCAGGTGTCAAGACTCCATGATCAATAATTCTCAGTGTCACAAACAAGGTGATTTCCCTTACCAG…	ATGAATATGTTCAAGGAAGCAGTGACCTTCAAGGACGTGGCTGTGGCCTTCACGGAGGAGGAATTGGGGCTGCTGGGCCCTGCCCAGAGGAAGCTGTACCGAGATGTGATGGTGGAGAACTTTAGGAACCTGCTGTCAGTGGGGCATCCACCCTTCAAACAAGATGTATCACCTATAGAAAGAAATGAGCAGCTTTGGATAATGACGACAGCAACCCGAAGACAGGGAAATTTAGGAGAGAAAAATCAAAGTAAGTTAATTACTGTTCAAGACAGAGAATCAGAAGAAGAGCTTTCTTGTTGGCAAATCTGGCAACAAATTGCAAATGACTTAACCAGGTGTCAAGACTCCATGATCAATAATTCTCAGTGTCACAAACAAGGTGATTTCCCTTACCAG…	2393	91917.7	91688.4	2	2	NL	576	581	AAAAAA	772	777	AAAAAA	2393	2400	AAAAAAAA	2190	2197	TGTGTGTG
ZNF292	150170718	AAAAAAAA	8	1	-1	ATGGCGGACGAAGAGGCCGAGCAGGAGAGGTTGAGTTGCGGCGAAGGCGGCTGCGTCGCGGAGCTGCAGCGCCTGGGCGAGCGGCTCCAGGAGCTGGAGCTACAGCTGCGGGAGAGCCGGGTACCGGCCGTGGAAGCGGCCACCGACTACTGTCAGCAGCTGTGCCAGACACTCCTAGAATATGCAGAGAAATGGAAAACTTCAGAAGATCCTTTACCTTTATTGGAGGTATACACAGTGGCTATCCAAAGTTATGTTAAAGCCCGACCTTATCTTACCTCTGAATGTGAAAATGTAGCCTTGGTTCTGGAACGCTTGGCATTAAGCTGTGTTGAACTTTTACTGTGTCTGCCTGTTGAGTTATCAGATAAACAGTGGGAACAATTTCAGACACTGGTG…	ATGGCGGACGAAGAGGCCGAGCAGGAGAGGTTGAGTTGCGGCGAAGGCGGCTGCGTCGCGGAGCTGCAGCGCCTGGGCGAGCGGCTCCAGGAGCTGGAGCTACAGCTGCGGGAGAGCCGGGTACCGGCCGTGGAAGCGGCCACCGACTACTGTCAGCAGCTGTGCCAGACACTCCTAGAATATGCAGAGAAATGGAAAACTTCAGAAGATCCTTTACCTTTATTGGAGGTATACACAGTGGCTATCCAAAGTTATGTTAAAGCCCGACCTTATCTTACCTCTGAATGTGAAAATGTAGCCTTGGTTCTGGAACGCTTGGCATTAAGCTGTGTTGAACTTTTACTGTGTCTGCCTGTTGAGTTATCAGATAAACAGTGGGAACAATTTCAGACACTGGTG…	7009	304804	261689	2	383	II	447	452	TTTTTT	806	811	AAAAAA	1905	1910	AAAAAA	2158	2163	AAAAAA	2366	2371	TTTTTT	3409	3414	AAAAAA	3465	3470	TTTTTT	3499	3504	TTTTTT	3857	3862	TTTTTT	3933	3938	GGGGGG	4030	4035	AAAAAA	6016	6021	AAAAAA
ZNF486	150170665	AAAAAAAA	8	1	-1	ATGCCGGGACCCCTTAGAAGCCTAGAAATGGAATCATTGCAATTTAGAGATGTGGCTGTAGAATTCTCTCTGGAGGAGTGGCATTGCCTGGACACTGCACAGCAGAATTTATATAGGGATGTGATGTTAGAGAACTACAGACACCTGGTCTTCCTTGGTATTATTGTCTCTAAGCCAGACCTGATCACCTGTCTGGAGCAAGGAATAAAACCTCTGACTATGAAGAGACATGAGATGATTGCCAAACCCCCAGTTGTGTGTTCTCATTTTGCCCAAGACCTTTGGCCAGAGCAGAGCATAAAAGATTCTTACCAAAAAGTGATACTGAGAAAATTTGAAAAATGTGGACATGGCAATTTACACTTTAAAAAAGGCTGTGAAAGTGTGGATGAGTGTAAG…	ATGCCGGGACCCCTTAGAAGCCTAGAAATGGAATCATTGCAATTTAGAGATGTGGCTGTAGAATTCTCTCTGGAGGAGTGGCATTGCCTGGACACTGCACAGCAGAATTTATATAGGGATGTGATGTTAGAGAACTACAGACACCTGGTCTTCCTTGGTATTATTGTCTCTAAGCCAGACCTGATCACCTGTCTGGAGCAAGGAATAAAACCTCTGACTATGAAGAGACATGAGATGATTGCCAAACCCCCAGTTGTGTGTTCTCATTTTGCCCAAGACCTTTGGCCAGAGCAGAGCATAAAAGATTCTTACCAAAAAGTGATACTGAGAAAATTTGAAAAATGTGGACATGGCAATTTACACTTTAAAAAAGGCTGTGAAAGTGTGGATGAGTGTAAG…	533	53628.8	21233	2	282	NL	367	372	AAAAAA	533	540	AAAAAAAA	601	607	AAAAAAA
COX16	7706011	AAAAAAAA	8	1	-1	ATGTTTGCACCCGCGGTGATGCGTGCTTTTCGCAAGAACAAGACTCTCGGCTATGGAGTCCCCATGTTGTTGCTGATTGTTGGAGGTTCTTTTGGTCTTCGTGAGTTTTCTCAAATCCGATATGATGCTGTGAAGAGTAAAATGGATCCTGAGCTTGAAAAAAAACTGAAAGAGAATAAAATATCTTTAGAGTCGGAATATGAGAAAATCAAAGACTCCAAGTTTGATGACTGGAAGAATATTCGAGGACCCAGGCCTTGGGAAGATCCTGACCTCCTCCAAGGAAGAAATCCAGAAAGCCTTAAGACTAAGACAACTTGA	ATGTTTGCACCCGCGGTGATGCGTGCTTTTCGCAAGAACAAGACTCTCGGCTATGGAGTCCCCATGTTGTTGCTGATTGTTGGAGGTTCTTTTGGTCTTCGTGAGTTTTCTCAAATCCGATATGATGCTGTGAAGAGTAAAATGGATCCTGAGCTTGAAAAAAACTGAAAGAGAATAAAATATCTTTAGAGTCGGAATATGAGAAAATCAAAGACTCCAAGTTTGATGACTGGAAGAATATTCGAGGACCCAGGCCTTGGGAAGATCCTGACCTCCTCCAAGGAAGAAATCCAGAAAGCCTTAAGACTAAGACAACTTGA	158	12292.8	6222.16	1	51	N	158	165	AAAAAAAA
FILIP1L	109659847	AAAAAAAA	8	1	-1	ATGCGTTCCAGAGGCAGTGATACCGAGGGCTCAGCCCAAAAGAAATTTCCAAGACATACTAAAGGCCACAGTTTCCAAGGGCCTAAAAACATGAAGCATAGACAGCAAGACAAAGACTCCCCCAGTGAGTCGGATGTAATACTTCCGTGTCCCAAGGCAGAGAAGCCACACAGTGGTAATGGCCACCAAGCAGAAGACCTCTCAAGAGATGACCTGTTATTTCTCCTCAGCATTCTGGAGGGAGAACTGCAGGCTCGAGATGAGGTCATAGGCATTTTAAAGGCTGAAAAAATGGACCTGGCTTTGCTGGAAGCTCAGTATGGGTTTGTCACTCCAAAAAAGGTGTTAGAGGCTCTCCAGAGAGATGCTTTTCAAGCGAAATCTACCCCTTGGCAGGAG…	ATGCGTTCCAGAGGCAGTGATACCGAGGGCTCAGCCCAAAAGAAATTTCCAAGACATACTAAAGGCCACAGTTTCCAAGGGCCTAAAAACATGAAGCATAGACAGCAAGACAAAGACTCCCCCAGTGAGTCGGATGTAATACTTCCGTGTCCCAAGGCAGAGAAGCCACACAGTGGTAATGGCCACCAAGCAGAAGACCTCTCAAGAGATGACCTGTTATTTCTCCTCAGCATTCTGGAGGGAGAACTGCAGGCTCGAGATGAGGTCATAGGCATTTTAAAGGCTGAAAAAATGGACCTGGCTTTGCTGGAAGCTCAGTATGGGTTTGTCACTCCAAAAAAGGTGTTAGAGGCTCTCCAGAGAGATGCTTTTCAAGCGAAATCTACCCCTTGGCAGGAG…	2240	130169	87821.9	1	384	N	287	292	AAAAAA	336	341	AAAAAA	1067	1072	AAAAAA	1701	1706	AAAAAA	1809	1814	AAAAAA	2240	2247	AAAAAAAA	1687	1694	GAGAGAGA	3389	3397	ATATATATA
GUF1	157426893	AAAAAAAA	8	1	-1	ATGTGGACCCTCGTGGGTCGGGGCTGGGGGTGCGCACGCGCTCTCGCGCCACGAGCCACTGGGGCCGCGCTTCTGGTGGCCCCGGGGCCCCGGTCCGCGCCGACCCTTGGGGCTGCTCCAGAGTCCTGGGCTACCGACAGGCTCTACAGCTCCGCAGAATTCAAGGAAAAACTTGACATGTCTAGGTTTCCTGTTGAAAATATTAGAAATTTCAGTATTGTTGCACACGTGGATCATGGCAAAAGTACTTTAGCTGACAGGCTCCTAGAACTTACAGGGACAATTGATAAAACAAAGAATAATAAGCAGGTTCTTGATAAATTGCAAGTGGAACGAGAAAGAGGAATCACTGTTAAAGCACAGACAGCATCTCTCTTTTACAATTGTGAAGGAAAGCAG…	ATGTGGACCCTCGTGGGTCGGGGCTGGGGGTGCGCACGCGCTCTCGCGCCACGAGCCACTGGGGCCGCGCTTCTGGTGGCCCCGGGGCCCCGGTCCGCGCCGACCCTTGGGGCTGCTCCAGAGTCCTGGGCTACCGACAGGCTCTACAGCTCCGCAGAATTCAAGGAAAAACTTGACATGTCTAGGTTTCCTGTTGAAAATATTAGAAATTTCAGTATTGTTGCACACGTGGATCATGGCAAAAGTACTTTAGCTGACAGGCTCCTAGAACTTACAGGGACAATTGATAAAACAAAGAATAATAAGCAGGTTCTTGATAAATTGCAAGTGGAACGAGAAAGAGGAATCACTGTTAAAGCACAGACAGCATCTCTCTTTTACAATTGTGAAGGAAAGCAG…	1927	74325.1	71602.8	1	24	S	729	734	CCCCCC	1927	1934	AAAAAAAA
RHOQ	50263042	AAAAAAAA	8	1	-1	ATGGCTCACGGGCCCGGCGCGCTGATGCTCAAGTGCGTGGTGGTCGGCGACGGGGCGGTGGGCAAGACGTGCCTACTCATGAGCTATGCCAACGACGCCTTCCCGGAGGAGTACGTGCCCACCGTCTTCGACCACTACGCAGTCAGCGTCACCGTGGGGGGCAAGCAGTACCTCCTAGGACTCTATGACACGGCCGGACAGGAAGACTATGACCGTCTGAGGCCTTTATCTTACCCAATGACCGATGTCTTCCTTATATGCTTCTCGGTGGTAAATCCAGCCTCATTTCAAAATGTGAAAGAGGAGTGGGTACCGGAACTTAAGGAATACGCACCAAATGTACCCTTTTTATTAATAGGAACTCAGATTGATCTCCGAGATGACCCCAAAACTTTAGCA…	ATGGCTCACGGGCCCGGCGCGCTGATGCTCAAGTGCGTGGTGGTCGGCGACGGGGCGGTGGGCAAGACGTGCCTACTCATGAGCTATGCCAACGACGCCTTCCCGGAGGAGTACGTGCCCACCGTCTTCGACCACTACGCAGTCAGCGTCACCGTGGGGGGCAAGCAGTACCTCCTAGGACTCTATGACACGGCCGGACAGGAAGACTATGACCGTCTGAGGCCTTTATCTTACCCAATGACCGATGTCTTCCTTATATGCTTCTCGGTGGTAAATCCAGCCTCATTTCAAAATGTGAAAGAGGAGTGGGTACCGGAACTTAAGGAATACGCACCAAATGTACCCTTTTTATTAATAGGAACTCAGATTGATCTCCGAGATGACCCCAAAACTTTAGCA…	570	22658.7	21354	1	12	E	156	161	GGGGGG	570	577	AAAAAAAA
RNF6	34305293	TTTTTTTT	8	1	-1	ATGAATCAGTCTAGATCGAGATCAGATGGTGGCAGTGAAGAAACCTTACCTCAAGACCATAATCATCATGAAAATGAGAGAAGATGGCAGCAAGAGCGTCTCCACAGAGAAGAGGCCTATTATCAGTTTATTAATGAACTCAATGATGAAGATTATCGGCTTATGAGAGACCATAATCTTTTAGGCACCCCTGGAGAAATAACATCAGAAGAACTGCAACAGCGGTTAGATGGCGTCAAGGAACAACTAGCATCTCAGCCTGACTTGAGAGATGGAACGAATTACAGAGACTCAGAAGTCCCTAGAGAAAGTTCACATGAAGATTCTCTTCTAGAATGGTTGAACACCTTTCGGCGCACAGGAAATGCAACTCGAAGTGGACAAAATGGGAACCAAACT…	ATGAATCAGTCTAGATCGAGATCAGATGGTGGCAGTGAAGAAACCTTACCTCAAGACCATAATCATCATGAAAATGAGAGAAGATGGCAGCAAGAGCGTCTCCACAGAGAAGAGGCCTATTATCAGTTTATTAATGAACTCAATGATGAAGATTATCGGCTTATGAGAGACCATAATCTTTTAGGCACCCCTGGAGAAATAACATCAGAAGAACTGCAACAGCGGTTAGATGGCGTCAAGGAACAACTAGCATCTCAGCCTGACTTGAGAGATGGAACGAATTACAGAGACTCAGAAGTCCCTAGAGAAAGTTCACATGAAGATTCTCTTCTAGAATGGTTGAACACCTTTCGGCGCACAGGAAATGCAACTCGAAGTGGACAAAATGGGAACCAAACT…	1771	78088.1	67655.7	1	92	Y	1771	1778	TTTTTTTT
RNF6	34305295	TTTTTTTT	8	1	-1	ATGAATCAGTCTAGATCGAGATCAGATGGTGGCAGTGAAGAAACCTTACCTCAAGACCATAATCATCATGAAAATGAGAGAAGATGGCAGCAAGAGCGTCTCCACAGAGAAGAGGCCTATTATCAGTTTATTAATGAACTCAATGATGAAGATTATCGGCTTATGAGAGACCATAATCTTTTAGGCACCCCTGGAGAAATAACATCAGAAGAACTGCAACAGCGGTTAGATGGCGTCAAGGAACAACTAGCATCTCAGCCTGACTTGAGAGATGGAACGAATTACAGAGACTCAGAAGTCCCTAGAGAAAGTTCACATGAAGATTCTCTTCTAGAATGGTTGAACACCTTTCGGCGCACAGGAAATGCAACTCGAAGTGGACAAAATGGGAACCAAACT…	ATGAATCAGTCTAGATCGAGATCAGATGGTGGCAGTGAAGAAACCTTACCTCAAGACCATAATCATCATGAAAATGAGAGAAGATGGCAGCAAGAGCGTCTCCACAGAGAAGAGGCCTATTATCAGTTTATTAATGAACTCAATGATGAAGATTATCGGCTTATGAGAGACCATAATCTTTTAGGCACCCCTGGAGAAATAACATCAGAAGAACTGCAACAGCGGTTAGATGGCGTCAAGGAACAACTAGCATCTCAGCCTGACTTGAGAGATGGAACGAATTACAGAGACTCAGAAGTCCCTAGAGAAAGTTCACATGAAGATTCTCTTCTAGAATGGTTGAACACCTTTCGGCGCACAGGAAATGCAACTCGAAGTGGACAAAATGGGAACCAAACT…	1771	78088.1	67655.7	1	92	Y	1771	1778	TTTTTTTT
RNF6	5174653	TTTTTTTT	8	1	-1	ATGAATCAGTCTAGATCGAGATCAGATGGTGGCAGTGAAGAAACCTTACCTCAAGACCATAATCATCATGAAAATGAGAGAAGATGGCAGCAAGAGCGTCTCCACAGAGAAGAGGCCTATTATCAGTTTATTAATGAACTCAATGATGAAGATTATCGGCTTATGAGAGACCATAATCTTTTAGGCACCCCTGGAGAAATAACATCAGAAGAACTGCAACAGCGGTTAGATGGCGTCAAGGAACAACTAGCATCTCAGCCTGACTTGAGAGATGGAACGAATTACAGAGACTCAGAAGTCCCTAGAGAAAGTTCACATGAAGATTCTCTTCTAGAATGGTTGAACACCTTTCGGCGCACAGGAAATGCAACTCGAAGTGGACAAAATGGGAACCAAACT…	ATGAATCAGTCTAGATCGAGATCAGATGGTGGCAGTGAAGAAACCTTACCTCAAGACCATAATCATCATGAAAATGAGAGAAGATGGCAGCAAGAGCGTCTCCACAGAGAAGAGGCCTATTATCAGTTTATTAATGAACTCAATGATGAAGATTATCGGCTTATGAGAGACCATAATCTTTTAGGCACCCCTGGAGAAATAACATCAGAAGAACTGCAACAGCGGTTAGATGGCGTCAAGGAACAACTAGCATCTCAGCCTGACTTGAGAGATGGAACGAATTACAGAGACTCAGAAGTCCCTAGAGAAAGTTCACATGAAGATTCTCTTCTAGAATGGTTGAACACCTTTCGGCGCACAGGAAATGCAACTCGAAGTGGACAAAATGGGAACCAAACT…	1771	78088.1	67655.7	1	92	Y	1771	1778	TTTTTTTT
TADA2L	68509268	AAAAAAAA	8	1	-1	ATGGACCGTTTGGGTCCCTTTAGCAATGATCCCTCTGATAAGCCACCTTGCCGAGGCTGCTCCTCCTACCTCATGGAGCCTTATATCAAGTGTGCTGAATGTGGGCCACCTCCTTTTTTCCTCTGCTTGCAGTGTTTCACTCGAGGCTTTGAGTACAAGAAACATCAAAGCGATCATACTTATGAAATAATGACTTCAGATTTTCCTGTCCTTGATCCCAGCTGGACTGCTCAAGAAGAAATGGCCCTTTTAGAAGCTGTGATGGACTGTGGCTTTGGAAATTGGCAGGATGTAGCCAATCAAATGTGCACCAAGACCAAGGAGGAGTGTGAGAAGCACTATATGAAGCATTTCATCAATAACCCTCTGTTTGCATCTACCCTGCTGAACCTGAAACAA…	ATGGACCGTTTGGGTCCCTTTAGCAATGATCCCTCTGATAAGCCACCTTGCCGAGGCTGCTCCTCCTACCTCATGGAGCCTTATATCAAGTGTGCTGAATGTGGGCCACCTCCTTTTTTCCTCTGCTTGCAGTGTTTCACTCGAGGCTTTGAGTACAAGAAACATCAAAGCGATCATACTTATGAAATAATGACTTCAGATTTTCCTGTCCTTGATCCCAGCTGGACTGCTCAAGAAGAAATGGCCCTTTTAGAAGCTGTGATGGACTGTGGCTTTGGAAATTGGCAGGATGTAGCCAATCAAATGTGCACCAAGACCAAGGAGGAGTGTGAGAAGCACTATATGAAGCATTTCATCAATAACCCTCTGTTTGCATCTACCCTGCTGAACCTGAAACAA…	663	36052.7	25948.3	1	81	L	114	119	TTTTTT	663	670	AAAAAAAA	854	862	TGTGTGTGT
TMEM41B	66392190	AAAAAAAA	8	1	-1	ATGGCGAAAGGCAGAGTCGCCGAACGATCGCAGTTGGGCGCTCACCACACGACCCCCGTGGGGGACGGGGCAGCGGGGACGCGGGGTCTCGCGGCGCCTGGCAGCAGAGACCACCAGAAGGAAAAATCCTGGGTAGAAGCTGGATCAGCAAGAATGTCACTCCTTATATTGGTGTCCATTTTCTTATCTGCAGCTTTTGTTATGTTTTTGGTATATAAAAATTTTCCTCAGCTTAGTGAAGAAGAAAGAGTGAATATGAAGGTTCCCAGAGATATGGATGATGCCAAGGCTCTAGGAAAAGTTTTATCCAAATACAAGGACACCTTTTATGTTCAAGTACTTGTAGCTTATTTTGCTACATATATTTTCTTGCAAACATTTGCTATTCCAGGCTCTATA…	ATGGCGAAAGGCAGAGTCGCCGAACGATCGCAGTTGGGCGCTCACCACACGACCCCCGTGGGGGACGGGGCAGCGGGGACGCGGGGTCTCGCGGCGCCTGGCAGCAGAGACCACCAGAAGGAAAAATCCTGGGTAGAAGCTGGATCAGCAAGAATGTCACTCCTTATATTGGTGTCCATTTTCTTATCTGCAGCTTTTGTTATGTTTTTGGTATATAAAAATTTTCCTCAGCTTAGTGAAGAAGAAAGAGTGAATATGAAGGTTCCCAGAGATATGGATGATGCCAAGGCTCTAGGAAAAGTTTTATCCAAATACAAGGACACCTTTTATGTTCAAGTACTTGTAGCTTATTTTGCTACATATATTTTCTTGCAAACATTTGCTATTCCAGGCTCTATA…	848	32512.3	31724.3	1	6	N	683	690	TTTTTTTT	848	855	AAAAAAAA
USP1	31543910	AAAAAAAA	8	1	-1	ATGCCTGGTGTCATACCTAGTGAAAGTAATGGACTTTCAAGAGGTAGCCCTTCAAAGAAAAACAGACTTTCCTTAAAGTTTTTTCAGAAAAAGGAAACTAAGAGAGCTTTGGATTTCACAGATTCTCAAGAAAATGAAGAAAAAGCTTCTGAATATAGAGCATCTGAAATTGATCAAGTTGTTCCTGCAGCACAGTCTTCACCTATAAACTGTGAGAAGAGAGAAAACTTGTTACCATTTGTGGGACTGAATAATCTCGGCAATACTTGCTATCTTAATAGTATACTTCAGGTATTATATTTTTGTCCCGGTTTTAAATCTGGAGTAAAGCACTTATTTAATATTATTTCAAGGAAGAAAGAAGCTCTAAAGGATGAAGCCAATCAAAAAGACAAGGGA…	ATGCCTGGTGTCATACCTAGTGAAAGTAATGGACTTTCAAGAGGTAGCCCTTCAAAGAAAAACAGACTTTCCTTAAAGTTTTTTCAGAAAAAGGAAACTAAGAGAGCTTTGGATTTCACAGATTCTCAAGAAAATGAAGAAAAAGCTTCTGAATATAGAGCATCTGAAATTGATCAAGTTGTTCCTGCAGCACAGTCTTCACCTATAAACTGTGAGAAGAGAGAAAACTTGTTACCATTTGTGGGACTGAATAATCTCGGCAATACTTGCTATCTTAATAGTATACTTCAGGTATTATATTTTTGTCCCGGTTTTAAATCTGGAGTAAAGCACTTATTTAATATTATTTCAAGGAAGAAAGAAGCTCTAAAGGATGAAGCCAATCAAAAAGACAAGGGA…	1978	88203.9	74567.7	1	123	M	79	84	TTTTTT	654	660	AAAAAAA	669	674	AAAAAA	844	849	AAAAAA	1978	1985	AAAAAAAA
USP1	63053522	AAAAAAAA	8	1	-1	ATGCCTGGTGTCATACCTAGTGAAAGTAATGGACTTTCAAGAGGTAGCCCTTCAAAGAAAAACAGACTTTCCTTAAAGTTTTTTCAGAAAAAGGAAACTAAGAGAGCTTTGGATTTCACAGATTCTCAAGAAAATGAAGAAAAAGCTTCTGAATATAGAGCATCTGAAATTGATCAAGTTGTTCCTGCAGCACAGTCTTCACCTATAAACTGTGAGAAGAGAGAAAACTTGTTACCATTTGTGGGACTGAATAATCTCGGCAATACTTGCTATCTTAATAGTATACTTCAGGTATTATATTTTTGTCCCGGTTTTAAATCTGGAGTAAAGCACTTATTTAATATTATTTCAAGGAAGAAAGAAGCTCTAAAGGATGAAGCCAATCAAAAAGACAAGGGA…	ATGCCTGGTGTCATACCTAGTGAAAGTAATGGACTTTCAAGAGGTAGCCCTTCAAAGAAAAACAGACTTTCCTTAAAGTTTTTTCAGAAAAAGGAAACTAAGAGAGCTTTGGATTTCACAGATTCTCAAGAAAATGAAGAAAAAGCTTCTGAATATAGAGCATCTGAAATTGATCAAGTTGTTCCTGCAGCACAGTCTTCACCTATAAACTGTGAGAAGAGAGAAAACTTGTTACCATTTGTGGGACTGAATAATCTCGGCAATACTTGCTATCTTAATAGTATACTTCAGGTATTATATTTTTGTCCCGGTTTTAAATCTGGAGTAAAGCACTTATTTAATATTATTTCAAGGAAGAAAGAAGCTCTAAAGGATGAAGCCAATCAAAAAGACAAGGGA…	1978	88203.9	74567.7	1	123	M	79	84	TTTTTT	654	660	AAAAAAA	669	674	AAAAAA	844	849	AAAAAA	1978	1985	AAAAAAAA
USP1	63053524	AAAAAAAA	8	1	-1	ATGCCTGGTGTCATACCTAGTGAAAGTAATGGACTTTCAAGAGGTAGCCCTTCAAAGAAAAACAGACTTTCCTTAAAGTTTTTTCAGAAAAAGGAAACTAAGAGAGCTTTGGATTTCACAGATTCTCAAGAAAATGAAGAAAAAGCTTCTGAATATAGAGCATCTGAAATTGATCAAGTTGTTCCTGCAGCACAGTCTTCACCTATAAACTGTGAGAAGAGAGAAAACTTGTTACCATTTGTGGGACTGAATAATCTCGGCAATACTTGCTATCTTAATAGTATACTTCAGGTATTATATTTTTGTCCCGGTTTTAAATCTGGAGTAAAGCACTTATTTAATATTATTTCAAGGAAGAAAGAAGCTCTAAAGGATGAAGCCAATCAAAAAGACAAGGGA…	ATGCCTGGTGTCATACCTAGTGAAAGTAATGGACTTTCAAGAGGTAGCCCTTCAAAGAAAAACAGACTTTCCTTAAAGTTTTTTCAGAAAAAGGAAACTAAGAGAGCTTTGGATTTCACAGATTCTCAAGAAAATGAAGAAAAAGCTTCTGAATATAGAGCATCTGAAATTGATCAAGTTGTTCCTGCAGCACAGTCTTCACCTATAAACTGTGAGAAGAGAGAAAACTTGTTACCATTTGTGGGACTGAATAATCTCGGCAATACTTGCTATCTTAATAGTATACTTCAGGTATTATATTTTTGTCCCGGTTTTAAATCTGGAGTAAAGCACTTATTTAATATTATTTCAAGGAAGAAAGAAGCTCTAAAGGATGAAGCCAATCAAAAAGACAAGGGA…	1978	88203.9	74567.7	1	123	M	79	84	TTTTTT	654	660	AAAAAAA	669	674	AAAAAA	844	849	AAAAAA	1978	1985	AAAAAAAA
WDR64	115495443	AAAAAAAA	8	1	-1	ATGAAAATTAGATATATTTCAGCCCTAAATTGTTTTGGATCCTGCTCCTTAGACAGTAATCATTCATTAGTTTTGGAATCCTTGAAGAGACTCGAGGATAATTTGCCTGTCAGAGAGTTTTCCATGCCAAGAGGAGCCAACACTTTTTGCTACTGTGTTAAGGCAAATGTGATTGTCACTGGAGGAGATGATAAGGTCATCCGGTTGTGGCACCCCAATATCAGCACCAAGCCAGTAGGGAAACTTGTAGGACACATGTTCAGTATCGCCGAGATCGTAACCAATGAAAAAGATCAACATGTCGTCAGCCTTTCCTCTGCAAAGGTTTTCCGGGTGTGGGATATACAAACTCTTTCACTATTACAAGTCTTCCATGACAGCCAGGGAGGACCAGGAGAC…	ATGAAAATTAGATATATTTCAGCCCTAAATTGTTTTGGATCCTGCTCCTTAGACAGTAATCATTCATTAGTTTTGGAATCCTTGAAGAGACTCGAGGATAATTTGCCTGTCAGAGAGTTTTCCATGCCAAGAGGAGCCAACACTTTTTGCTACTGTGTTAAGGCAAATGTGATTGTCACTGGAGGAGATGATAAGGTCATCCGGTTGTGGCACCCCAATATCAGCACCAAGCCAGTAGGGAAACTTGTAGGACACATGTTCAGTATCGCCGAGATCGTAACCAATGAAAAAGATCAACATGTCGTCAGCCTTTCCTCTGCAAAGGTTTTCCGGGTGTGGGATATACAAACTCTTTCACTATTACAAGTCTTCCATGACAGCCAGGGAGGACCAGGAGAC…	1843	72553	70728	1	17	I	1843	1850	AAAAAAAA
ZNF570	21389599	AAAAAAAA	8	1	-1	ATGGCTGTTGGGCTTCTTAAAGCCATGTACCAGGAGTTGGTGACCTTCAGAGATGTGGCTGTAGACTTCTCCCAAGAGGAATGGGATTGTCTGGATTCTTCTCAAAGACATCTGTACAGTAATGTGATGCTAGAGAACTACAGGATCTTGGTATCACTGGGACTTTGCTTTTCCAAACCAAGTGTGATATTATTGTTGGAACAAGGAAAAGCACCCTGGATGGTGAAGAGAGAGCTGACAAAAGGCTTGTGCTCAGGCTGGGAGCCTATATGTGAGACTGAAGAATTAACCCCAAAGCAGGATTTTTATGAAGAACATCAATCCCAGAAGATAATAGAAACACTTACAAGCTATAACCTTGAATACTCCAGTTTGAGAGAAGAGTGGAAATGTGAGGGC…	ATGGCTGTTGGGCTTCTTAAAGCCATGTACCAGGAGTTGGTGACCTTCAGAGATGTGGCTGTAGACTTCTCCCAAGAGGAATGGGATTGTCTGGATTCTTCTCAAAGACATCTGTACAGTAATGTGATGCTAGAGAACTACAGGATCTTGGTATCACTGGGACTTTGCTTTTCCAAACCAAGTGTGATATTATTGTTGGAACAAGGAAAAGCACCCTGGATGGTGAAGAGAGAGCTGACAAAAGGCTTGTGCTCAGGCTGGGAGCCTATATGTGAGACTGAAGAATTAACCCCAAAGCAGGATTTTTATGAAGAACATCAATCCCAGAAGATAATAGAAACACTTACAAGCTATAACCTTGAATACTCCAGTTTGAGAGAAGAGTGGAAATGTGAGGGC…	598	62327.8	23937.5	1	334	I	598	605	AAAAAAAA	1510	1516	AAAAAAA	227	234	AGAGAGAG	478	485	GAGAGAGA	1145	1152	GAGAGAGA	1481	1488	GAGAGAGA
CDCP2	72384339	CCCCCCCC	8	1	-1	ATGCTGGCAGAGTGGGGGGCTTGCCTGCTGCTGGCAGTGGCACTGCTGGGCCCAGGGCTCCAGGCCCAAGCCATGGAAGGTGTCAAATGTGGGGGTGTGCTCTCAGCACCTTCTGGAAACTTCTCCAGCCCCAACTTCCCTAGACTGTACCCCTACAACACAGAGTGCAGCTGGCTGATCGTGGTGGCCGAGGGATCCTCGGTGCTGCTCACCTTCCATGCCTTTGACCTAGAGTACCACGACACCTGCAGCTTCGACTTTCTGGAGATCTACAATGGGGCCTCACCAGACAAGGGCAACCTGCTGGGGAGGTTCTGCGGCAAGGTGCCCCCGCCGCCCTTCACCTCCTCCTGGCATGTCATGTCTGTCATCTTCCACTCGGACAAGCATGTGGCCAGC…	ATGCTGGCAGAGTGGGGGGCTTGCCTGCTGCTGGCAGTGGCACTGCTGGGCCCAGGGCTCCAGGCCCAAGCCATGGAAGGTGTCAAATGTGGGGGTGTGCTCTCAGCACCTTCTGGAAACTTCTCCAGCCCCAACTTCCCTAGACTGTACCCCTACAACACAGAGTGCAGCTGGCTGATCGTGGTGGCCGAGGGATCCTCGGTGCTGCTCACCTTCCATGCCTTTGACCTAGAGTACCACGACACCTGCAGCTTCGACTTTCTGGAGATCTACAATGGGGCCTCACCAGACAAGGGCAACCTGCTGGGGAGGTTCTGCGGCAAGGTGCCCCCGCCGCCCTTCACCTCCTCCTGGCATGTCATGTCTGTCATCTTCCACTCGGACAAGCATGTGGCCAGC…	1217	48750.4	44187.2	0	41		14	19	GGGGGG	619	624	GGGGGG	667	672	CCCCCC	1217	1224	CCCCCCCC	429	436	TGTGTGTG
CEL	148536848	CCCCCCCC	8	1	-1	ATGCTCACCATGGGGCGCCTGCAACTGGTTGTGTTGGGCCTCACCTGCTGCTGGGCAGTGGCGAGTGCCGCGAAGCTGGGCGCCGTGTACACAGAAGGTGGGTTCGTGGAAGGCGTCAATAAGAAGCTCGGCCTCCTGGGTGACTCTGTGGACATCTTCAAGGGCATCCCCTTCGCAGCTCCCACCAAGGCCCTGGAAAATCCTCAGCCACATCCTGGCTGGCAAGGGACCCTGAAGGCCAAGAACTTCAAGAAGAGATGCCTGCAGGCCACCATCACCCAGGACAGCACCTACGGGGATGAAGACTGCCTGTACCTCAACATTTGGGTGCCCCAGGGCAGGAAGCAAGTCTCCCGGGACCTGCCCGTTATGATCTGGATCTATGGAGGCGCCTTCCTC…	ATGCTCACCATGGGGCGCCTGCAACTGGTTGTGTTGGGCCTCACCTGCTGCTGGGCAGTGGCGAGTGCCGCGAAGCTGGGCGCCGTGTACACAGAAGGTGGGTTCGTGGAAGGCGTCAATAAGAAGCTCGGCCTCCTGGGTGACTCTGTGGACATCTTCAAGGGCATCCCCTTCGCAGCTCCCACCAAGGCCCTGGAAAATCCTCAGCCACATCCTGGCTGGCAAGGGACCCTGAAGGCCAAGAACTTCAAGAAGAGATGCCTGCAGGCCACCATCACCCAGGACAGCACCTACGGGGATGAAGACTGCCTGTACCTCAACATTTGGGTGCCCCAGGGCAGGAAGCAAGTCTCCCGGGACCTGCCCGTTATGATCTGGATCTATGGAGGCGCCTTCCTC…	2108	79663.4	74626.2	0	51		613	619	GGGGGGG	1690	1695	CCCCCC	1723	1728	CCCCCC	1778	1785	CCCCCCCC	1811	1818	CCCCCCCC	1844	1851	CCCCCCCC	1877	1884	CCCCCCCC	1910	1917	CCCCCCCC	1943	1950	CCCCCCCC	1976	1983	CCCCCCCC	2009	2016	CCCCCCCC	2041	2049	CCCCCCCCC
KIAA1279	24308113	AAAAAAAA	8	1	-1	ATGGCGAACGTTCCGTGGGCAGAGGTCTGCGAGAAATTCCAGGCGGCGCTCGCTCTGTCGCGGGTGGAACTGCATAAAAATCCGGAGAAGGAACCATACAAGTCCAAATACAGCGCCCGGGCGCTACTGGAAGAGGTCAAGGCGCTGCTCGGCCCTGCGCCTGAGGACGAGGATGAGCGGCCTGAGGCCGAGGACGGCCCGGGTGCCGGTGACCACGCCCTGGGGCTGCCGGCTGAGGTGGTGGAGCCCGAGGGGCCCGTCGCCCAGCGAGCGGTGAGGCTGGCAGTCATCGAGTTCCACCTCGGGGTGAACCACATCGACACGGAGGAGCTGTCGGCGGGGGAGGAGCACCTGGTGAAATGCCTGCGGCTGCTGCGCAGGTACCGGCTCTCGCACGAC…	ATGGCGAACGTTCCGTGGGCAGAGGTCTGCGAGAAATTCCAGGCGGCGCTCGCTCTGTCGCGGGTGGAACTGCATAAAAATCCGGAGAAGGAACCATACAAGTCCAAATACAGCGCCCGGGCGCTACTGGAAGAGGTCAAGGCGCTGCTCGGCCCTGCGCCTGAGGACGAGGATGAGCGGCCTGAGGCCGAGGACGGCCCGGGTGCCGGTGACCACGCCCTGGGGCTGCCGGCTGAGGTGGTGGAGCCCGAGGGGCCCGTCGCCCAGCGAGCGGTGAGGCTGGCAGTCATCGAGTTCCACCTCGGGGTGAACCACATCGACACGGAGGAGCTGTCGGCGGGGGAGGAGCACCTGGTGAAATGCCTGCGGCTGCTGCGCAGGTACCGGCTCTCGCACGAC…	1509	71811.4	58303.1	0	116		1045	1050	AAAAAA	1078	1083	AAAAAA	1509	1516	AAAAAAAA	404	412	TCTCTCTCT
LOC642446	169202375	TTTTTTTT	8	1	-1	ATGGATTCAGACGACCTGCAAGTCTTCCAGAATGAGCTCATTTGCTGCATTTGCGTGAACTACTTCATAGATCCGGTCACCATTGACTGTGGGCACAGCTTTTGCAGGCCCTGCCTCTGCCTCTGCTCAGAAGAAGGCAGAGCACCAATGCGCTGCCCTTCGTGCAGAAAAACCTCAGAGAAGCCCAACTTCAACACCAATCTGGTACTCAAAAAGCTGTCTTCCCTAGCCAGACAGACCAGACCTCAGAACATCAACAGCTCAGACAATATCTGTGTGCTCCATGAGGAGACTAAGGAGCTCTTCTGTGAGGCTGACAAGAGATTGCTCTGTGGGCCCTGCTCTGAGTCACCAGAGCACATGGCTCACAGCCACAGCCCAATAGGATGGGCTGCTGAG…	ATGGATTCAGACGACCTGCAAGTCTTCCAGAATGAGCTCATTTGCTGCATTTGCGTGAACTACTTCATAGATCCGGTCACCATTGACTGTGGGCACAGCTTTTGCAGGCCCTGCCTCTGCCTCTGCTCAGAAGAAGGCAGAGCACCAATGCGCTGCCCTTCGTGCAGAAAAACCTCAGAGAAGCCCAACTTCAACACCAATCTGGTACTCAAAAAGCTGTCTTCCCTAGCCAGACAGACCAGACCTCAGAACATCAACAGCTCAGACAATATCTGTGTGCTCCATGAGGAGACTAAGGAGCTCTTCTGTGAGGCTGACAAGAGATTGCTCTGTGGGCCCTGCTCTGAGTCACCAGAGCACATGGCTCACAGCCACAGCCCAATAGGATGGGCTGCTGAG…	1123	51555.5	43486.6	0	73		1123	1130	TTTTTTTT	1254	1260	TTTTTTT
PHF20L1	109134330	AAAAAAAA	8	1	-1	ATGAGTAAAAAGCCCCCAAATCGCCCTGGAATCACTTTTGAGATTGGTGCTCGTTTGGAGGCACTGGACTACTTACAAAAATGGTATCCATCACGAATTGAAAAAATTGACTATGAGGAGGGCAAGATGTTGGTCCATTTTGAGCGCTGGAGTCATCGTTATGATGAGTGGATTTACTGGGATAGCAATAGATTGCGACCCCTTGAGAGACCAGCACTAAGAAAAGAAGGGCTAAAAGATGAGGAAGATTTCTTTGATTTTAAAGCTGGAGAAGAAGTTCTGGCTCGTTGGACAGACTGTCGCTATTACCCTGCCAAGATTGAAGCAATTAACAAAGAAGGAACATTTACAGTTCAGTTTTATGATGGAGTAATTCGTTGTTTAAAAAGAATGCACATT…	ATGAGTAAAAAGCCCCCAAATCGCCCTGGAATCACTTTTGAGATTGGTGCTCGTTTGGAGGCACTGGACTACTTACAAAAATGGTATCCATCACGAATTGAAAAAATTGACTATGAGGAGGGCAAGATGTTGGTCCATTTTGAGCGCTGGAGTCATCGTTATGATGAGTGGATTTACTGGGATAGCAATAGATTGCGACCCCTTGAGAGACCAGCACTAAGAAAAGAAGGGCTAAAAGATGAGGAAGATTTCTTTGATTTTAAAGCTGGAGAAGAAGTTCTGGCTCGTTGGACAGACTGTCGCTATTACCCTGCCAAGATTGAAGCAATTAACAAAGAAGGAACATTTACAGTTCAGTTTTATGATGGAGTAATTCGTTGTTTAAAAAGAATGCACATT…	1595	63484.1	59243.4	0	39		101	106	AAAAAA	887	893	AAAAAAA	958	965	AAAAAAAA	1595	1602	AAAAAAAA
TRIM64	210147600	TTTTTTTT	8	1	-1	ATGGATTCAGACGACCTGCAAGTCTTCCAGAATGAGCTCATTTGCTGCATTTGCGTGAACTACTTCATAGATCCGGTCACCATTGACTGTGGGCACAGCTTTTGCAGGCCCTGCCTCTGCCTCTGCTCAGAAGAAGGCAGAGCACCAATGCGCTGCCCTTCGTGCAGAAAAATCTCAGAGAAGCCCAACTTCAACACCAATGTGGTACTCAAAAAGCTGTCTTCCCTAGCCAGACAGACCAGACCTCAGAACATCAACAGCTCAGACAATATCTGTGTGCTCCATGAGGAGACTAAGGAGCTCTTCTGTGAGGCTGACAAGAGATTGCTCTGTGGGCCCTGCTCTGAGTCACCAGAGCACATGGCTCACAGCCACAGCCCAATAGGATGGGCTGCTGAG…	ATGGATTCAGACGACCTGCAAGTCTTCCAGAATGAGCTCATTTGCTGCATTTGCGTGAACTACTTCATAGATCCGGTCACCATTGACTGTGGGCACAGCTTTTGCAGGCCCTGCCTCTGCCTCTGCTCAGAAGAAGGCAGAGCACCAATGCGCTGCCCTTCGTGCAGAAAAATCTCAGAGAAGCCCAACTTCAACACCAATGTGGTACTCAAAAAGCTGTCTTCCCTAGCCAGACAGACCAGACCTCAGAACATCAACAGCTCAGACAATATCTGTGTGCTCCATGAGGAGACTAAGGAGCTCTTCTGTGAGGCTGACAAGAGATTGCTCTGTGGGCCCTGCTCTGAGTCACCAGAGCACATGGCTCACAGCCACAGCCCAATAGGATGGGCTGCTGAG…	1123	51564.4	43523.7	0	73		1123	1130	TTTTTTTT	1254	1260	TTTTTTT
ZNF429	116256455	AAAAAAA	7	1	-1	ATGGGACCATTGACATTTACAGATGTGGCCATAGAATTCTCTCTGGAGGAGTGGCAGTGCCTGGACACAGCACAACAGAACTTATATAGAAATGTGATGTTAGAGAACTACAGAAACTTGGTCTTCCTGGGTATTGCTGTTTCTAAGCCAGACCTAATCACTTGTCTAGAGAAAGAAAAAGAACCCTGCAAGATGAAGCGACATGAAATGGTGGATGAACCCCCAGTTGTGTGTTCTCATTTTGCTGAAGACTTTTGGCCAGAGCAAGACATAAAAGATTCTTTCCAAAAAGTGACACTGAGGAGATATGATAAACGTGGACATGAGAACTTACAATTAAGAAAAGGCTATAAAACTGTAGGTGATTGTAAGCTATACAAAGGAGGTTATAATGGACTT…	ATGGGACCATTGACATTTACAGATGTGGCCATAGAATTCTCTCTGGAGGAGTGGCAGTGCCTGGACACAGCACAACAGAACTTATATAGAAATGTGATGTTAGAGAACTACAGAAACTTGGTCTTCCTGGGTATTGCTGTTTCTAAGCCAGACCTAATCACTTGTCTAGAGAAAGAAAAAGAACCCTGCAAGATGAAGCGACATGAAATGGTGGATGAACCCCCAGTTGTGTGTTCTCATTTTGCTGAAGACTTTTGGCCAGAGCAAGACATAAAAGATTCTTTCCAAAAAGTGACACTGAGGAGATATGATAAACGTGGACATGAGAACTTACAATTAAGAAAAGGCTATAAAACTGTAGGTGATTGTAAGCTATACAAAGGAGGTTATAATGGACTT…	1162	78149.6	78980.6	293	-8	FILERNPTNLKNVAEFLPVPQHLLKTRKFILERNPTIVKNVAKFLPIPLHLLDIREFILKRNPINVTNVAKLLTGPHTLLAIGEFILERNPTNVKNVAKPLSSPQTLTVIKKFIVERNPTNVKNVAKLLSCPQDLLNIRKFILERNLTNVKNVAKLLTGPQDLLNIRKFILERNPTNVNNVTKLLPTPQTLVVIRKFIVERNPTNVKNVAKLLIGPQDLLNIRKFILERNLTNVKNVPKLLPGLQDLLNIRKFIGWVWWLMPVIPALWEAEVGGSRGQEIETVLANMVKPRLY	526	531	AAAAAA	1162	1168	AAAAAAA	1498	1504	AAAAAAA	443	450	ATATATAT
SLC30A3	21361112	CCCCCCC	7	1	-1	ATGGAGCCCTCTCCAGCCGCTGGGGGCTTGGAGACCACTCGCCTGGTGAGCCCCCGGGACCGCGGTGGCGCCGGAGGCAGCCTGCGTTTGAAGAGTCTCTTCACAGAGCCCTCAGAGCCCCTCCCTGAGGAGTCCAAACCTGTGGAGATGCCCTTCCACCACTGCCACAGGGACCCCCTTCCGCCGCCGGGCCTTACCCCTGAGAGGCTGCATGCACGGAGGCAGCTATATGCTGCCTGTGCCGTTTGCTTTGTCTTCATGGCTGGGGAGGTGGTCGGCGGGTATCTGGCACACAGCCTGGCCATCATGACCGATGCAGCCCACTTGCTGGCGGATGTGGGCAGCATGATGGGCAGCCTCTTCTCCCTCTGGCTCTCCACCCGTCCAGCCACCCGCACC…	ATGGAGCCCTCTCCAGCCGCTGGGGGCTTGGAGACCACTCGCCTGGTGAGCCCCCGGGACCGCGGTGGCGCCGGAGGCAGCCTGCGTTTGAAGAGTCTCTTCACAGAGCCCTCAGAGCCCCTCCCTGAGGAGTCCAAACCTGTGGAGATGCCCTTCCACCACTGCCACAGGGACCCCCTTCCGCCGCCGGGCCTTACCCCTGAGAGGCTGCATGCACGGAGGCAGCTATATGCTGCCTGTGCCGTTTGCTTTGTCTTCATGGCTGGGGAGGTGGTCGGCGGGTATCTGGCACACAGCCTGGCCATCATGACCGATGCAGCCCACTTGCTGGCGGATGTGGGCAGCATGATGGGCAGCCTCTTCTCCCTCTGGCTCTCCACCCGTCCAGCCACCCGCACC…	607	41943.7	49786.2	259	-75	TATGLGEQSMHRWRRGLKSPCPWGTPASGRHLCTCWGTSCRALGYWLPPSSSTSSLNTRQPTPSAPSSSPSVPLDPPLPPSETFFESSWKVPPAMWGSNLCGIRCCRCQESGQPMSCTCGPLRSLTMLPLHTWPSTPPLTLKPSWLKPHPGSTPGLDSPAAPCRSSSISRRWPSACAARNPPKPEPWPCPHPTARPRLSPRLSASAALITETGPSQVHTPSSLPPTTCQFPQPQPQPQPQWARPKCGGEWGGSQGNRCD	528	533	GGGGGG	607	613	CCCCCCC	887	892	CCCCCC	1153	1159	CCCCCCC
PVRIG	57863285	GGGGGGG	7	1	-1	ATGAGAACAGAGGCACAGGTGCCGGCCCTGCAGCCCCCAGAACCTGGACTGGAGGGGGCCATGGGGCACCGGACCCTGGTCCTGCCCTGGGTGCTGCTGACCTTGTGTGTCACTGCGGGGACCCCGGAGGTGTGGGTTCAAGTTCGGATGGAGGCCACCGAGCTCTCGTCCTTCACCATCCGTTGTGGGTTCCTGGGGTCTGGCTCCATCTCCCTGGTGACTGTGAGCTGGGGGGGCCCCAACGGTGCTGGGGGGACCACGCTGGCTGTGTTGCACCCAGAACGTGGCATCCGGCAATGGGCCCCTGCTCGCCAGGCCCGCTGGGAAACCCAGAGCAGCATCTCTCTCATCCTGGAAGGCTCTGGGGCCAGCAGCCCCTGCGCCAACACCACCTTCTGC…	ATGAGAACAGAGGCACAGGTGCCGGCCCTGCAGCCCCCAGAACCTGGACTGGAGGGGGCCATGGGGCACCGGACCCTGGTCCTGCCCTGGGTGCTGCTGACCTTGTGTGTCACTGCGGGGACCCCGGAGGTGTGGGTTCAAGTTCGGATGGAGGCCACCGAGCTCTCGTCCTTCACCATCCGTTGTGGGTTCCTGGGGTCTGGCTCCATCTCCCTGGTGACTGTGAGCTGGGGGGCCCCAACGGTGCTGGGGGGACCACGCTGGCTGTGTTGCACCCAGAACGTGGCATCCGGCAATGGGCCCCTGCTCGCCAGGCCCGCTGGGAAACCCAGAGCAGCATCTCTCTCATCCTGGAAGGCTCTGGGGCCAGCAGCCCCTGCGCCAACACCACCTTCTGCT…	230	34342.8	33639.5	244	4	APTVLGGPRWLCCTQNVASGNGPLLARPAGKPRAASLSSWKALGPAAPAPTPPSAASLRPSLRAPGRPVGASRPAQTQGSLPRRLLPPFCGQTWPGSWGSQESSSLAVSTSFICCADISTALPLGSSRPAPAPRHREHEHGHQARPPRLLFTSLMPLSTPAAAQLLWTQLTPMGGRPGGRHSPPTLHTGPRALPPGPPHPSLHVAALSLLRMDSTLRQGRGLLTLVPASLFSLTLGGPGPWKDP	230	236	GGGGGGG	250	255	GGGGGG	754	759	GGGGGG	341	348	TCTCTCTC
FLJ37078	158854042	CCCCCCC	7	1	-1	ATGTCCTCCACCGTGAACAACGGGGCGGCCAGCATGCAGTCCACACCCGACGCCGCGAACGGCTTCCCGCAGCCCAGCTCCTCCTCGGGGACCTGGCCGCGGGCGGAAGAGGAGCTGCGCGCCGCGGAGCCGGGCCTGGTGAAGCGCGCGCACCGCGAGATCCTGGACCACGAGCGCAAGCGGCGGGTGGAGCTCAAGTGCATGGAGCTGCAGGAGATGATGGAGGAGCAGGGGTATTCGGAGGAGGAGATTCGGCAGAAAGTGGGGACATTCCGGCAGATGCTGATGGAGAAGGAGGGAGTGCTCACCAGGGAGGACCGGCCTGGGGGCCACATTGTGGCGGAGACCCCGCGGCTGACCGAGGGCGCTGAGCCGGGCCTGGAGTACGCGCCCTTTGAC…	ATGTCCTCCACCGTGAACAACGGGGCGGCCAGCATGCAGTCCACACCCGACGCCGCGAACGGCTTCCCGCAGCCCAGCTCCTCCTCGGGGACCTGGCCGCGGGCGGAAGAGGAGCTGCGCGCCGCGGAGCCGGGCCTGGTGAAGCGCGCGCACCGCGAGATCCTGGACCACGAGCGCAAGCGGCGGGTGGAGCTCAAGTGCATGGAGCTGCAGGAGATGATGGAGGAGCAGGGGTATTCGGAGGAGGAGATTCGGCAGAAAGTGGGGACATTCCGGCAGATGCTGATGGAGAAGGAGGGAGTGCTCACCAGGGAGGACCGGCCTGGGGGCCACATTGTGGCGGAGACCCCGCGGCTGACCGAGGGCGCTGAGCCGGGCCTGGAGTACGCGCCCTTTGAC…	1243	65246	69694.2	231	-50	GARRARSAGPAPAATPAAAAAPPAPGPSPALSEATADTGNGPRSGPRARGPPAPLRPRARTAGAAAQKGRARRAAPARTPAPGAPAARPPNLARALRRSGPTAPAARRRPRSPSAGTRTARAAQGTLRPRPPAPGAAPAATRPSASGAGTRQASWSRGASPAPQASYSILPAQPLFLLQLLEQRLLDPEPQPQPQPRPQPRELQQSQPWDPQPDTQPLEDPQSQLPQPEQL	1243	1249	CCCCCCC	144	151	GCGCGCGC	1388	1397	CGCGCGCGCG
PIP5K1C	31317309	CCCCCCC	7	1	-1	ATGGAGCTGGAGGTACCGGACGAGGCGGAGAGCGCTGAGGCGGGGGCCGTGCCCTCGGAGGCGGCGTGGGCGGCAGAGAGCGGGGCGGCGGCAGGTTTGGCTCAGAAGAAGGCGGCCCCAACAGAGGTTCTGTCCATGACGGCACAGCCGGGCCCTGGCCATGGGAAGAAGTTGGGCCATCGAGGTGTGGACGCATCCGGCGAAACCACCTACAAGAAGACCACCTCCTCCACCCTGAAGGGTGCCATCCAGCTGGGCATCGGCTACACCGTGGGCCACCTGAGCTCCAAGCCCGAACGCGACGTGCTCATGCAGGACTTCTACGTGGTGGAGAGCATCTTCTTCCCCAGCGAAGGCAGCAACCTCACCCCCGCCCACCACTTCCAGGACTTCCGCTTC…	ATGGAGCTGGAGGTACCGGACGAGGCGGAGAGCGCTGAGGCGGGGGCCGTGCCCTCGGAGGCGGCGTGGGCGGCAGAGAGCGGGGCGGCGGCAGGTTTGGCTCAGAAGAAGGCGGCCCCAACAGAGGTTCTGTCCATGACGGCACAGCCGGGCCCTGGCCATGGGAAGAAGTTGGGCCATCGAGGTGTGGACGCATCCGGCGAAACCACCTACAAGAAGACCACCTCCTCCACCCTGAAGGGTGCCATCCAGCTGGGCATCGGCTACACCGTGGGCCACCTGAGCTCCAAGCCCGAACGCGACGTGCTCATGCAGGACTTCTACGTGGTGGAGAGCATCTTCTTCCCCAGCGAAGGCAGCAACCTCACCCCCGCCCACCACTTCCAGGACTTCCGCTTC…	1973	73256.8	95951.8	224	-215	RPPTARATHNFYAAPDPEPSSTSAPAAPEGAAHPAEAQSSGDARLAAPPDLVLPLHGCRRPGPSPTSLPGPRHPGRQPAPVRPTLPSGQSHLSPYLAQRRKHVCAVLGKEQKRHKQTNQREKSPCPLHSLVLCCACLCPEEEARLFAVASGDLSPGGPIGLQRGRLGSRATLPPSTWEADPPALSLGLGASVQDIWPEHRLWGQPSPCQALRPLSSYVPAAVGP	684	689	GGGGGG	1475	1480	GGGGGG	1973	1979	CCCCCCC	1095	1102	CGCGCGCG
ZNF675	110578653	AAAAAAA	7	1	-1	ATGGGACTGTTGACATTTAGGGATGTGGCCATAGAATTCTCTCTGGAAGAATGGCAATGCCTGGACACTGCACAGCGGAATTTATATAAAAATGTGATTTTAGAGAACTACAGAAACCTGGTCTTCCTGGGTATTGCTGTCTCTAAGCAAGACCTGATCACCTGTCTGGAGCAAGAAAAAGAGCCTTTGACTGTGAAGAGACATGAGATGGTGAATGAACCCCCAGTAATGTGTTCTCATTTTGCCCAAGAGTTTTGGCCAGAGCAGAACATAAAAGATTCTTTTGAAAAAGTGACACTGAGAAGATATGAAAAATGTGGAAATGATAATTTTCAGTTAAAAGGCTGTAAAAGTGTGGATGAATGTAAGTTGCACAAGGGAGGTTATAATGGACTTAAC…	ATGGGACTGTTGACATTTAGGGATGTGGCCATAGAATTCTCTCTGGAAGAATGGCAATGCCTGGACACTGCACAGCGGAATTTATATAAAAATGTGATTTTAGAGAACTACAGAAACCTGGTCTTCCTGGGTATTGCTGTCTCTAAGCAAGACCTGATCACCTGTCTGGAGCAAGAAAAAGAGCCTTTGACTGTGAAGAGACATGAGATGGTGAATGAACCCCCAGTAATGTGTTCTCATTTTGCCCAAGAGTTTTGGCCAGAGCAGAACATAAAAGATTCTTTTGAAAAAGTGACACTGAGAAGATATGAAAAATGTGGAAATGATAATTTTCAGTTAAAAGGCTGTAAAAGTGTGGATGAATGTAAGTTGCACAAGGGAGGTTATAATGGACTTAAC…	907	66296.6	61530.4	223	41	FILESNPTYVKNVARLLPNPQPLLHIREFILEKNPTNVKNVEKLLTDPQNLLNIKTFILESNPTNVRNAAKLLTDPQILRNIGKFIPKRNPTNVKNVAKLLNTPQPLLHIREFTLERNPTNVKNVAKLLTDPQNLLNIRNFILERNPTNVKNVAKLLSNPQNLLNIRKFILERYPTSVKNVAKLLNTPHPLLHIKEFILGRNPTNVKNVAKLLADPQNLLNIR	739	744	AAAAAA	907	913	AAAAAAA	1663	1669	AAAAAAA
ZNF549	23397560	AAAAAAA	7	1	-1	ATGGCCGAGGCAGCGCTAGTGATTACGCCGCAGGGCCATGTGACCTTTGAGGATATTGCTGTGTACTTCTCCCAGGAGGAGTGGGGCCTCCTTGATGAAGCTCAAAGGTGCCTGTATCATGATGTGATGCTGGAGAACTTTTCGCTTATGGCCTCAGTAGGTTGTTTGCATGGAATAGAGGCTGAGGAGGCCCCTTCTGAGCAGACTCTTTCTGCGCAAGGAGTGTCACAGGCCAGGACTCCAAAGCTAGGTCCTTCCATCCCAAATGCTCATTCTTGTGAGATGTGTATCCTGGTCATGAAAGACATTTTGTACCTCAGTGAGCATCAGGGGACACTTCCCTGGCAGAAACCTTATACGTCTGTGGCCAGTGGGAAATGGTTTTCATTTGGTTCTAAC…	ATGGCCGAGGCAGCGCTAGTGATTACGCCGCAGGGCCATGTGACCTTTGAGGATATTGCTGTGTACTTCTCCCAGGAGGAGTGGGGCCTCCTTGATGAAGCTCAAAGGTGCCTGTATCATGATGTGATGCTGGAGAACTTTTCGCTTATGGCCTCAGTAGGTTGTTTGCATGGAATAGAGGCTGAGGAGGCCCCTTCTGAGCAGACTCTTTCTGCGCAAGGAGTGTCACAGGCCAGGACTCCAAAGCTAGGTCCTTCCATCCCAAATGCTCATTCTTGTGAGATGTGTATCCTGGTCATGAAAGACATTTTGTACCTCAGTGAGCATCAGGGGACACTTCCCTGGCAGAAACCTTATACGTCTGTGGCCAGTGGGAAATGGTTTTCATTTGGTTCTAAC…	1246	72949.6	70725.9	205	5	DFLSTREFILEKSLMCASYVGNHLSARLTTCDTREFTLEKGLMNAVTVGKPSSPNKHFLSITKSTLEKGLMNAVNVEKASTLRLNFFSTKESILENNFVSAMNVEKSSATKKDFLSTRKFTLAKSPVSAVNVGNALDTAPASFNTRKFTVERGLITALHVRRPLSIKTNLLSISESTPEKSRMNVVNVGKPSTKDIPLSGTRRYI	1246	1252	AAAAAAA	1583	1588	AAAAAA
RARA	223718064	CCCCCCC	7	1	-1	ATGGCCAGCAACAGCAGCTCCTGCCCGACACCTGGGGGCGGGCACCTCAATGGGTACCCGGTGCCTCCCTACGCCTTCTTCTTCCCCCCTATGCTGGGTGGACTCTCCCCGCCAGGCGCTCTGACCACTCTCCAGCACCAGCTTCCAGTTAGTGGATATAGCACACCATCCCCAGCCACCATTGAGACCCAGAGCAGCAGTTCTGAAGAGATAGTGCCCAGCCCTCCCTCGCCACCCCCTCTACCCCGCATCTACAAGCCTTGCTTTGTCTGTCAGGACAAGTCCTCAGGCTACCACTATGGGGTCAGCGCCTGTGAGGGCTGCAAGGGCTTCTTCCGCCGCAGCATCCAGAAGAACATGGTGTACACGTGTCACCGGGACAAGAACTGCATCATCAAC…	ATGGCCAGCAACAGCAGCTCCTGCCCGACACCTGGGGGCGGGCACCTCAATGGGTACCCGGTGCCTCCCTACGCCTTCTTCTTCCCCCCTATGCTGGGTGGACTCTCCCCGCCAGGCGCTCTGACCACTCTCCAGCACCAGCTTCCAGTTAGTGGATATAGCACACCATCCCCAGCCACCATTGAGACCCAGAGCAGCAGTTCTGAAGAGATAGTGCCCAGCCCTCCCTCGCCACCCCCTCTACCCCGCATCTACAAGCCTTGCTTTGTCTGTCAGGACAAGTCCTCAGGCTACCACTATGGGGTCAGCGCCTGTGAGGGCTGCAAGGGCTTCTTCCGCCGCAGCATCCAGAAGAACATGGTGTACACGTGTCACCGGGACAAGAACTGCATCATCAAC…	1313	50769.4	69931.5	202	-179	RQAAVAPASAPAPTEAARPPTPRDRPRHMDTALALRPGFSLPFYRPCDPAPALPPPALPGSTGDLPWGTGREEAATPWTEAWALSGLPAPTAWADVRGRGQELSEAPGPGSQDGSWGPRVHQDTPLPSSPHLHHQQTPGLGSPILRTHKPLLPSWGTSTSPLPRLVTEGVGQGRGVPPVHTLPYQPQVLILAGFVFILIFLF	84	89	CCCCCC	1281	1286	GGGGGG	1288	1293	GGGGGG	1313	1319	CCCCCCC
RARA	223718070	CCCCCCC	7	1	-1	ATGGCCAGCAACAGCAGCTCCTGCCCGACACCTGGGGGCGGGCACCTCAATGGGTACCCGGTGCCTCCCTACGCCTTCTTCTTCCCCCCTATGCTGGGTGGACTCTCCCCGCCAGGCGCTCTGACCACTCTCCAGCACCAGCTTCCAGTTAGTGGATATAGCACACCATCCCCAGCCACTGTGAGAAACGACCGAAACAAGAAGAAGAAGGAGGTGCCCAAGCCCGAGTGCTCTGAGAGCTACACGCTGACGCCGGAGGTGGGGGAGCTCATTGAGAAGGTGCGCAAAGCGCACCAGGAAACCTTCCCTGCCCTCTGCCAGCTGGGCAAATACACTACGAACAACAGCTCAGAACAACGTGTCTCTCTGGACATTGACCTCTGGGACAAGTTCAGTGAA…	ATGGCCAGCAACAGCAGCTCCTGCCCGACACCTGGGGGCGGGCACCTCAATGGGTACCCGGTGCCTCCCTACGCCTTCTTCTTCCCCCCTATGCTGGGTGGACTCTCCCCGCCAGGCGCTCTGACCACTCTCCAGCACCAGCTTCCAGTTAGTGGATATAGCACACCATCCCCAGCCACTGTGAGAAACGACCGAAACAAGAAGAAGAAGGAGGTGCCCAAGCCCGAGTGCTCTGAGAGCTACACGCTGACGCCGGAGGTGGGGGAGCTCATTGAGAAGGTGCGCAAAGCGCACCAGGAAACCTTCCCTGCCCTCTGCCAGCTGGGCAAATACACTACGAACAACAGCTCAGAACAACGTGTCTCTCTGGACATTGACCTCTGGGACAAGTTCAGTGAA…	1022	39698	58860.2	202	-179	RQAAVAPASAPAPTEAARPPTPRDRPRHMDTALALRPGFSLPFYRPCDPAPALPPPALPGSTGDLPWGTGREEAATPWTEAWALSGLPAPTAWADVRGRGQELSEAPGPGSQDGSWGPRVHQDTPLPSSPHLHHQQTPGLGSPILRTHKPLLPSWGTSTSPLPRLVTEGVGQGRGVPPVHTLPYQPQVLILAGFVFILIFLF	84	89	CCCCCC	990	995	GGGGGG	997	1002	GGGGGG	1022	1028	CCCCCCC
RARA	4506419	CCCCCCC	7	1	-1	ATGGCCAGCAACAGCAGCTCCTGCCCGACACCTGGGGGCGGGCACCTCAATGGGTACCCGGTGCCTCCCTACGCCTTCTTCTTCCCCCCTATGCTGGGTGGACTCTCCCCGCCAGGCGCTCTGACCACTCTCCAGCACCAGCTTCCAGTTAGTGGATATAGCACACCATCCCCAGCCACCATTGAGACCCAGAGCAGCAGTTCTGAAGAGATAGTGCCCAGCCCTCCCTCGCCACCCCCTCTACCCCGCATCTACAAGCCTTGCTTTGTCTGTCAGGACAAGTCCTCAGGCTACCACTATGGGGTCAGCGCCTGTGAGGGCTGCAAGGGCTTCTTCCGCCGCAGCATCCAGAAGAACATGGTGTACACGTGTCACCGGGACAAGAACTGCATCATCAAC…	ATGGCCAGCAACAGCAGCTCCTGCCCGACACCTGGGGGCGGGCACCTCAATGGGTACCCGGTGCCTCCCTACGCCTTCTTCTTCCCCCCTATGCTGGGTGGACTCTCCCCGCCAGGCGCTCTGACCACTCTCCAGCACCAGCTTCCAGTTAGTGGATATAGCACACCATCCCCAGCCACCATTGAGACCCAGAGCAGCAGTTCTGAAGAGATAGTGCCCAGCCCTCCCTCGCCACCCCCTCTACCCCGCATCTACAAGCCTTGCTTTGTCTGTCAGGACAAGTCCTCAGGCTACCACTATGGGGTCAGCGCCTGTGAGGGCTGCAAGGGCTTCTTCCGCCGCAGCATCCAGAAGAACATGGTGTACACGTGTCACCGGGACAAGAACTGCATCATCAAC…	1313	50769.4	69931.5	202	-179	RQAAVAPASAPAPTEAARPPTPRDRPRHMDTALALRPGFSLPFYRPCDPAPALPPPALPGSTGDLPWGTGREEAATPWTEAWALSGLPAPTAWADVRGRGQELSEAPGPGSQDGSWGPRVHQDTPLPSSPHLHHQQTPGLGSPILRTHKPLLPSWGTSTSPLPRLVTEGVGQGRGVPPVHTLPYQPQVLILAGFVFILIFLF	84	89	CCCCCC	1281	1286	GGGGGG	1288	1293	GGGGGG	1313	1319	CCCCCCC
RARA	67459914	CCCCCCC	7	1	-1	ATGTACGAGAGTGTAGAAGTGGGGGGTCCCACCCCTAATCCCTTCCTAGTGGTGGATTTTTATAACCAGAACCGGGCCTGTTTGCTCCCAGAGAAGGGGCTCCCCGCCCCGGGTCCGTACTCCACCCCGCTCCGGACTCCGCTTTGGAATGGCTCAAACCACTCCATTGAGACCCAGAGCAGCAGTTCTGAAGAGATAGTGCCCAGCCCTCCCTCGCCACCCCCTCTACCCCGCATCTACAAGCCTTGCTTTGTCTGTCAGGACAAGTCCTCAGGCTACCACTATGGGGTCAGCGCCTGTGAGGGCTGCAAGGGCTTCTTCCGCCGCAGCATCCAGAAGAACATGGTGTACACGTGTCACCGGGACAAGAACTGCATCATCAACAAGGTGACCCGGAAC…	ATGTACGAGAGTGTAGAAGTGGGGGGTCCCACCCCTAATCCCTTCCTAGTGGTGGATTTTTATAACCAGAACCGGGCCTGTTTGCTCCCAGAGAAGGGGCTCCCCGCCCCGGGTCCGTACTCCACCCCGCTCCGGACTCCGCTTTGGAATGGCTCAAACCACTCCATTGAGACCCAGAGCAGCAGTTCTGAAGAGATAGTGCCCAGCCCTCCCTCGCCACCCCCTCTACCCCGCATCTACAAGCCTTGCTTTGTCTGTCAGGACAAGTCCTCAGGCTACCACTATGGGGTCAGCGCCTGTGAGGGCTGCAAGGGCTTCTTCCGCCGCAGCATCCAGAAGAACATGGTGTACACGTGTCACCGGGACAAGAACTGCATCATCAACAAGGTGACCCGGAAC…	1298	50740.3	69902.5	202	-179	RQAAVAPASAPAPTEAARPPTPRDRPRHMDTALALRPGFSLPFYRPCDPAPALPPPALPGSTGDLPWGTGREEAATPWTEAWALSGLPAPTAWADVRGRGQELSEAPGPGSQDGSWGPRVHQDTPLPSSPHLHHQQTPGLGSPILRTHKPLLPSWGTSTSPLPRLVTEGVGQGRGVPPVHTLPYQPQVLILAGFVFILIFLF	21	26	GGGGGG	1266	1271	GGGGGG	1273	1278	GGGGGG	1298	1304	CCCCCCC
LOC100287455	239742692	AAAAAAA	7	1	-1	ATGTCGCACACCTGTTGTCAGGTGACACTGCCAGCAGCATCCTGCACACTCACCTCCCCACTCCACCCCACCCCCAGCGAGGCTCTTTCCTGCTGGCCTTCTCCACCCGGGGAAGCCTACAGCCTTCCGGAGTTACCTTTTAAAAAAAGCAAACCCTTCCTACCACAAAGCAAACAAAAGGCTGATACCGAGACAATCGGGAGCAGCGGGGGTTCCCGTGGCCCCTCTCCAGCCCATCCTTGGACCACTCCCCAACCCGGTCCCCCGCACCAGCCCGGCTTCAATCCCGCGAGTAGCCCCCGCCTTCCCCTCCCTGCAGATAGCGAGCCAGACGCCTACACCTCGGCCCCCCGGGGCTCGGGCCCGACTTATTGTGCCGGGGCCGGCAACTCGCGGGCC…	ATGTCGCACACCTGTTGTCAGGTGACACTGCCAGCAGCATCCTGCACACTCACCTCCCCACTCCACCCCACCCCCAGCGAGGCTCTTTCCTGCTGGCCTTCTCCACCCGGGGAAGCCTACAGCCTTCCGGAGTTACCTTTTAAAAAAGCAAACCCTTCCTACCACAAAGCAAACAAAAGGCTGATACCGAGACAATCGGGAGCAGCGGGGGTTCCCGTGGCCCCTCTCCAGCCCATCCTTGGACCACTCCCCAACCCGGTCCCCCGCACCAGCCCGGCTTCAATCCCGCGAGTAGCCCCCGCCTTCCCCTCCCTGCAGATAGCGAGCCAGACGCCTACACCTCGGCCCCCCGGGGCTCGGGCCCGACTTATTGTGCCGGGGCCGGCAACTCGCGGGCCG…	142	36979.7	25546.9	201	105	ANPSYHKANKRLIPRQSGAAGVPVAPLQPILGPLPNPVPRTSPASIPRVAPAFPSLQIASQTPTPRPPGARARLIVPGPATRGPAGASPSTTLLTAAPGCPGPDCLASAAGPPAASGLARNPARPDKAWEDVVHARGPGVGHTEPGGPSPARTTPVRARPGRSRAPAAGPERRGQGVRQGGPRGTYAAARWRRRQLQGVSA	142	148	AAAAAAA	347	352	CCCCCC
EGR1	4503493	CCCCCCC	7	1	-1	ATGGCCGCGGCCAAGGCCGAGATGCAGCTGATGTCCCCGCTGCAGATCTCTGACCCGTTCGGATCCTTTCCTCACTCGCCCACCATGGACAACTACCCTAAGCTGGAGGAGATGATGCTGCTGAGCAACGGGGCTCCCCAGTTCCTCGGCGCCGCCGGGGCCCCAGAGGGCAGCGGCAGCAACAGCAGCAGCAGCAGCAGCGGGGGCGGTGGAGGCGGCGGGGGCGGCAGCAACAGCAGCAGCAGCAGCAGCACCTTCAACCCTCAGGCGGACACGGGCGAGCAGCCCTACGAGCACCTGACCGCAGAGTCTTTTCCTGACATCTCTCTGAACAACGAGAAGGTGCTGGTGGAGACCAGTTACCCCAGCCAAACCACTCGACTGCCCCCCATCACCTAT…	ATGGCCGCGGCCAAGGCCGAGATGCAGCTGATGTCCCCGCTGCAGATCTCTGACCCGTTCGGATCCTTTCCTCACTCGCCCACCATGGACAACTACCCTAAGCTGGAGGAGATGATGCTGCTGAGCAACGGGGCTCCCCAGTTCCTCGGCGCCGCCGGGGCCCCAGAGGGCAGCGGCAGCAACAGCAGCAGCAGCAGCAGCGGGGGCGGTGGAGGCGGCGGGGGCGGCAGCAACAGCAGCAGCAGCAGCAGCACCTTCAACCCTCAGGCGGACACGGGCGAGCAGCCCTACGAGCACCTGACCGCAGAGTCTTTTCCTGACATCTCTCTGAACAACGAGAAGGTGCTGGTGGAGACCAGTTACCCCAGCCAAACCACTCGACTGCCCCCCATCACCTAT…	994	57504	55221.4	197	13	TNALTLAQWSPVIAASPAPTSSPATSASTQARSPSSAASACATSAAATTSPPTSAPTQAKSPSPATSVEESLPGAMNARGIPRSTCGRRTRKQTKVLWPLRPPPLSLPTRPRLLPLTRPRLLPLIHPRPPPHTHPLCPPPSPLPAPRPTHPLCTVASPPRRWPPRTPLFPLLSRPRSAASLPQLSPTPSAPPQGFRT	385	390	CCCCCC	994	1000	CCCCCCC	1311	1320	CTCTCTCTCT
LOC100288131	239745016	CCCCCCC	7	1	-1	ATGGGAAAACTTAAAGAGAAAACATGCCAAGCTGAGGGGGCCGACTTGGAGGGGCCCCGAGATCCCGGGGGAGTGCTGCGTTTTGCCGCAGTGGCCTGCAGTGGTCCCACCTGCCCCCCCACCTCTGAGAACGCAGACAGGAGCTGTGGCTGCCCCCCCCCCGCCCCCCCCATCTCCCCAGCTCGCCCCACCAGTTTTCTGCAGGGGCCCGGAAGCTGTTTGCTGCAGCGTAGTGGCCAAGCCCCCTATTTTTTTCTGCCTGACTTCACGACTCCCCAGGCTTCTGCGTGGCCCCTACAAGCTGCCTCTGAGGAGCCACTCTATTACCTGCAAACATTGTCATCCTCGCAGAATCCATTTTGGGGGTTGCAGGCCGGGAAGCATTCAGCCCCTGAGGTG…	ATGGGAAAACTTAAAGAGAAAACATGCCAAGCTGAGGGGGCCGACTTGGAGGGGCCCCGAGATCCCGGGGGAGTGCTGCGTTTTGCCGCAGTGGCCTGCAGTGGTCCCACCTGCCCCCCACCTCTGAGAACGCAGACAGGAGCTGTGGCTGCCCCCCCCCCGCCCCCCCCATCTCCCCAGCTCGCCCCACCAGTTTTCTGCAGGGGCCCGGAAGCTGTTTGCTGCAGCGTAGTGGCCAAGCCCCCTATTTTTTTCTGCCTGACTTCACGACTCCCCAGGCTTCTGCGTGGCCCCTACAAGCTGCCTCTGAGGAGCCACTCTATTACCTGCAAACATTGTCATCCTCGCAGAATCCATTTTGGGGGTTGCAGGCCGGGAAGCATTCAGCCCCTGAGGTGC…	114	33594.1	24248.3	195	82	PLRTQTGAVAAPPPPPPSPQLAPPVFCRGPEAVCCSVVAKPPIFFCLTSRLPRLLRGPYKLPLRSHSITCKHCHPRRIHFGGCRPGSIQPLRCCGRKPAGARGRAGGLRSRSSLGGRGRGPGSGAGAGPAPGAALGFWLRTRKGARARSEGKARAAPGCALRSPPPLPGSCRRRRPPPTTAASQKPARAHGCTLG	114	120	CCCCCCC	153	162	CCCCCCCCCC	164	171	CCCCCCCC	249	255	TTTTTTT
LOC100289268	239741939	CCCCCCC	7	1	-1	ATGAGGTTCCATCCACGGAACCTCACCATGGATACGCTTGTGATCAAGGGCCTGGTCTCCCCTCAAGACACAGTCAGAGATCAGAGGCCACACCATCCTAGCAGTGGAGCAGGACCAGCTGGGACAGGGTCCTTCTGTGACACCTGCTGCATCACCAGCCTATGTGAATGGATTCAGCTGCCAGAACTCACAGACTCCTCCCCTGGTCTCCAGCTCCACGACCCTCAATCTGGAACATCAGCTCCTCCCCCGGGTCTCCAGCTGCATGACCCTCAAACAGGAACATCAGCTCCTCCCCGGGTCTCCAGCTGCACAACTCGCAAACTAGAACATCAGCCCCACTCCGGGTCTCCAGCTGCACCACCCTCTAACTGCAATATCAGCTCCCCCCCAGGTCTC…	ATGAGGTTCCATCCACGGAACCTCACCATGGATACGCTTGTGATCAAGGGCCTGGTCTCCCCTCAAGACACAGTCAGAGATCAGAGGCCACACCATCCTAGCAGTGGAGCAGGACCAGCTGGGACAGGGTCCTTCTGTGACACCTGCTGCATCACCAGCCTATGTGAATGGATTCAGCTGCCAGAACTCACAGACTCCTCCCCTGGTCTCCAGCTCCACGACCCTCAATCTGGAACATCAGCTCCTCCCCCGGGTCTCCAGCTGCATGACCCTCAAACAGGAACATCAGCTCCTCCCCGGGTCTCCAGCTGCACAACTCGCAAACTAGAACATCAGCCCCACTCCGGGTCTCCAGCTGCACCACCCTCTAACTGCAATATCAGCTCCCCCCAGGTCTCC…	386	41640.4	33133.7	188	71	QVSSCMTLKLEHQLPPESPAARPSNWNISSLLGLQLEGPQTGSSAPPRVSSFTALKPKQSPAARPSNGNISSHPGSPAARPSNRNINSPQGLQLHGPQAATSAPRRSPAALPNPQTGISAPPRVSSCMTLKLEHQLPPGLQLSSQGLQLHGPQTGSSASRLSNWNISSPALKLEHQLSPGSPAAGPSN	386	392	CCCCCCC	433	438	CCCCCC	527	532	CCCCCC	654	659	CCCCCC	752	757	CCCCCC	799	804	CCCCCC
BMP1	4502421	CCCCCCC	7	1	-1	ATGCCCGGCGTGGCCCGCCTGCCGCTGCTGCTCGGGCTGCTGCTGCTCCCGCGTCCCGGCCGGCCGCTGGACTTGGCCGACTACACCTATGACCTGGCGGAGGAGGACGACTCGGAGCCCCTCAACTACAAAGACCCCTGCAAGGCGGCTGCCTTTCTTGGGGACATTGCCCTGGACGAAGAGGACCTGAGGGCCTTCCAGGTACAGCAGGCTGTGGATCTCAGACGGCACACAGCTCGTAAGTCCTCCATCAAAGCTGCAGTTCCAGGAAACACTTCTACCCCCAGCTGCCAGAGCACCAACGGGCAGCCTCAGAGGGGAGCCTGTGGGAGATGGAGAGGTAGATCCCGTAGCCGGCGGGCGGCGACGTCCCGACCAGAGCGTGTGTGGCCCGATGGG…	ATGCCCGGCGTGGCCCGCCTGCCGCTGCTGCTCGGGCTGCTGCTGCTCCCGCGTCCCGGCCGGCCGCTGGACTTGGCCGACTACACCTATGACCTGGCGGAGGAGGACGACTCGGAGCCCCTCAACTACAAAGACCCCTGCAAGGCGGCTGCCTTTCTTGGGGACATTGCCCTGGACGAAGAGGACCTGAGGGCCTTCCAGGTACAGCAGGCTGTGGATCTCAGACGGCACACAGCTCGTAAGTCCTCCATCAAAGCTGCAGTTCCAGGAAACACTTCTACCCCCAGCTGCCAGAGCACCAACGGGCAGCCTCAGAGGGGAGCCTGTGGGAGATGGAGAGGTAGATCCCGTAGCCGGCGGGCGGCGACGTCCCGACCAGAGCGTGTGTGGCCCGATGGG…	1833	82896.3	89110.6	187	-70	TRTASGSWWPPPSTASPCSLTSLRQRAMMCASTTSWRCAVDSQLTPSCMASSVVLRSPRSSPPSTTTCAWSSSPTTPCPKRASRPTSSQKRGQLCSPLGDAPTSSNSECRKETGPPSEACQASRTPCYSGTSPWTEWDGGFGAHQPPTSTLPFRPTSLWPDRTGALFSPLCPSADRGPFPVPYPLPF	1833	1839	CCCCCCC	2183	2188	CCCCCC
GPR124	194272183	CCCCCCC	7	1	-1	ATGGGCGCCGGGGGACGCAGGATGCGGGGGGCGCCCGCGCGCCTGCTGCTGCCGCTGCTGCCGTGGCTCCTGCTGCTCCTGGCGCCCGAGGCTCGGGGCGCGCCCGGCTGCCCGCTATCCATCCGCAGCTGCAAGTGCTCGGGGGAGCGGCCCAAGGGGCTGAGCGGCGGCGTCCCTGGCCCGGCTCGGCGGAGGGTGGTGTGCAGCGGCGGGGACCTCCCGGAGCCTCCCGAGCCCGGCCTTCTGCCTAACGGCACCGTTACCCTGCTCTTGAGCAATAACAAGATCACGGGGCTCCGCAATGGCTCCTTCCTGGGACTGTCACTGCTGGAGAAGCTGGACCTGAGGAACAACATCATCAGCACAGTGCAGCCGGGCGCCTTCCTGGGCCTGGGGGAG…	ATGGGCGCCGGGGGACGCAGGATGCGGGGGGCGCCCGCGCGCCTGCTGCTGCCGCTGCTGCCGTGGCTCCTGCTGCTCCTGGCGCCCGAGGCTCGGGGCGCGCCCGGCTGCCCGCTATCCATCCGCAGCTGCAAGTGCTCGGGGGAGCGGCCCAAGGGGCTGAGCGGCGGCGTCCCTGGCCCGGCTCGGCGGAGGGTGGTGTGCAGCGGCGGGGACCTCCCGGAGCCTCCCGAGCCCGGCCTTCTGCCTAACGGCACCGTTACCCTGCTCTTGAGCAATAACAAGATCACGGGGCTCCGCAATGGCTCCTTCCTGGGACTGTCACTGCTGGAGAAGCTGGACCTGAGGAACAACATCATCAGCACAGTGCAGCCGGGCGCCTTCCTGGGCCTGGGGGAG…	3339	142642	139477	186	37	PSSPPQAAAAAIRWLWAPASSPTCSWPRVRCARRGRRPAGKESRSRRAPGETSPTATPTTCTTGVGRTRAGPRDTARGRPAARTGSRPCAGARRGRWSCCPARAAVCTTAPPTATWAAAATARAPACSWKASPCSRRPRAATPAPRRFLRRAGQASAAAPAATVSRAAARWRRRAIAARTRSTPPA	26	31	GGGGGG	1567	1573	GGGGGGG	1737	1742	CCCCCC	2286	2291	GGGGGG	2469	2474	GGGGGG	3252	3257	CCCCCC	3272	3277	CCCCCC	3339	3345	CCCCCCC	3921	3926	GGGGGG	736	744	CACACACAC
BARHL1	14149728	CCCCCCC	7	1	-1	ATGGAAGGCTCCAATGGCTTTGGGATCGACTCCATTCTCTCCCACCGCGCGGGCAGCCCCGCCCTTCCCAAGGGGGACCCCTTGCTCGGGGACTGCCGTTCGCCCCTGGAGCTGAGTCCACGCTCAGAGAGCAGCAGCGACTGCTCTTCGCCAGCCTCTCCAGGAAGGGACTGTTTGGAGACGGGGACCCCACGGCCTGGCGGGGCATCCGGCCCAGGTTTGGACTCCCACCTGCAGCCCGGGCAGCTCTCAGCCCCGGCCCAGTCGCGCACCGTCACCTCCTCCTTTCTGATCAGGGACATCCTTGCCGACTGCAAACCACTCGCGGCCTGTGCACCCTACTCTAGCAGCGGGCAGCCGGCAGCCCCTGAGCCTGGGGGCCGCCTTGCGGCCAAGGCC…	ATGGAAGGCTCCAATGGCTTTGGGATCGACTCCATTCTCTCCCACCGCGCGGGCAGCCCCGCCCTTCCCAAGGGGGACCCCTTGCTCGGGGACTGCCGTTCGCCCCTGGAGCTGAGTCCACGCTCAGAGAGCAGCAGCGACTGCTCTTCGCCAGCCTCTCCAGGAAGGGACTGTTTGGAGACGGGGACCCCACGGCCTGGCGGGGCATCCGGCCCAGGTTTGGACTCCCACCTGCAGCCCGGGCAGCTCTCAGCCCCGGCCCAGTCGCGCACCGTCACCTCCTCCTTTCTGATCAGGGACATCCTTGCCGACTGCAAACCACTCGCGGCCTGTGCACCCTACTCTAGCAGCGGGCAGCCGGCAGCCCCTGAGCCTGGGGGCCGCCTTGCGGCCAAGGCC…	940	35072.8	52419.7	183	-171	WPASSHAPRSLGEAPVGSGASSRGLGVAPSARLSEGAGSTPFPGRGPCPALPGAPAQCPPKGQMPSPLRPGPRTASPQPPSASSLAAALSGSHPHPPGVHTRLCHSPPPASAGSPRQPLSPQERVRLIPRLRSLPRPFYAPGGEQPLSPRPRQGEKGSAEPRLPTPRAPGPAAELYIPCAKCI	940	946	CCCCCCC
ZNF429	116256455	AAAAAAA	7	1	-1	ATGGGACCATTGACATTTACAGATGTGGCCATAGAATTCTCTCTGGAGGAGTGGCAGTGCCTGGACACAGCACAACAGAACTTATATAGAAATGTGATGTTAGAGAACTACAGAAACTTGGTCTTCCTGGGTATTGCTGTTTCTAAGCCAGACCTAATCACTTGTCTAGAGAAAGAAAAAGAACCCTGCAAGATGAAGCGACATGAAATGGTGGATGAACCCCCAGTTGTGTGTTCTCATTTTGCTGAAGACTTTTGGCCAGAGCAAGACATAAAAGATTCTTTCCAAAAAGTGACACTGAGGAGATATGATAAACGTGGACATGAGAACTTACAATTAAGAAAAGGCTATAAAACTGTAGGTGATTGTAAGCTATACAAAGGAGGTTATAATGGACTT…	ATGGGACCATTGACATTTACAGATGTGGCCATAGAATTCTCTCTGGAGGAGTGGCAGTGCCTGGACACAGCACAACAGAACTTATATAGAAATGTGATGTTAGAGAACTACAGAAACTTGGTCTTCCTGGGTATTGCTGTTTCTAAGCCAGACCTAATCACTTGTCTAGAGAAAGAAAAAGAACCCTGCAAGATGAAGCGACATGAAATGGTGGATGAACCCCCAGTTGTGTGTTCTCATTTTGCTGAAGACTTTTGGCCAGAGCAAGACATAAAAGATTCTTTCCAAAAAGTGACACTGAGGAGATATGATAAACGTGGACATGAGAACTTACAATTAAGAAAAGGCTATAAAACTGTAGGTGATTGTAAGCTATACAAAGGAGGTTATAATGGACTT…	1498	78149.6	79224.9	181	-8	FIVERNPTNVKNVAKLLSCPQDLLNIRKFILERNLTNVKNVAKLLTGPQDLLNIRKFILERNPTNVNNVTKLLPTPQTLVVIRKFIVERNPTNVKNVAKLLIGPQDLLNIRKFILERNLTNVKNVPKLLPGLQDLLNIRKFIGWVWWLMPVIPALWEAEVGGSRGQEIETVLANMVKPRLY	526	531	AAAAAA	1162	1168	AAAAAAA	1498	1504	AAAAAAA	443	450	ATATATAT
LGI4	21281673	GGGGGGG	7	1	-1	ATGGGAGGGGCAGGCATTCTGCTGCTGCTGCTGGCTGGGGCGGGGGTGGTGGTGGCCTGGAGACCCCCAAAGGGAAAGTGTCCCCTGCGCTGCTCCTGCTCTAAAGACAGCGCCCTGTGTGAGGGCTCCCCGGACCTGCCCGTCAGCTTCTCTCCGACCCTGCTGTCACTCTCACTCGTCAGGACGGGAGTCACCCAGCTGAAGGCCGGCAGCTTCCTGAGAATTCCGTCTCTGCACCTGCTCCTCTTCACCTCCAACTCCTTCTCCGTGATTGAGGACGATGCATTTGCGGGCCTGTCCCACCTGCAGTACCTCTTCATCGAGGACAATGAGATTGGCTCCATCTCTAAGAATGCCCTCAGAGGACTTCGCTCGCTTACACACCTAAGCCTGGCCAAT…	ATGGGAGGGGCAGGCATTCTGCTGCTGCTGCTGGCTGGGGCGGGGGTGGTGGTGGCCTGGAGACCCCCAAAGGGAAAGTGTCCCCTGCGCTGCTCCTGCTCTAAAGACAGCGCCCTGTGTGAGGGCTCCCCGGACCTGCCCGTCAGCTTCTCTCCGACCCTGCTGTCACTCTCACTCGTCAGGACGGGAGTCACCCAGCTGAAGGCCGGCAGCTTCCTGAGAATTCCGTCTCTGCACCTGCTCCTCTTCACCTCCAACTCCTTCTCCGTGATTGAGGACGATGCATTTGCGGGCCTGTCCCACCTGCAGTACCTCTTCATCGAGGACAATGAGATTGGCTCCATCTCTAAGAATGCCCTCAGAGGACTTCGCTCGCTTACACACCTAAGCCTGGCCAAT…	863	59139.1	50097.8	179	69	AHSCGPGPVPACAWPQRRPWPRGGCCGPMTPSSCGWKGNPASWWPMPPRRAAPRCCAATGPAFTRTRACTPGTGTRTLRPWSWTAGPTCCWPRLPSGPCSSTGPVAASRDAQTSPRPRMSMPHATSRLVGTCSCASHATLGTPWSCAGTAPCFVCCSNFPRAVPTSSSHCSSPGTSWPS	863	869	GGGGGGG	1502	1507	CCCCCC
GAL3ST4	31542835	TTTTTTT	7	1	-1	ATGGGCCCTCTCTCTCCTGCCAGGACGCTGCGGCTCTGGGGACCTCGGAGCCTGGGGGTGGCTCTGGGAGTCTTCATGACCATTGGCTTTGCACTCCAGCTCTTGGGAGGGCCCTTCCAGAGGAGGCTACCTGGGCTACAGCTCCGACAGCCCTCGGCCCCATCCCTACGACCAGCCCTTCCGTCCTGCCCACCCCGGCAGCGACTGGTGTTCCTGAAGACACATAAATCCGGGAGCAGCTCTGTGCTGAGCCTGCTTCACCGCTATGGGGACCAGCACGGGCTGCGCTTCGCCCTCCCTGCCCGCTACCAGTTTGGCTACCCAAAGCTCTTCCAGGCCTCTAGGGTAAAAGGCTACCGCCCACAGGGTGGAGGCACCCAGCTCCCCTTCCACATCCTC…	ATGGGCCCTCTCTCTCCTGCCAGGACGCTGCGGCTCTGGGGACCTCGGAGCCTGGGGGTGGCTCTGGGAGTCTTCATGACCATTGGCTTTGCACTCCAGCTCTTGGGAGGGCCCTTCCAGAGGAGGCTACCTGGGCTACAGCTCCGACAGCCCTCGGCCCCATCCCTACGACCAGCCCTTCCGTCCTGCCCACCCCGGCAGCGACTGGTGTTCCTGAAGACACATAAATCCGGGAGCAGCTCTGTGCTGAGCCTGCTTCACCGCTATGGGGACCAGCACGGGCTGCGCTTCGCCCTCCCTGCCCGCTACCAGTTTGGCTACCCAAAGCTCTTCCAGGCCTCTAGGGTAAAAGGCTACCGCCCACAGGGTGGAGGCACCCAGCTCCCCTTCCACATCCTC…	460	54163.9	35736.6	166	165	PLSETQRLWLALPSPTINPPHQPSASHHLWLPSWPILEASTGLGPVGTTTLATYYGLTLACPFPQRRGPREGIFIPPETPTPHSCRSCLLVLALEPKPSIPMPSSILFPLLLIIAARYQALPLSIWGLHPSSSGVWHGWTLSLTWSWWLSTSMSHWFCWQMPCAGV	460	466	TTTTTTT	691	696	CCCCCC	708	713	CCCCCC	1410	1415	CCCCCC	8	16	CTCTCTCTC
ZNF624	172072608	AAAAAAA	7	1	-1	ATGTCTTTGCAAGACTCCACTCTTTCCAGAGAGGGGAAACCAGAGGGAGAGATTATGGCTGCTGTGTTTTTCTCAGTTGGACGCCTGAGCCCTGAAGTTACCCAGCCAGATGAAGATCTTCACCTTCAGGCAGAAGAAACACAATTGGTAAAGGAATCGGTGACATTTAAGGATGTGGCTATAGACTTCACATTGGAGGAGTGGAGGTTGATGGACCCTACACAGAGGAACCTGCACAAGGATGTGATGCTAGAGAATTACAGGAATCTGGTCTCCCTGGGGCTTGCAGTTTCCAAACCAGACATGATATCTCATTTGGAGAATGGGAAAGGACCATGGGTGACGGTGAGAGAAATTTCAAGAATTCCCTATCCTGACATGGAGCCCAAACCTGCAACC…	ATGTCTTTGCAAGACTCCACTCTTTCCAGAGAGGGGAAACCAGAGGGAGAGATTATGGCTGCTGTGTTTTTCTCAGTTGGACGCCTGAGCCCTGAAGTTACCCAGCCAGATGAAGATCTTCACCTTCAGGCAGAAGAAACACAATTGGTAAAGGAATCGGTGACATTTAAGGATGTGGCTATAGACTTCACATTGGAGGAGTGGAGGTTGATGGACCCTACACAGAGGAACCTGCACAAGGATGTGATGCTAGAGAATTACAGGAATCTGGTCTCCCTGGGGCTTGCAGTTTCCAAACCAGACATGATATCTCATTTGGAGAATGGGAAAGGACCATGGGTGACGGTGAGAGAAATTTCAAGAATTCCCTATCCTGACATGGAGCCCAAACCTGCAACC…	967	99925.2	56300.2	166	375	STLEKNPINVMNVERPSLLLHHLWYIREFTLKRNLISVMCVGNLLASVPVLISTREFKLERNPINVVNAGKLLVINQNLQDIRKLTMVRNPTNVMIVGKPLGTSHILVYIRRPTLKRNHISATSVGSLLRIPQFLMCIRGFILERNLLDVTNVEKPIEVIQALSYI	799	804	AAAAAA	967	973	AAAAAAA	1089	1096	TGTGTGTG	2317	2324	ACACACAC
BMP1	5902808	CCCCCCC	7	1	-1	ATGCCCGGCGTGGCCCGCCTGCCGCTGCTGCTCGGGCTGCTGCTGCTCCCGCGTCCCGGCCGGCCGCTGGACTTGGCCGACTACACCTATGACCTGGCGGAGGAGGACGACTCGGAGCCCCTCAACTACAAAGACCCCTGCAAGGCGGCTGCCTTTCTTGGGGACATTGCCCTGGACGAAGAGGACCTGAGGGCCTTCCAGGTACAGCAGGCTGTGGATCTCAGACGGCACACAGCTCGTAAGTCCTCCATCAAAGCTGCAGTTCCAGGAAACACTTCTACCCCCAGCTGCCAGAGCACCAACGGGCAGCCTCAGAGGGGAGCCTGTGGGAGATGGAGAGGTAGATCCCGTAGCCGGCGGGCGGCGACGTCCCGACCAGAGCGTGTGTGGCCCGATGGG…	ATGCCCGGCGTGGCCCGCCTGCCGCTGCTGCTCGGGCTGCTGCTGCTCCCGCGTCCCGGCCGGCCGCTGGACTTGGCCGACTACACCTATGACCTGGCGGAGGAGGACGACTCGGAGCCCCTCAACTACAAAGACCCCTGCAAGGCGGCTGCCTTTCTTGGGGACATTGCCCTGGACGAAGAGGACCTGAGGGCCTTCCAGGTACAGCAGGCTGTGGATCTCAGACGGCACACAGCTCGTAAGTCCTCCATCAAAGCTGCAGTTCCAGGAAACACTTCTACCCCCAGCTGCCAGAGCACCAACGGGCAGCCTCAGAGGGGAGCCTGTGGGAGATGGAGAGGTAGATCCCGTAGCCGGCGGGCGGCGACGTCCCGACCAGAGCGTGTGTGGCCCGATGGG…	1833	92650.9	87068.6	164	46	TRTASGSWWPPPSTASPCSLTSLRQRAMMCASTTSWRCAVDSQLTPSCMASSVVLRSPRSSPPSTTTCAWSSSPTTPCPKRASRPTSSQSWRGQGTDTHIYQAWSYCSAPMPWSTLCPPHPQPCTETHTPTRTHMCTHIAPSHKKPAEDPHWGHRGSALRARGI	1833	1839	CCCCCCC	2342	2347	CCCCCC	2219	2226	ACACACAC	2236	2243	CACACACA	2248	2255	CACACACA
C8orf80	149944486	CCCCCCC	7	1	-1	ATGGCAGAAACGAAGGATGTTTTTGGCCAGGAACCGCATCCAGTTGAAGATGATTTATATAAAGAACGAACGAGAAAAAGAAGGAAATCAGATCGAGACCAGCGGTTCCGAGCATTTCCCTCCATGGAGCAGAGTGCTCTTAAGGAATATGAAAAATTGGAATCACGGACCAGAAGGGTTTTGAGCAACACTTATCAGAAACTTATTCAGTCTGTCTTCCTGGATGACAGCATCCCTAATGGAGTCAAGTATCTCATAAATAGGCTTCTTGCCTTGATTGAAAAGCCGACAGTGGACCCAATCTACATTGCATTATTTGGAAGCACTGGGGCTGGGAAGAGCTCCCTGATCAATGCCATCATCCAGCAAGCAATGTTTCTACCAGTGTCTGGAGAAAGC…	ATGGCAGAAACGAAGGATGTTTTTGGCCAGGAACCGCATCCAGTTGAAGATGATTTATATAAAGAACGAACGAGAAAAAGAAGGAAATCAGATCGAGACCAGCGGTTCCGAGCATTTCCCTCCATGGAGCAGAGTGCTCTTAAGGAATATGAAAAATTGGAATCACGGACCAGAAGGGTTTTGAGCAACACTTATCAGAAACTTATTCAGTCTGTCTTCCTGGATGACAGCATCCCTAATGGAGTCAAGTATCTCATAAATAGGCTTCTTGCCTTGATTGAAAAGCCGACAGTGGACCCAATCTACATTGCATTATTTGGAAGCACTGGGGCTGGGAAGAGCTCCCTGATCAATGCCATCATCCAGCAAGCAATGTTTCTACCAGTGTCTGGAGAAAGC…	2370	91128.5	108689	158	-155	HHCNSWGLVPMDEKSAQSQRIRITFFVLKRQDLSTSVAQAGVQWHHHSSLQPRTPRLKRSSSLSLQSSWGYRYRPPHLGNFFFFFFETESRCVTQAGMQWCNLGSLQPPPPGFKKFSASASQVAGIIGDCHHTRLIFIFLVETGFHHLGQAGPELLTS	976	981	GGGGGG	1885	1892	AAAAAAAA	2038	2043	AAAAAA	2370	2376	CCCCCCC
IRX3	39930459	GGGGGGG	7	1	-1	ATGTCCTTCCCCCAGCTGGGATACCAATACATCCGCCCGCTTTACCCGTCCGAGCGCCCGGGGGCCGCTGGCGGCAGCGGCGGCAGCGCGGGGGCCCGGGGCGGCCTGGGTGCCGGAGCCTCGGAGCTGAACGCCTCGGGGTCCCTGTCCAACGTGCTCTCGTCCGTGTACGGGGCGCCCTACGCCGCGGCCGCTGCGGCCGCCGCCGCCCAAGGCTACGGCGCCTTCCTGCCCTACGCCGCGGAGCTGCCCATCTTCCCGCAGCTGGGCGCGCAGTATGAGCTGAAGGACAGCCCCGGGGTGCAGCATCCGGCCGCGGCTGCCGCGTTTCCGCACCCGCACCCCGCCTTCTACCCGTATGGCCAGTACCAGTTCGGGGACCCGTCCCGTCCCAAGAAC…	ATGTCCTTCCCCCAGCTGGGATACCAATACATCCGCCCGCTTTACCCGTCCGAGCGCCCGGGGGCCGCTGGCGGCAGCGGCGGCAGCGCGGGGGCCCGGGGCGGCCTGGGTGCCGGAGCCTCGGAGCTGAACGCCTCGGGGTCCCTGTCCAACGTGCTCTCGTCCGTGTACGGGGCGCCCTACGCCGCGGCCGCTGCGGCCGCCGCCGCCCAAGGCTACGGCGCCTTCCTGCCCTACGCCGCGGAGCTGCCCATCTTCCCGCAGCTGGGCGCGCAGTATGAGCTGAAGGACAGCCCCGGGGTGCAGCATCCGGCCGCGGCTGCCGCGTTTCCGCACCCGCACCCCGCCTTCTACCCGTATGGCCAGTACCAGTTCGGGGACCCGTCCCGTCCCAAGAAC…	1107	52116.2	56196.2	150	-20	LHRGQRSRLPPCSSLRPPPPPPLTDWSQRRWASSRLGPTGRFQAHRPAPACTRSPCWALPLRTCWDFPEPRATRLPPPPSLGQRSPKAEQIAVVPWKWRKSYSRQLSSPCPGGPRTIWTPPWSYRLSPHPSSLKKTKKQKKLFLIVVIIV	700	706	GGGGGGG	720	725	GGGGGG	979	984	CCCCCC	1107	1113	GGGGGGG
LOC100288131	239745016	TTTTTTT	7	1	-1	ATGGGAAAACTTAAAGAGAAAACATGCCAAGCTGAGGGGGCCGACTTGGAGGGGCCCCGAGATCCCGGGGGAGTGCTGCGTTTTGCCGCAGTGGCCTGCAGTGGTCCCACCTGCCCCCCCACCTCTGAGAACGCAGACAGGAGCTGTGGCTGCCCCCCCCCCGCCCCCCCCATCTCCCCAGCTCGCCCCACCAGTTTTCTGCAGGGGCCCGGAAGCTGTTTGCTGCAGCGTAGTGGCCAAGCCCCCTATTTTTTTCTGCCTGACTTCACGACTCCCCAGGCTTCTGCGTGGCCCCTACAAGCTGCCTCTGAGGAGCCACTCTATTACCTGCAAACATTGTCATCCTCGCAGAATCCATTTTGGGGGTTGCAGGCCGGGAAGCATTCAGCCCCTGAGGTG…	ATGGGAAAACTTAAAGAGAAAACATGCCAAGCTGAGGGGGCCGACTTGGAGGGGCCCCGAGATCCCGGGGGAGTGCTGCGTTTTGCCGCAGTGGCCTGCAGTGGTCCCACCTGCCCCCCCACCTCTGAGAACGCAGACAGGAGCTGTGGCTGCCCCCCCCCCGCCCCCCCCATCTCCCCAGCTCGCCCCACCAGTTTTCTGCAGGGGCCCGGAAGCTGTTTGCTGCAGCGTAGTGGCCAAGCCCCCTATTTTTTCTGCCTGACTTCACGACTCCCCAGGCTTCTGCGTGGCCCCTACAAGCTGCCTCTGAGGAGCCACTCTATTACCTGCAAACATTGTCATCCTCGCAGAATCCATTTTGGGGGTTGCAGGCCGGGAAGCATTCAGCCCCTGAGGTGC…	249	33594.1	24346.1	150	82	CLTSRLPRLLRGPYKLPLRSHSITCKHCHPRRIHFGGCRPGSIQPLRCCGRKPAGARGRAGGLRSRSSLGGRGRGPGSGAGAGPAPGAALGFWLRTRKGARARSEGKARAAPGCALRSPPPLPGSCRRRRPPPTTAASQKPARAHGCTLG	114	120	CCCCCCC	153	162	CCCCCCCCCC	164	171	CCCCCCCC	249	255	TTTTTTT
PCDH8	6631102	GGGGGGG	7	1	-1	ATGAGTCCTGTGAGGCGTTGGGGCAGCCCCTGCCTTTTCCCCTTGCAGCTCTTCAGCCTCTGCTGGGTGCTCTCAGTGGCCCAGAGCAAAACAGTCCGATACAGCACCTTCGAGGAGGATGCCCCCGGCACGGTCATCGGGACCCTGGCCGAGGACCTGCATATGAAAGTATCGGGTGACACAAGCTTCCGCCTGATGAAGCAATTCAACAGCTCTCTGCTCCGGGTGCGCGAAGGCGACGGGCAGCTGACCGTCGGGGACGCCGGCCTGGACCGCGAGCGGCTGTGTGGCCAGGCCCCGCAGTGCGTGCTGGCCTTCGATGTGGTCAGCTTCTCGCAGGAGCAGTTCCGGCTGGTGCACGTGGAGGTAGAGGTGAGGGACGTCAACGACCACGCGCCG…	ATGAGTCCTGTGAGGCGTTGGGGCAGCCCCTGCCTTTTCCCCTTGCAGCTCTTCAGCCTCTGCTGGGTGCTCTCAGTGGCCCAGAGCAAAACAGTCCGATACAGCACCTTCGAGGAGGATGCCCCCGGCACGGTCATCGGGACCCTGGCCGAGGACCTGCATATGAAAGTATCGGGTGACACAAGCTTCCGCCTGATGAAGCAATTCAACAGCTCTCTGCTCCGGGTGCGCGAAGGCGACGGGCAGCTGACCGTCGGGGACGCCGGCCTGGACCGCGAGCGGCTGTGTGGCCAGGCCCCGCAGTGCGTGCTGGCCTTCGATGTGGTCAGCTTCTCGCAGGAGCAGTTCCGGCTGGTGCACGTGGAGGTAGAGGTGAGGGACGTCAACGACCACGCGCCG…	2350	113013	98713.7	150	135	PSGKSGPGRRAAEPRLPAPRRRPPGEPGPGPTCSTCSPSLAPAKRPLAAPRRTRLRLRSPRPKCRAQRAAAPLGKAPVTSRGSSGSAARTPSPTVPPRVLERSRRPLWRCGKDTPSTPFLAEKQRSSAAKTAVKGTVISTTAIPTSAGTL	2350	2356	GGGGGGG
PNPLA7	148727290	CCCCCCC	7	1	-1	ATGGAGGAAGAGAAAGATGACAGCCCACAGCTGACGGGGATTGCAGTTGGAGCCCTCCTGGCCCTGGCCTTGGTTGGTGTCCTCATCCTTTTCATGTTCAGAAGGCTTAGACAATTTCGACAAGCACAGCCCACTCCTCAGTACCGGTTCCGGAAGAGAGACAAAGTGATGTTTTACGGCCGGAAGATCATGAGGAAGGTGACCACACTCCCCAACACCCTTGTGGAGAACACTGCCCTGCCCCGGCAGCGGGCCAGGAAGAGGACCAAGGTGCTGTCTTTGGCCAAGAGGATTCTGCGTTTCAAGAAGGAATACCCGGCCCTGCAGCCCAAGGAGCCCCCGCCCTCCCTGCTGGAGGCCGACCTCACGGAGTTTGACGTGAAGAATTCTCACCTGCCA…	ATGGAGGAAGAGAAAGATGACAGCCCACAGCTGACGGGGATTGCAGTTGGAGCCCTCCTGGCCCTGGCCTTGGTTGGTGTCCTCATCCTTTTCATGTTCAGAAGGCTTAGACAATTTCGACAAGCACAGCCCACTCCTCAGTACCGGTTCCGGAAGAGAGACAAAGTGATGTTTTACGGCCGGAAGATCATGAGGAAGGTGACCACACTCCCCAACACCCTTGTGGAGAACACTGCCCTGCCCCGGCAGCGGGCCAGGAAGAGGACCAAGGTGCTGTCTTTGGCCAAGAGGATTCTGCGTTTCAAGAAGGAATACCCGGCCCTGCAGCCCAAGGAGCCCCCGCCCTCCCTGCTGGAGGCCGACCTCACGGAGTTTGACGTGAAGAATTCTCACCTGCCA…	3516	145728	145807	147	-4	STATAPWTSASSTRSAKWATSTGARCLTSGAAAACWRRCSATSRGRARSPRVRSSPVPTPPSRTLPKLCLALSPPSPPWWMTNLTTRRSTRRSCWTSPGMHTQTSRAPQPSRAQTWRTSPHCGIDTPVWLSQNCLRAPLTRTGRGLC	3516	3522	CCCCCCC
PNPLA7	148727335	CCCCCCC	7	1	-1	ATGGAGGAAGAGAAAGATGACAGCCCACAGGCTGACTTCTGCCTGGGCACCGCCCTGCACTCTTGGGGACTGTGGTTCACGGAGGAAGGTTCACCGTCCACCATGCTGACGGGGATTGCAGTTGGAGCCCTCCTGGCCCTGGCCTTGGTTGGTGTCCTCATCCTTTTCATGTTCAGAAGGCTTAGACAATTTCGACAAGCACAGCCCACTCCTCAGTACCGGTTCCGGAAGAGAGACAAAGTGATGTTTTACGGCCGGAAGATCATGAGGAAGGTGACCACACTCCCCAACACCCTTGTGGAGAACACTGCCCTGCCCCGGCAGCGGGCCAGGAAGAGGACCAAGGTGCTGTCTTTGGCCAAGAGGATTCTGCGTTTCAAGAAGGAATACCCGGCCCTG…	ATGGAGGAAGAGAAAGATGACAGCCCACAGGCTGACTTCTGCCTGGGCACCGCCCTGCACTCTTGGGGACTGTGGTTCACGGAGGAAGGTTCACCGTCCACCATGCTGACGGGGATTGCAGTTGGAGCCCTCCTGGCCCTGGCCTTGGTTGGTGTCCTCATCCTTTTCATGTTCAGAAGGCTTAGACAATTTCGACAAGCACAGCCCACTCCTCAGTACCGGTTCCGGAAGAGAGACAAAGTGATGTTTTACGGCCGGAAGATCATGAGGAAGGTGACCACACTCCCCAACACCCTTGTGGAGAACACTGCCCTGCCCCGGCAGCGGGCCAGGAAGAGGACCAAGGTGCTGTCTTTGGCCAAGAGGATTCTGCGTTTCAAGAAGGAATACCCGGCCCTG…	3591	148454	148532	147	-4	STATAPWTSASSTRSAKWATSTGARCLTSGAAAACWRRCSATSRGRARSPRVRSSPVPTPPSRTLPKLCLALSPPSPPWWMTNLTTRRSTRRSCWTSPGMHTQTSRAPQPSRAQTWRTSPHCGIDTPVWLSQNCLRAPLTRTGRGLC	3591	3597	CCCCCCC
AOAH	4502115	AAAAAAA	7	1	-1	ATGCAGTCCCCCTGGAAAATCCTTACGGTGGCGCCTCTATTCTTGCTCCTGTCTCTTCAGTCCTCGGCCTCTCCAGCCAACGATGACCAGTCCAGGCCCAGCCTCTCGAATGGGCACACCTGTGTAGGGTGTGTGCTGGTGGTGTCTGTAATAGAACAGCTTGCTCAAGTTCACAACTCGACGGTCCAGGCCTCGATGGAGAGACTGTGCAGCTACCTGCCTGAAAAACTGTTCTTGAAAACCACCTGCTATTTAGTCATTGACAAGTTTGGATCAGACATCATAAAACTGCTTAGCGCAGATATGAATGCTGATGTGGTATGTCACACTCTGGAGTTTTGTAAACAGAACACTGGCCAACCATTGTGTCATCTCTACCCTCTTCCCAAGGAGACATGG…	ATGCAGTCCCCCTGGAAAATCCTTACGGTGGCGCCTCTATTCTTGCTCCTGTCTCTTCAGTCCTCGGCCTCTCCAGCCAACGATGACCAGTCCAGGCCCAGCCTCTCGAATGGGCACACCTGTGTAGGGTGTGTGCTGGTGGTGTCTGTAATAGAACAGCTTGCTCAAGTTCACAACTCGACGGTCCAGGCCTCGATGGAGAGACTGTGCAGCTACCTGCCTGAAAAACTGTTCTTGAAAACCACCTGCTATTTAGTCATTGACAAGTTTGGATCAGACATCATAAAACTGCTTAGCGCAGATATGAATGCTGATGTGGTATGTCACACTCTGGAGTTTTGTAAACAGAACACTGGCCAACCATTGTGTCATCTCTACCCTCTTCCCAAGGAGACATGG…	1453	65102.2	69811.3	137	-48	LQPVRNLQTSIFSTWILPSMKSYRSGRREADSPGSSSSPWMDSTPTRWLCCCWRIISGKRCSSSGPKSWERRIRSTPRLNRCLETKAGTEPLRSMHPWGAQGGRGLGKLIPQPYGGCHVTGPKDSSSAASLQMSFSQ	1453	1459	AAAAAAA	1422	1429	AGAGAGAG
GCET2	22749537	AAAAAAA	7	1	-1	ATGGGAAATTCTCTGCTGAGAGAAAACAGGCGGCAGCAGAACACTCAAGAGATGCCTTGGAATGTGAGAATGCAAAGCCCCAAACAGAGAACATCCAGATGCTGGGATCACCATATCGCTGAAGGGTGTTTCTGCCTTCCATGGAAAAAAATACTCATTTTTGAAAAGAGGCAAGATTCCCAAAACGAAAATGAAAGAATGTCATCTACTCCCATCCAGGACAATGTTGACCAGACCTACTCAGAGGAGCTGTGCTATACCCTCATCAATCATCGGGTTCTCTGTACAAGGCCATCAGGGAACTCTGCTGAAGAGTACTATGAGAATGTTCCCTGCAAAGCTGAGAGACCCAGAGAGTCCTTGGGAGGAACTGAGACTGAGTATTCACTTCTACATATG…	ATGGGAAATTCTCTGCTGAGAGAAAACAGGCGGCAGCAGAACACTCAAGAGATGCCTTGGAATGTGAGAATGCAAAGCCCCAAACAGAGAACATCCAGATGCTGGGATCACCATATCGCTGAAGGGTGTTTCTGCCTTCCATGGAAAAAATACTCATTTTTGAAAAGAGGCAAGATTCCCAAAACGAAAATGAAAGAATGTCATCTACTCCCATCCAGGACAATGTTGACCAGACCTACTCAGAGGAGCTGTGCTATACCCTCATCAATCATCGGGTTCTCTGTACAAGGCCATCAGGGAACTCTGCTGAAGAGTACTATGAGAATGTTCCCTGCAAAGCTGAGAGACCCAGAGAGTCCTTGGGAGGAACTGAGACTGAGTATTCACTTCTACATATGC…	145	21004.7	21778.8	137	-9	YSFLKRGKIPKTKMKECHLLPSRTMLTRPTQRSCAIPSSIIGFSVQGHQGTLLKSTMRMFPAKLRDPESPWEELRLSIHFYICLLQTPGMPDPQKMNMNFSCLTESPLTFCNSHVHLWPLLRLSFPIYSEVAGLAFV	145	151	AAAAAAA
C7orf50	14150149	CCCCCCC	7	1	-1	ATGGCAAAACAGAAGAGAAAAGTTCCTGAAGTGACAGAGAAAAAGAACAAAAAGCTGAAGAAGGCGTCAGCAGAGGGGCCACTGCTGGGCCCTGAGGCTGCACCAAGTGGCGAAGGAGCCGGCTCCAAGGGCGAAGCTGTGCTCAGGCCCGGGCTGGACGCAGAGCCAGAGCTGTCCCCAGAGGAGCAGAGGGTCCTGGAAAGGAAGCTGAAAAAGGAACGGAAGAAAGAGGAGAGGCAGCGTCTGCGGGAGGCAGGCCTTGTGGCCCAGCACCCGCCTGCCAGGCGCTCGGGGGCCGAACTGGCCCTGGACTACCTCTGCAGATGGGCCCAAAAGCACAAGAACTGGAGGTTTCAGAAGACGAGGCAGACGTGGCTCCTGCTGCACATGTATGACAGT…	ATGGCAAAACAGAAGAGAAAAGTTCCTGAAGTGACAGAGAAAAAGAACAAAAAGCTGAAGAAGGCGTCAGCAGAGGGGCCACTGCTGGGCCCTGAGGCTGCACCAAGTGGCGAAGGAGCCGGCTCCAAGGGCGAAGCTGTGCTCAGGCCCGGGCTGGACGCAGAGCCAGAGCTGTCCCCAGAGGAGCAGAGGGTCCTGGAAAGGAAGCTGAAAAAGGAACGGAAGAAAGAGGAGAGGCAGCGTCTGCGGGAGGCAGGCCTTGTGGCCCAGCACCCGCCTGCCAGGCGCTCGGGGGCCGAACTGGCCCTGGACTACCTCTGCAGATGGGCCCAAAAGCACAAGAACTGGAGGTTTCAGAAGACGAGGCAGACGTGGCTCCTGCTGCACATGTATGACAGT…	529	22082.5	34557.2	135	-119	CRGGPSASDRCCSCSPSGFSAGRGRCPVQGCLRPHRVQLLRRWGPGSPAGQRLSKGFQLLRWWGPGSPAPEPRKGPFPPPDPPWPVTAVTVMAGSVPSAQSVDALESPGPLALEGPSSPRNLLWREMSIFLPGIF	529	535	CCCCCCC
C7orf50	197304708	CCCCCCC	7	1	-1	ATGGCAAAACAGAAGAGAAAAGTTCCTGAAGTGACAGAGAAAAAGAACAAAAAGCTGAAGAAGGCGTCAGCAGAGGGGCCACTGCTGGGCCCTGAGGCTGCACCAAGTGGCGAAGGAGCCGGCTCCAAGGGCGAAGCTGTGCTCAGGCCCGGGCTGGACGCAGAGCCAGAGCTGTCCCCAGAGGAGCAGAGGGTCCTGGAAAGGAAGCTGAAAAAGGAACGGAAGAAAGAGGAGAGGCAGCGTCTGCGGGAGGCAGGCCTTGTGGCCCAGCACCCGCCTGCCAGGCGCTCGGGGGCCGAACTGGCCCTGGACTACCTCTGCAGATGGGCCCAAAAGCACAAGAACTGGAGGTTTCAGAAGACGAGGCAGACGTGGCTCCTGCTGCACATGTATGACAGT…	ATGGCAAAACAGAAGAGAAAAGTTCCTGAAGTGACAGAGAAAAAGAACAAAAAGCTGAAGAAGGCGTCAGCAGAGGGGCCACTGCTGGGCCCTGAGGCTGCACCAAGTGGCGAAGGAGCCGGCTCCAAGGGCGAAGCTGTGCTCAGGCCCGGGCTGGACGCAGAGCCAGAGCTGTCCCCAGAGGAGCAGAGGGTCCTGGAAAGGAAGCTGAAAAAGGAACGGAAGAAAGAGGAGAGGCAGCGTCTGCGGGAGGCAGGCCTTGTGGCCCAGCACCCGCCTGCCAGGCGCTCGGGGGCCGAACTGGCCCTGGACTACCTCTGCAGATGGGCCCAAAAGCACAAGAACTGGAGGTTTCAGAAGACGAGGCAGACGTGGCTCCTGCTGCACATGTATGACAGT…	529	22082.5	34557.2	135	-119	CRGGPSASDRCCSCSPSGFSAGRGRCPVQGCLRPHRVQLLRRWGPGSPAGQRLSKGFQLLRWWGPGSPAPEPRKGPFPPPDPPWPVTAVTVMAGSVPSAQSVDALESPGPLALEGPSSPRNLLWREMSIFLPGIF	529	535	CCCCCCC
C7orf50	197304710	CCCCCCC	7	1	-1	ATGGCAAAACAGAAGAGAAAAGTTCCTGAAGTGACAGAGAAAAAGAACAAAAAGCTGAAGAAGGCGTCAGCAGAGGGGCCACTGCTGGGCCCTGAGGCTGCACCAAGTGGCGAAGGAGCCGGCTCCAAGGGCGAAGCTGTGCTCAGGCCCGGGCTGGACGCAGAGCCAGAGCTGTCCCCAGAGGAGCAGAGGGTCCTGGAAAGGAAGCTGAAAAAGGAACGGAAGAAAGAGGAGAGGCAGCGTCTGCGGGAGGCAGGCCTTGTGGCCCAGCACCCGCCTGCCAGGCGCTCGGGGGCCGAACTGGCCCTGGACTACCTCTGCAGATGGGCCCAAAAGCACAAGAACTGGAGGTTTCAGAAGACGAGGCAGACGTGGCTCCTGCTGCACATGTATGACAGT…	ATGGCAAAACAGAAGAGAAAAGTTCCTGAAGTGACAGAGAAAAAGAACAAAAAGCTGAAGAAGGCGTCAGCAGAGGGGCCACTGCTGGGCCCTGAGGCTGCACCAAGTGGCGAAGGAGCCGGCTCCAAGGGCGAAGCTGTGCTCAGGCCCGGGCTGGACGCAGAGCCAGAGCTGTCCCCAGAGGAGCAGAGGGTCCTGGAAAGGAAGCTGAAAAAGGAACGGAAGAAAGAGGAGAGGCAGCGTCTGCGGGAGGCAGGCCTTGTGGCCCAGCACCCGCCTGCCAGGCGCTCGGGGGCCGAACTGGCCCTGGACTACCTCTGCAGATGGGCCCAAAAGCACAAGAACTGGAGGTTTCAGAAGACGAGGCAGACGTGGCTCCTGCTGCACATGTATGACAGT…	529	22082.5	34557.2	135	-119	CRGGPSASDRCCSCSPSGFSAGRGRCPVQGCLRPHRVQLLRRWGPGSPAGQRLSKGFQLLRWWGPGSPAPEPRKGPFPPPDPPWPVTAVTVMAGSVPSAQSVDALESPGPLALEGPSSPRNLLWREMSIFLPGIF	529	535	CCCCCCC
LOC100289135	239743225	GGGGGGG	7	1	-1	ATGTTTGCGCGCCGTGCGTTACGGGCGTGCGCTGGCGGTGCCGGGGGGGCGGGGCAAGCAGGGGGTGTGTGTGAGGCTGGAGCGGACTGGGGAACCCAGACCTGCCGAGCGACGTGGGCGAGCGGTGACCTGGACCACGGCGCAGACGCGGGCGAGCTGCGGCTCGGACGCCAGCGGACACGCGGGCGAGTGCGCGGCCTCTCCGTCCAACGTGCTCGTTGCCGGCATCTCCAGCGCCCGGCCGTGCCCCGACGGCCTGACCTGGATCACTTCCTGGCCGCCTCCCTGTCCGGCGGCTCCCCTCGGTCCGGCTCCCACTTCCCCGTCCAGGATGCTGGCTCCGAAGCAACATCTGTGGTCGCGCGGGACCCATCCCAGGACCTCCCCGGAACGCGCCGG…	ATGTTTGCGCGCCGTGCGTTACGGGCGTGCGCTGGCGGTGCCGGGGGGCGGGGCAAGCAGGGGGTGTGTGTGAGGCTGGAGCGGACTGGGGAACCCAGACCTGCCGAGCGACGTGGGCGAGCGGTGACCTGGACCACGGCGCAGACGCGGGCGAGCTGCGGCTCGGACGCCAGCGGACACGCGGGCGAGTGCGCGGCCTCTCCGTCCAACGTGCTCGTTGCCGGCATCTCCAGCGCCCGGCCGTGCCCCGACGGCCTGACCTGGATCACTTCCTGGCCGCCTCCCTGTCCGGCGGCTCCCCTCGGTCCGGCTCCCACTTCCCCGTCCAGGATGCTGGCTCCGAAGCAACATCTGTGGTCGCGCGGGACCCATCCCAGGACCTCCCCGGAACGCGCCGGG…	43	17690.8	15706	135	18	RGKQGVCVRLERTGEPRPAERRGRAVTWTTAQTRASCGSDASGHAGECAASPSNVLVAGISSARPCPDGLTWITSWPPPCPAAPLGPAPTSPSRMLAPKQHLWSRGTHPRTSPERAGMGRSDPDHSPRPRQGAGI	43	49	GGGGGGG	472	477	GGGGGG	65	73	GTGTGTGTG
ARHGAP1	4757766	CCCCCCC	7	1	-1	ATGGATCCGCTCTCAGAGCTGCAGGATGATCTGACCTTGGATGACACCAGCGAGGCTCTGAACCAGCTGAAGCTGGCCTCCATCGATGAGAAGAACTGGCCCTCGGATGAAATGCCTGACTTCCCCAAGTCAGATGACTCCAAAAGCAGCTCCCCGGAACTTGTCACACACCTGAAGTGGGATGACCCATACTATGACATCGCCCGGCACCAGATCGTGGAGGTGGCAGGAGATGACAAGTATGGGCGGAAGATCATTGTGTTTAGTGCCTGTCGAATGCCCCCCAGCCACCAGCTCGACCACAGCAAGCTCCTGGGGTACCTGAAGCACACCCTGGACCAGTACGTGGAGAGTGACTACACACTTCTGTATCTGCACCACGGCCTGACCAGCGACAAC…	ATGGATCCGCTCTCAGAGCTGCAGGATGATCTGACCTTGGATGACACCAGCGAGGCTCTGAACCAGCTGAAGCTGGCCTCCATCGATGAGAAGAACTGGCCCTCGGATGAAATGCCTGACTTCCCCAAGTCAGATGACTCCAAAAGCAGCTCCCCGGAACTTGTCACACACCTGAAGTGGGATGACCCATACTATGACATCGCCCGGCACCAGATCGTGGAGGTGGCAGGAGATGACAAGTATGGGCGGAAGATCATTGTGTTTAGTGCCTGTCGAATGCCCCCCAGCCACCAGCTCGACCACAGCAAGCTCCTGGGGTACCTGAAGCACACCCTGGACCAGTACGTGGAGAGTGACTACACACTTCTGTATCTGCACCACGGCCTGACCAGCGACAAC…	703	50433.9	42317.7	134	69	CPTSSLESRCSTSRRRIQSRSPFPLYSGRLLPTYRPTLSPPRASSGGRPTPKWSGKCSRSTTWGCLWISTSTMSCTCQQSSSRPSSGSFLSPCSPLTSTPMWWASSTLMKARGCQRHCRSSRRCPRRTTRCFVS	280	285	CCCCCC	703	709	CCCCCCC
LOC646509	239741753	CCCCCCC	7	1	-1	ATGGGGGGCCAGCGGAGGTTAAGGAAGGAGGGCCCAAGAGTAGGGGTGCGAAAAAGAGAAGAGGAGGAGGAGAAAAGCAGCTTGGGCCGAGCCGCGGGGGTGGAATCCAGACGCCGGGCGGGGGAGGGGGCGGCGGGGCGGCGGGACGGTGGGTGGGGGCCACCAGGCGGCGCCGGAGACCACCAAACTTTACAGCGAGCGAGCCTGCTTCCTGGAGGGAGTGCAGACAAGGACCAGGAGCGGGAGCCGAGCCTCGCGGCCCGGGGCACGGCGCCGCCCGCCCCTCCCCGGCAGTGCCTCCCGACCCCCTGCCCTCCGCTGGGACATGGCCTGAGGCCCCGCCCGCCGCCCGGGACTCCTCCCCCCCGCTGCCCCCGGACCCTCGCCCCAGGACCGCGG…	ATGGGGGGCCAGCGGAGGTTAAGGAAGGAGGGCCCAAGAGTAGGGGTGCGAAAAAGAGAAGAGGAGGAGGAGAAAAGCAGCTTGGGCCGAGCCGCGGGGGTGGAATCCAGACGCCGGGCGGGGGAGGGGGCGGCGGGGCGGCGGGACGGTGGGTGGGGGCCACCAGGCGGCGCCGGAGACCACCAAACTTTACAGCGAGCGAGCCTGCTTCCTGGAGGGAGTGCAGACAAGGACCAGGAGCGGGAGCCGAGCCTCGCGGCCCGGGGCACGGCGCCGCCCGCCCCTCCCCGGCAGTGCCTCCCGACCCCCTGCCCTCCGCTGGGACATGGCCTGAGGCCCCGCCCGCCGCCCGGGACTCCTCCCCCCGCTGCCCCCGGACCCTCGCCCCAGGACCGCGGG…	361	28831.6	27231.1	134	18	AAPGPSPQDRGVSSRPRRPPRREQARRARRRRTEGGLARQRGEGCGAARVSHLFSWPRRGWGGRDLSRSASSSCFMEPCAWVGAPERSWPAGGPDALRGRGGAKEAGGRRRKRRGGGGGGGREELEVFPGRLED	3	8	GGGGGG	361	367	CCCCCCC
ZNF469	188536004	CCCCCCC	7	1	-1	ATGCCTGGGGAGCGCCCCCGAGGAGCGCCGCCCCCCACCATGACTGGAGACCTGCAGCCCCGCCAAGTTGCCAGCAGCCCGGGGCACCCCTCCCAGCCGCCACTGGAGGACAACACCCCAGCTACCAGGACCACCAAGGGTGCCAGGGAGGCTGGCGGCCAGGCCCAGGCCATGGAGCTCCCCGAGGCCCAGCCAAGGCAGGCCAGGGACGGGGAGCTCAAGCCCCCATCCCTGAGAGGCCAGGCCCCGAGCAGCACCCCTGGGAAGAGGGGCAGCCCCCAGACCCCACCGGGGAGAAGCCCCTTGCAGGCTCCCTCAAGGCTGGCGGGCAGGGCAGAGGGCAGCCCCCCACAGCGCTACATTCTGGGCATCGCCAGCTCGAGGACCAAGCCCACCCTG…	ATGCCTGGGGAGCGCCCCCGAGGAGCGCCGCCCCCCACCATGACTGGAGACCTGCAGCCCCGCCAAGTTGCCAGCAGCCCGGGGCACCCCTCCCAGCCGCCACTGGAGGACAACACCCCAGCTACCAGGACCACCAAGGGTGCCAGGGAGGCTGGCGGCCAGGCCCAGGCCATGGAGCTCCCCGAGGCCCAGCCAAGGCAGGCCAGGGACGGGGAGCTCAAGCCCCCATCCCTGAGAGGCCAGGCCCCGAGCAGCACCCCTGGGAAGAGGGGCAGCCCCCAGACCCCACCGGGGAGAAGCCCCTTGCAGGCTCCCTCAAGGCTGGCGGGCAGGGCAGAGGGCAGCCCCCCACAGCGCTACATTCTGGGCATCGCCAGCTCGAGGACCAAGCCCACCCTG…	9825	410182	354225	131	517	GRPPARPPTPGPAGSPSCKPPRCTRPARTPPATATTAGSASPSPSSCSATWRCTARSASTCAPGAPGSTPSTGSCWHTWAGRTGCWSGRSCSTRRCMPASSAPRLCASSRSPSPAAPATTPSPRRSSSTAT	31	36	CCCCCC	345	350	CCCCCC	455	460	CCCCCC	628	634	CCCCCCC	751	756	CCCCCC	1439	1444	CCCCCC	1524	1529	GGGGGG	1542	1547	GGGGGG	1957	1963	CCCCCCC	2307	2312	CCCCCC	2326	2331	CCCCCC	2729	2734	CCCCCC
FAM119B	45827723	GGGGGGG	7	1	-1	ATGGCGGACCCCGGCCCAGATCCCGAATCTGAGTCGGAATCGGTGTTCCCGCGGGAGGTCGGGCTCTTTGCAGACTCTTACTCGGAGAAGAGCCAGTTCTGTTTCTGTGGGCATGTGCTGACCATCACGCAGAACTTTGGGTCCCGCCTCGGGGTGGCGGCGCGCGTGTGGGACGCGGCCCTGAGCCTGTGCAATTATTTCGAGAGTCAAAATGTGGATTTCCGAGGCAAGAAGGTGATCGAACTGGGTGCGGGGACAGGCATCGTGGGGATCTTGGCAGCGCTGCAGGGAGCTTATGGTCTAGTGAGGGAGACAGAGGACGATGTCATAGAACAAGAACTCTGGCGAGGTATGCGTGGAGCCTGTGGACATGCTCTATCCATGTCTACCATGACTCCC…	ATGGCGGACCCCGGCCCAGATCCCGAATCTGAGTCGGAATCGGTGTTCCCGCGGGAGGTCGGGCTCTTTGCAGACTCTTACTCGGAGAAGAGCCAGTTCTGTTTCTGTGGGCATGTGCTGACCATCACGCAGAACTTTGGGTCCCGCCTCGGGGTGGCGGCGCGCGTGTGGGACGCGGCCCTGAGCCTGTGCAATTATTTCGAGAGTCAAAATGTGGATTTCCGAGGCAAGAAGGTGATCGAACTGGGTGCGGGGACAGGCATCGTGGGGATCTTGGCAGCGCTGCAGGGAGCTTATGGTCTAGTGAGGGAGACAGAGGACGATGTCATAGAACAAGAACTCTGGCGAGGTATGCGTGGAGCCTGTGGACATGCTCTATCCATGTCTACCATGACTCCC…	428	16153.5	30033.8	128	-123	DVTITDLPLALEQIQGNVQANVPAGGQAQVRALSWGIDHHVFPANYDLVLGADIVYLEPTFPLLLGTLQHLCRPHGTIYLASKMRKEHGTESFFQHLLPQHFQLELAQRDEDENVNIYRARHREPRPA	428	434	GGGGGGG
[truncated: 1,529 more rows]
[truncated: 111 more columns]

## Sheet: Table S2b
Table S2b. Genes with mononucleotide cMS predicted to generate NMD-resistant transcripts (-2 base cMS frameshift mutation).
Gene	NCBI CDS GI no.	cMS	cMS length	Repeat Type	Mutation	cDNA	cDNA mutated	cMS start cDNA	MW(w.t.)	MW(mut)	Mutant a.a.	diff length	mutant C-terminus sequence	start repeat	end repeat	repeat	start repeat	end repeat	repeat	start repeat	end repeat	repeat	start repeat	end repeat	repeat	start repeat	end repeat	repeat	start repeat	end repeat	repeat	start repeat	end repeat	repeat	start repeat	end repeat	repeat	start repeat	end repeat	repeat	start repeat	end repeat	repeat	start repeat	end repeat	repeat	start repeat	end repeat	repeat
[truncated: 1,886 more rows]
[truncated: 111 more columns]

## Sheet: Table S2c
Table S2c. Genes with dinucleotide cMS predicted to generate NMD-resistant transcripts (-1 repeat cMS fraemshift mutation).
[truncated: 869 more rows]
[truncated: 111 more columns]

## Sheet: Table S2d
Table S2d. Genes with dinucleotide cMS predicted to generate NMD-resistant transcripts (-2 repeat cMS frameshift mutation).
[truncated: 875 more rows]
[truncated: 111 more columns]
