# Supplementary material for: Nonsense Mediated Decay Resistant Mutations Are a Source of Expressed Mutant Proteins in Colon Cancer Cell Lines with Microsatellite Instability
Source: PLoS One. 2010 Dec 31;5(12):e16012. doi: 10.1371/journal.pone.0016012 (PMC3013145; doi:10.1371/journal.pone.0016012)
Supplement: Table S5 — NMD‐R transcripts assessed for potential HLA‐A*0201 epitopes. (XLSX) [file pone.0016012.s007.xlsx]

## Sheet: Sheet1
Table S5. NMD-R transcripts assessed for potential HLA-A*0201 epitopes
Gene	Novel mutant C-terminus protein sequence
ACVR2	RGLF
AIM2	HREVKRTNSSQLV
ASTE1	GRRNRIPAVLRTEGEPLHTPSVGMRETTGLGC
ASXL1	VARVEVAAGPPMREVAEAAAVVMVVRPVATLSPGEARAPLESVRQIYSEHNYCRLIL
C4orf6	SCQLNLGRKEHAKIFTFFFQLDTMDGNPGELTLELQTLQIKQSQNALLPAGPLTQTPV
EPHB2	REWEKRKQILGGGGKYKEYFLKRILIRKAMTVLAGDKKGLGRFMRCVQSETKAVSLQLPLGR
FBXL3	YMKKNLTPSFAMKYLPPICTLGDQ
MARCKS	RSAFPSRSLSS
MED8	MPTCSSGEAWACSPFHPLRSQLGFYLSNSHKVPYPLPHLIHTRLSQEVALPGRTMWERVFP
NTAN1	MKMACGKRSLLQEVKKHELPKKAPSWPDRPLVGLARIQIWILHLLGLRPPSLLSVFQMTFIK
RTKN2	LKRQMGSSLLVSMKNPYHLLGPHSLMVTIKWSSRKRYCILQVSHYMMKKGKRDKLPFLLLINFHSA
PTHLH	RKTTEEHIICN
RAPH1	HLLLSLHPSLPKLPQNPL
RGS12 (A9)	NIRKLIWTKQRSFLSLFPKLRATEQMTNVGC
RGS12 (C8)	RSLPAGPSALPSPPSPSRRRAPPRSGRGSLRKWRPGASRRWRMSTWPS
TCF7L2	SAFATYKVKAAASAHPLQMEAY
TFE3	DLPRMLPISSPLHRPQMPFWTCTFPATTWGTWETPSTWGWRTF
TMEM97	NEGNNHWPRVEMPTGWLLVGYNTRNTAQNPRLQQHLKHWQQCTRARWCQEPCQTLTFFHFFFFFKTVSLCCPGWSKGQWHDLGSLQPPPPGLKPSSLASQVARTTGVYQHVWLICFVFFVCVETGFCHVAQVGLERLGSSDLPTSVSLSAGITDVNHWAQPKPSPSKGTGMNRPIGLRVGKGVWARL
TTK	GEKNDLQLFVMSDTTYKIYWTVILLNPCGNLHLKTTSL
VRK2	STVREALSPVQHGKCRKRRN
PA2G4	RRPPRLQRMPPVGKH
SFRS12IP1	GKGLTHPVPLKRTLQNKRNKNIRRKKRKKKKRVNQKKGNITKRKKRREKRKSILLHLIVLNSPESN
EAPP	RRNNTRFQQMTNYCMILKKITEIRPGLMHREGVTMVWDHRDHVNNSLFQIVMLS
				1626	total peptides assessed
GENE	HLA-A*0201 epitopes	SCORE		32.52	peptides in top 2%
RAPH1	SLHPSLPKL	31		1
NTAN1	GLRPPSLLSV	30		2
RAPH1	LLLSLHPSL	28		3
TMEM97	SLSAGITDV	28		4
ASXL1	VMVVRPVATL	27		5
EPHB2	ILIRKAMTV	27		6
NTAN1	LLQEVKKHEL	27		7
NTAN1	GLARIQIWIL	27		8
NTAN1	HLLGLRPPSL	27		9
TMEM97	SLQPPPPGL	27		10
TMEM97	WLICFVFFV	27		11
SFRS12IP1	SILLHLIVL	26		12
TTK	LLNPCGNLHL	26		13
EAPP	MILKKITEI	25		14
EPHB2	VLAGDKKGL	25		15
NTAN1	KMACGKRSL	25		16
NTAN1	LLGLRPPSL	25		17
NTAN1	QIWILHLLGL	25		18
RAPH1	HLLLSLHPSL	25		19
RGS12 (A9)	SLFPKLRAT	25		20
RGS12 (C8)	SLPAGPSAL	25		21
RTKN2	HLLGPHSLMV	25		22
RTKN2	LLGPHSLMV	25		23
TTK	ILLNPCGNL	25		24
TTK	NLHLKTTSL	25		25
EAPP	CMILKKITEI	24		26
EAPP	LMHREGVTMV	24		27
EPHB2	ILIRKAMTVL	24		28
TMEM97	SLASQVART	24		29
TTK	KIYWTVILL	24		30
ASXL1	MVVRPVATL	23		31
NTAN1	RIQIWILHL	23		32
NTAN1	RIQIWILHLL	23		33
RAPH1	SLPKLPQNPL	23		34
TTK	VMSDTTYKI	23		35
c4orf6	TMDGNPGEL	22
c4orf6	ELTLELQTL	22
c4orf6	NLGRKEHAKI	22
EAPP	KITEIRPGL	22
EPHB2	GLGRFMRCV	22
EPHB2	RILIRKAMTV	22
FBXL3	KYLPPICTL	22
MED8	LIHTRLSQEV	22
NTAN1	LLGLRPPSLL	22
RTKN2	LLGPHSLMVT	22
TFE3	RMLPISSPL	22
ASTE1	VLRTEGEPL	21
ASXL1	VAAGPPMREV	21
ASXL1	AAGPPMREV	21
c4orf6	KIFTFFFQL	21
c4orf6	ALLPAGPLT	21
NTAN1	GLARIQIWI	21
NTAN1	LRPPSLLSV	21
NTAN1	KMACGKRSLL	21
RAPH1	LSLHPSLPKL	21
RGS12 (A9)	LIWTKQRSFL	21
RTKN2	SMKNPYHLL	21
RTKN2	LLLINFHSA	21
SFRS12IP1	ILLHLIVLN	21
TMEM97	LICFVFFVCV	21
TMEM97	GMNRPIGLRV	21
TMEM97	VAQVGLERL	21
TTK	VILLNPCGNL	21
ASXL1	VAEAAAVVMV	20
ASXL1	AAVVMVVRPV	20
ASXL1	AEAAAVVMV	20
ASXL1	AVVMVVRPV	20
ASXL1	TLSPGEARA	20
c4orf6	TLELQTLQI	20
c4orf6	LLPAGPLTQT	20
EAPP	GLMHREGVTM	20
EPHB2	LIRKAMTVL	20
EPHB2	FLKRILIRKA	20
FBXL3	FAMKYLPPI	20
MED8	KVPYPLPHL	20
NTAN1	LARIQIWIL	20
NTAN1	IWILHLLGL	20
NTAN1	SWPDRPLVGL	20
NTAN1	LLSVFQMTFI	20
RTKN2	QMGSSLLVSM	20
RTKN2	FLLLINFHSA	20
TMEM97	GLKPSSLASQ	20
TMEM97	SLASQVARTT	20
TMEM97	HVAQVGLERL	20
TMEM97	GLERLGSSDL	20
TMEM97	SDLPTSVSL	20
VRK2	STVREALSPV	20
VRK2	TVREALSPV	20
VRK2	TVREALSPV	20
ASXL1	GEARAPLESV	19
c4orf6	QIKQSQNAL	19
c4orf6	GELTLELQTL	19
c4orf6	LTLELQTLQI	19
c4orf6	QIKQSQNALL	19
c4orf6	ALLPAGPLTQ	19
NTAN1	SLLQEVKKH	19
NTAN1	IQIWILHLL	19
NTAN1	ARIQIWILHL	19
RGS12 (A9)	SLFPKLRATE	19
RTKN2	MMKKGKRDKL	19
RTKN2	YHLLGPHSL	19
RTKN2	HLLGPHSLM	19
SFRS12IP1	ILLHLIVLNS	19
SFRS12IP1	LLHLIVLNSP	19
ASTE1	AVLRTEGEPL	18
ASXL1	AEAAAVVMVV	18
ASXL1	EARAPLESV	18
ASXL1	APLESVRQI	18
c4orf6	NPGELTLEL	18
EAPP	TMVWDHRDHV	18
EAPP	QMTNYCMIL	18
EAPP	LMHREGVTM	18
EAPP	MHREGVTMV	18
NTAN1	GKRSLLQEV	18
NTAN1	WPDRPLVGL	18
NTAN1	RPLVGLARI	18
NTAN1	SLLSVFQMT	18
RGS12 (A9)	SFLSLFPKL	18
RGS12 (C8)	SLRKWRPGA	18
RTKN2	GKRDKLPFL	18
SFRS12IP1	SILLHLIVLN	18
TCF7L2	KAAASAHPL	18
TMEM97	LLVGYNTRNT	18
TMEM97	EMPTGWLLV	18
TMEM97	FFFFKTVSL	18
TMEM97	GQWHDLGSL	18
TMEM97	GVYQHVWLI	18
ASTE1	GRRNRIPAV	17
ASTE1	SVGMRETTGL	17
ASXL1	EVAEAAAVV	17
ASXL1	EAAAVVMVV	17
c4orf6	DGNPGELTL	17
c4orf6	NALLPAGPL	17
c4orf6	LLPAGPLTQ	17
c4orf6	DTMDGNPGEL	17
EAPP	HVNNSLFQI	17
EAPP	NSLFQIVML	17
EAPP	SLFQIVMLS	17
EPHB2	KAVSLQLPL	17
EPHB2	ILGGGGKYKE	17
EPHB2	VQSETKAVSL	17
FBXL3	SFAMKYLPPI	17
FBXL3	MKYLPPICTL	17
MED8	PLRSQLGFYL	17
MED8	HKVPYPLPHL	17
MED8	PLPHLIHTRL	17
MED8	HTRLSQEVAL	17
NTAN1	MACGKRSLL	17
NTAN1	PLVGLARIQI	17
RAPH1	HLLLSLHPS	17
RTKN2	LVSMKNPYHL	17
RTKN2	ILQVSHYMM	17
RTKN2	DKLPFLLLI	17
SFRS12IP1	TLQNKRNKNI	17
SFRS12IP1	KSILLHLIVL	17
SFRS12IP1	LLHLIVLNS	17
TMEM97	KGQWHDLGSL	17
TMEM97	VWLICFVFFV	17
TMEM97	RLGSSDLPTS	17
TMEM97	VSLSAGITDV	17
TMEM97	GLRVGKGVWA	17
TMEM97	WLLVGYNTR	17
TMEM97	TGFCHVAQV	17
TTK	QLFVMSDTT	17
TTK	TTYKIYWTV	17
TTK	YKIYWTVIL	17
TTK	FVMSDTTYKI	17
TTK	YKIYWTVILL	17
ASTE1	GEPLHTPSV	16
ASXL1	LSPGEARAPL	16
ASXL1	RAPLESVRQI	16
ASXL1	VMVVRPVAT	16
ASXL1	SPGEARAPL	16
c4orf6	GNPGELTLEL	16
c4orf6	LQIKQSQNAL	16
EAPP	NNSLFQIVML	16
EAPP	GLMHREGVT	16
EAPP	MVWDHRDHV	16
EPHB2	QILGGGGKY	16
EPHB2	RILIRKAMT	16
EPHB2	CVQSETKAV	16
EPHB2	LIRKAMTVLA	16
EPHB2	TVLAGDKKGL	16
FBXL3	YLPPICTLGD	16
MED8	HLIHTRLSQE	16
MED8	ALPGRTMWER	16
MED8	WACSPFHPL	16
MED8	FYLSNSHKV	16
MED8	RLSQEVALP	16
MED8	ALPGRTMWE	16
NTAN1	HLLGLRPPS	16
NTAN1	ILHLLGLRPP	16
NTAN1	SLLSVFQMTF	16
RGS12 (A9)	WTKQRSFLSL	16
RGS12 (A9)	FLSLFPKLRA	16
RTKN2	SRKRYCILQV	16
RTKN2	SLMVTIKWS	16
RTKN2	KLPFLLLIN	16
SFRS12IP1	GLTHPVPLK	16
TMEM97	TTGVYQHVWL	16
TMEM97	YQHVWLICFV	16
TMEM97	ETGFCHVAQV	16
TMEM97	SSDLPTSVSL	16
TMEM97	DLPTSVSLSA	16
TMEM97	GTGMNRPIGL	16
TMEM97	RVGKGVWARL	16
TMEM97	RVEMPTGWL	16
TMEM97	ICFVFFVCV	16
TTK	DLQLFVMSD	16
TTK	LLNPCGNLH	16
VRK2	ALSPVQHGKC	16
VRK2	ALSPVQHGK	16
ASTE1	PLHTPSVGM	15
ASTE1	VGMRETTGL	15
c4orf6	LPAGPLTQT	15
c4orf6	QLNLGRKEHA	15
c4orf6	FTFFFQLDTM	15
EAPP	KKITEIRPGL	15
EAPP	HVNNSLFQIV	15
EPHB2	ILGGGGKYK	15
EPHB2	FMRCVQSET	15
EPHB2	VLAGDKKGLG	15
EPHB2	KGLGRFMRCV	15
FBXL3	LTPSFAMKYL	15
MED8	AWACSPFHPL	15
MED8	GFYLSNSHKV	15
MED8	PLPHLIHTR	15
MED8	HLIHTRLSQ	15
MED8	TRLSQEVAL	15
NTAN1	LQEVKKHEL	15
NTAN1	WILHLLGLR	15
NTAN1	LGLRPPSLL	15
NTAN1	GLRPPSLLS	15
NTAN1	LLSVFQMTF	15
NTAN1	CGKRSLLQEV	15
NTAN1	KAPSWPDRPL	15
RGS12 (A9)	KLIWTKQRSF	15
RGS12 (A9)	NIRKLIWTK	15
RGS12 (A9)	KLRATEQMT	15
RGS12 (A9)	RATEQMTNV	15
RGS12 (C8)	RSLPAGPSAL	15
RGS12 (C8)	ALPSPPSPSR	15
RTKN2	SLLVSMKNPY	15
RTKN2	SLMVTIKWSS	15
RTKN2	CILQVSHYMM	15
RTKN2	KGKRDKLPFL	15
RTKN2	CILQVSHYM	15
SFRS12IP1	LTHPVPLKRT	15
SFRS12IP1	HLIVLNSPES	15
SFRS12IP1	KGLTHPVPL	15
SFRS12IP1	HPVPLKRTL	15
SFRS12IP1	KRKSILLHL	15
SFRS12IP1	KSILLHLIV	15
TCF7L2	SAFATYKVKA	15
TCF7L2	SAFATYKVKA	15
TCF7L2	SAHPLQMEA	15
TFE3	ATTWGTWET	15
TMEM97	VEMPTGWLLV	15
TMEM97	AQNPRLQQHL	15
TMEM97	FFFFFKTVSL	15
TMEM97	GSLQPPPPGL	15
TMEM97	PIGLRVGKGV	15
TMEM97	LLVGYNTRN	15
TMEM97	WCQEPCQTL	15
TMEM97	SLCCPGWSK	15
TMEM97	SQVARTTGV	15
TMEM97	RTTGVYQHV	15
TMEM97	QHVWLICFV	15
TMEM97	CVETGFCHV	15
TMEM97	RLGSSDLPT	15
TMEM97	GSSDLPTSV	15
TMEM97	GMNRPIGLR	15
TTK	LNPCGNLHL	15
TTK	KIYWTVILLN	15
TTK	ILLNPCGNLH	15
TTK	GNLHLKTTSL	15
ASTE1	RIPAVLRTE	14
ASXL1	PMREVAEAAA	14
ASXL1	AAAVVMVVRP	14
ASXL1	ATLSPGEARA	14
ASXL1	IYSEHNYCRL	14
c4orf6	QLNLGRKEH	14
c4orf6	LGRKEHAKI	14
c4orf6	IKQSQNALL	14
c4orf6	TMDGNPGELT	14
c4orf6	TLQIKQSQNA	14
EAPP	TNYCMILKKI	14
EAPP	KITEIRPGLM	14
EPHB2	FLKRILIRK	14
EPHB2	QSETKAVSL	14
FBXL3	YLPPICTLG	14
MARCKS	RSAFPSRSL	14
MED8	YLSNSHKVPY	14
MED8	QLGFYLSNS	14
MED8	VPYPLPHLI	14
MED8	YPLPHLIHT	14
MED8	LIHTRLSQE	14
MED8	IHTRLSQEV	14
NTAN1	LVGLARIQI	14
NTAN1	ILHLLGLRP	14
RAPH1	LLLSLHPSLP	14
RGS12 (A9)	RSFLSLFPKL	14
RGS12 (A9)	LRATEQMTNV	14
RGS12 (A9)	LIWTKQRSF	14
RGS12 (C8)	SLPAGPSALP	14
RGS12 (C8)	APPRSGRGSL	14
RTKN2	LGPHSLMVTI	14
RTKN2	KLPFLLLINF	14
RTKN2	LKRQMGSSL	14
RTKN2	RQMGSSLLV	14
RTKN2	GPHSLMVTI	14
RTKN2	RKRYCILQV	14
RTKN2	MKKGKRDKL	14
SFRS12IP1	TLQNKRNKN	14
SFRS12IP1	RVNQKKGNI	14
SFRS12IP1	RKSILLHLI	14
TCF7L2	VKAAASAHPL	14
TCF7L2	ATYKVKAAA	14
TFE3	DLPRMLPIS	14
TMEM97	SLCCPGWSKG	14
TMEM97	SLQPPPPGLK	14
TMEM97	SSLASQVART	14
TMEM97	GFCHVAQVGL	14
TMEM97	LGSSDLPTSV	14
TMEM97	VEMPTGWLL	14
TMEM97	GLKPSSLAS	14
TMEM97	FCHVAQVGL	14
TMEM97	LERLGSSDL	14
TMEM97	GITDVNHWA	14
TMEM97	IGLRVGKGV	14
TMEM97	VGKGVWARL	14
ASTE1	RRNRIPAVL	13
ASTE1	NRIPAVLRT	13
ASTE1	GMRETTGLG	13
ASTE1	GRRNRIPAVL	13
ASTE1	GMRETTGLGC	13
ASXL1	GPPMREVAEA	13
ASXL1	VVMVVRPVAT	13
ASXL1	TLSPGEARAP	13
ASXL1	SEHNYCRLIL	13
ASXL1	REVAEAAAV	13
c4orf6	NLGRKEHAK	13
c4orf6	AKIFTFFFQL	13
c4orf6	MDGNPGELTL	13
c4orf6	TLELQTLQIK	13
c4orf6	PAGPLTQTPV	13
EAPP	DHRDHVNNSL	13
EAPP	NYCMILKKI	13
EAPP	CMILKKITE	13
EAPP	ILKKITEIR	13
EAPP	EIRPGLMHR	13
EAPP	HRDHVNNSL	13
EAPP	VNNSLFQIV	13
EPHB2	LKRILIRKA	13
EPHB2	KAMTVLAGD	13
EPHB2	REWEKRKQIL	13
EPHB2	KYKEYFLKRI	13
EPHB2	TKAVSLQLPL	13
FBXL3	NLTPSFAMKY	13
FBXL3	YMKKNLTPS	13
FBXL3	NLTPSFAMK	13
MED8	SPFHPLRSQL	13
MED8	SNSHKVPYPL	13
MED8	KVPYPLPHLI	13
MED8	YPLPHLIHTR	13
MED8	LRSQLGFYL	13
NTAN1	LLQEVKKHE	13
NTAN1	APSWPDRPL	13
NTAN1	MKMACGKRSL	13
NTAN1	SLLQEVKKHE	13
NTAN1	APSWPDRPLV	13
NTAN1	DRPLVGLARI	13
PA2G4	RLQRMPPVGK	13
RAPH1	SLPKLPQNP	13
RAPH1	LPKLPQNPL	13
RAPH1	LLSLHPSLPK	13
RAPH1	SLHPSLPKLP	13
RGS12 (A9)	KLRATEQMTN	13
RGS12 (A9)	KLIWTKQRS	13
RGS12 (A9)	TKQRSFLSL	13
RGS12 (C8)	SALPSPPSP	13
RGS12 (C8)	ALPSPPSPS	13
RGS12 (C8)	SLRKWRPGAS	13
RTKN2	LLVSMKNPYH	13
RTKN2	VSMKNPYHLL	13
RTKN2	KRQMGSSLL	13
RTKN2	QMGSSLLVS	13
RTKN2	MGSSLLVSM	13
RTKN2	SLLVSMKNP	13
RTKN2	LLVSMKNPY	13
RTKN2	VSMKNPYHL	13
RTKN2	FLLLINFHS	13
SFRS12IP1	GKGLTHPVPL	13
SFRS12IP1	GLTHPVPLKR	13
SFRS12IP1	KRREKRKSIL	13
SFRS12IP1	KRKSILLHLI	13
SFRS12IP1	KRREKRKSI	13
SFRS12IP1	HLIVLNSPE	13
SFRS12IP1	LIVLNSPES	13
TCF7L2	AAASAHPLQM	13
TCF7L2	AFATYKVKA	13
TFE3	WTCTFPATT	13
TFE3	RMLPISSPLH	13
TMEM97	RVEMPTGWLL	13
TMEM97	ASQVARTTGV	13
TMEM97	VCVETGFCHV	13
TMEM97	RLQQHLKHW	13
TMEM97	HLKHWQQCT	13
TMEM97	FVFFVCVET	13
TMEM97	GLERLGSSD	13
TMEM97	DLPTSVSLS	13
TMEM97	MNRPIGLRV	13
TMEM97	GLRVGKGVW	13
TTK	DLQLFVMSDT	13
TTK	QLFVMSDTTY	13
TTK	DTTYKIYWTV	13
TTK	TTYKIYWTVI	13
ASTE1	VLRTEGEPLH	12
ASTE1	RTEGEPLHTP	12
ASXL1	AAGPPMREVA	12
ASXL1	MREVAEAAAV	12
ASXL1	REVAEAAAVV	12
ASXL1	VARVEVAAG	12
ASXL1	PMREVAEAA	12
ASXL1	AAVVMVVRP	12
c4orf6	AGPLTQTPV	12
c4orf6	QNALLPAGPL	12
EPHB2	YKEYFLKRI	12
EPHB2	KEYFLKRIL	12
EPHB2	GGGKYKEYFL	12
EPHB2	SETKAVSLQL	12
FBXL3	YMKKNLTPSF	12
FBXL3	AMKYLPPICT	12
MARCKS	SAFPSRSLSS	12
MED8	QLGFYLSNSH	12
MED8	LPGRTMWERV	12
MED8	LPHLIHTRL	12
RAPH1	LLSLHPSLP	12
RGS12 (A9)	LSLFPKLRAT	12
RTKN2	LKRQMGSSLL	12
RTKN2	KRQMGSSLLV	12
RTKN2	LMVTIKWSSR	12
RTKN2	ILQVSHYMMK	12
RTKN2	GKRDKLPFLL	12
RTKN2	KRDKLPFLLL	12
RTKN2	RDKLPFLLLI	12
RTKN2	LMVTIKWSS	12
RTKN2	SSRKRYCIL	12
RTKN2	KRDKLPFLL	12
SFRS12IP1	THPVPLKRTL	12
SFRS12IP1	EKRKSILLHL	12
SFRS12IP1	LIVLNSPESN	12
TCF7L2	AFATYKVKAA	12
TCF7L2	FATYKVKAA	12
TFE3	CTFPATTWGT	12
TMEM97	WLLVGYNTRN	12
TMEM97	LVGYNTRNTA	12
TMEM97	TRNTAQNPRL	12
TMEM97	RWCQEPCQTL	12
TMEM97	FHFFFFFKTV	12
TMEM97	GWSKGQWHDL	12
TMEM97	LKPSSLASQV	12
TMEM97	WLICFVFFVC	12
TMEM97	PTSVSLSAGI	12
TMEM97	SLSAGITDVN	12
TMEM97	HFFFFFKTV	12
TMEM97	WSKGQWHDL	12
TMEM97	KPSSLASQV	12
TMEM97	LASQVARTT	12
TMEM97	TSVSLSAGI	12
TMEM97	TGMNRPIGL	12
TTK	VILLNPCGN	12
AIM2	VKRTNSSQL	11
AIM2	VKRTNSSQLV	11
ASTE1	EGEPLHTPSV	11
ASTE1	PLHTPSVGMR	11
ASXL1	EVAEAAAVVM	11
ASXL1	AVVMVVRPVA	11
ASXL1	VVMVVRPVA	11
ASXL1	YSEHNYCRL	11
ASXL1	SEHNYCRLI	11
c4orf6	FTFFFQLDT	11
c4orf6	LTLELQTLQ	11
c4orf6	TLQIKQSQN	11
c4orf6	QLDTMDGNPG	11
c4orf6	NALLPAGPLT	11
EAPP	QQMTNYCMIL	11
EAPP	MTNYCMILKK	11
EAPP	ILKKITEIRP	11
EAPP	RPGLMHREGV	11
EAPP	DHVNNSLFQI	11
EPHB2	REWEKRKQI	11
EPHB2	GGKYKEYFL	11
EPHB2	ETKAVSLQL	11
EPHB2	AVSLQLPLG	11
EPHB2	QILGGGGKYK	11
EPHB2	AMTVLAGDKK	11
EPHB2	GLGRFMRCVQ	11
EPHB2	FMRCVQSETK	11
MED8	RLSQEVALPG	11
MED8	PLRSQLGFY	11
MED8	YLSNSHKVP	11
MED8	NSHKVPYPL	11
MED8	VALPGRTMW	11
NTAN1	ELPKKAPSW	11
NTAN1	PSWPDRPLV	11
NTAN1	QIWILHLLG	11
NTAN1	VGLARIQIWI	11
NTAN1	WILHLLGLRP	11
PA2G4	RLQRMPPVG	11
RGS12 (A9)	IWTKQRSFL	11
RGS12 (A9)	FLSLFPKLR	11
RGS12 (C8)	RSLPAGPSA	11
RGS12 (C8)	PPRSGRGSL	11
RGS12 (C8)	GASRRWRMST	11
RTKN2	YMMKKGKRDK	11
RTKN2	YMMKKGKRD	11
RTKN2	RDKLPFLLL	11
SFRS12IP1	RKSILLHLIV	11
SFRS12IP1	LTHPVPLKR	11
SFRS12IP1	NIRRKKRKK	11
SFRS12IP1	KKRKKKKRV	11
SFRS12IP1	LHLIVLNSP	11
TCF7L2	AASAHPLQM	11
TFE3	MLPISSPLH	11
TFE3	PISSPLHRP	11
TFE3	QMPFWTCTF	11
TFE3	DLPRMLPISS	11
TFE3	MLPISSPLHR	11
TMEM97	NEGNNHWPRV	11
TMEM97	RLQQHLKHWQ	11
TMEM97	HLKHWQQCTR	11
TMEM97	PPPGLKPSSL	11
TMEM97	ARTTGVYQHV	11
TMEM97	TGVYQHVWLI	11
TMEM97	FVFFVCVETG	11
TMEM97	SAGITDVNHW	11
TMEM97	LVGYNTRNT	11
TMEM97	QNPRLQQHL	11
TMEM97	DLGSLQPPP	11
TMEM97	TGVYQHVWL	11
TMEM97	VGLERLGSS	11
TMEM97	PIGLRVGKG	11
TMEM97	LRVGKGVWA	11
TMEM97	RVGKGVWAR	11
TTK	EKNDLQLFV	11
TTK	DTTYKIYWT	11
TTK	GEKNDLQLFV	11
TTK	TYKIYWTVIL	11
AIM2	KRTNSSQLV	10
AIM2	EVKRTNSSQL	10
ASTE1	AVLRTEGEP	10
ASTE1	RTEGEPLHT	10
ASTE1	TEGEPLHTP	10
ASTE1	NRIPAVLRTE	10
ASTE1	RIPAVLRTEG	10
ASTE1	HTPSVGMRET	10
ASXL1	VVRPVATLSP	10
ASXL1	QIYSEHNYCR	10
ASXL1	VAAGPPMRE	10
ASXL1	PPMREVAEA	10
ASXL1	VAEAAAVVM	10
ASXL1	AAAVVMVVR	10
ASXL1	VATLSPGEA	10
ASXL1	ATLSPGEAR	10
ASXL1	QIYSEHNYC	10
c4orf6	LNLGRKEHA	10
c4orf6	TFFFQLDTM	10
c4orf6	QLDTMDGNP	10
c4orf6	ELQTLQIKQ	10
c4orf6	SQNALLPAG	10
c4orf6	KIFTFFFQLD	10
c4orf6	ELQTLQIKQS	10
c4orf6	KQSQNALLPA	10
EAPP	MILKKITEIR	10
EAPP	PGLMHREGV	10
EPHB2	AMTVLAGDK	10
EPHB2	YKEYFLKRIL	10
EPHB2	RCVQSETKAV	10
EPHB2	KAVSLQLPLG	10
FBXL3	AMKYLPPIC	10
MED8	SQLGFYLSNS	10
MED8	LSQEVALPGR	10
MED8	SPFHPLRSQ	10
MED8	PFHPLRSQL	10
MED8	SQLGFYLSN	10
MED8	EVALPGRTM	10
NTAN1	PLVGLARIQ	10
NTAN1	LHLLGLRPP	10
NTAN1	LVGLARIQIW	10
PA2G4	RRPPRLQRM	10
PA2G4	PRLQRMPPV	10
PA2G4	QRMPPVGKH	10
PTHLH	KTTEEHIICN	10
RGS12 (A9)	NIRKLIWTKQ	10
RGS12 (C8)	SGRGSLRKW	10
RGS12 (C8)	PAGPSALPSP	10
RGS12 (C8)	SALPSPPSPS	10
RTKN2	SMKNPYHLLG	10
RTKN2	PYHLLGPHSL	10
RTKN2	KWSSRKRYCI	10
RTKN2	WSSRKRYCIL	10
RTKN2	LGPHSLMVT	10
RTKN2	WSSRKRYCI	10
SFRS12IP1	RVNQKKGNIT	10
SFRS12IP1	KKRREKRKSI	10
SFRS12IP1	PLKRTLQNK	10
SFRS12IP1	LQNKRNKNI	10
SFRS12IP1	REKRKSILL	10
SFRS12IP1	IVLNSPESN	10
TCF7L2	FATYKVKAAA	10
TCF7L2	ATYKVKAAAS	10
TCF7L2	AASAHPLQME	10
TCF7L2	ASAHPLQMEA	10
TCF7L2	YKVKAAASA	10
TFE3	GTWETPSTW	10
TMEM97	GNNHWPRVEM	10
TMEM97	EMPTGWLLVG	10
TMEM97	DLGSLQPPPP	10
TMEM97	VARTTGVYQH	10
TMEM97	QVGLERLGSS	10
TMEM97	SDLPTSVSLS	10
TMEM97	GITDVNHWAQ	10
TMEM97	SKGTGMNRPI	10
TMEM97	RPIGLRVGKG	10
TMEM97	RNTAQNPRL	10
TMEM97	PPGLKPSSL	10
TMEM97	LKPSSLASQ	10
TMEM97	SVSLSAGIT	10
TMEM97	KGTGMNRPI	10
TTK	WTVILLNPC	10
TTK	CGNLHLKTT	10
TTK	SDTTYKIYWT	10
ASTE1	RNRIPAVLRT	9
ASXL1	PVATLSPGEA	9
ASXL1	LESVRQIYSE	9
ASXL1	YSEHNYCRLI	9
c4orf6	DTMDGNPGE	9
c4orf6	GELTLELQT	9
c4orf6	QSQNALLPA	9
EAPP	FQQMTNYCMI	9
EAPP	QQMTNYCMI	9
EAPP	ITEIRPGLM	9
EPHB2	LGGGGKYKE	9
EPHB2	YFLKRILIR	9
EPHB2	IRKAMTVLA	9
EPHB2	TVLAGDKKG	9
EPHB2	KEYFLKRILI	9
EPHB2	KRILIRKAMT	9
EPHB2	RKAMTVLAGD	9
EPHB2	LAGDKKGLGR	9
FBXL3	KNLTPSFAM	9
FBXL3	LTPSFAMKY	9
MARCKS	SAFPSRSLS	9
MED8	VALPGRTMWE	9
NTAN1	KKHELPKKA	9
NTAN1	LSVFQMTFI	9
NTAN1	SVFQMTFIK	9
PTHLH	TTEEHIICN	9
RGS12 (A9)	LSLFPKLRA	9
RGS12 (C8)	LPAGPSALP	9
RGS12 (C8)	AGPSALPSP	9
RGS12 (C8)	GSLRKWRPGA	9
RTKN2	MKNPYHLLGP	9
RTKN2	VTIKWSSRKR	9
RTKN2	YCILQVSHYM	9
RTKN2	TIKWSSRKR	9
RTKN2	MMKKGKRDK	9
SFRS12IP1	PLKRTLQNKR	9
SFRS12IP1	RTLQNKRNKN	9
SFRS12IP1	NIRRKKRKKK	9
SFRS12IP1	KRVNQKKGNI	9
SFRS12IP1	RREKRKSILL	9
SFRS12IP1	RREKRKSIL	9
TCF7L2	SAHPLQMEAY	9
TCF7L2	AAASAHPLQ	9
TCF7L2	ASAHPLQME	9
TFE3	CTFPATTWG	9
TFE3	TTWGTWETP	9
TFE3	LPISSPLHRP	9
TFE3	ISSPLHRPQM	9
TMEM97	PRVEMPTGWL	9
TMEM97	AGITDVNHWA	9
TMEM97	WAQPKPSPSK	9
TMEM97	LRVGKGVWAR	9
TMEM97	EGNNHWPRV	9
TMEM97	NNHWPRVEM	9
TMEM97	PTGWLLVGY	9
TMEM97	VGYNTRNTA	9
TMEM97	AQNPRLQQH	9
TMEM97	TLTFFHFFF	9
TMEM97	LICFVFFVC	9
TMEM97	HVAQVGLER	9
TMEM97	LGSSDLPTS	9
TMEM97	AGITDVNHW	9
TTK	KNDLQLFVM	9
TTK	LQLFVMSDTT	9
TTK	VMSDTTYKIY	9
TTK	NPCGNLHLKT	9
VRK2	STVREALSP	9
ASTE1	TPSVGMRET	8
ASTE1	SVGMRETTG	8
ASTE1	LRTEGEPLHT	8
ASXL1	VARVEVAAGP	8
ASXL1	RVEVAAGPPM	8
ASXL1	ARAPLESVRQ	8
ASXL1	AGPPMREVA	8
ASXL1	SVRQIYSEH	8
ASXL1	EHNYCRLIL	8
c4orf6	KEHAKIFTF	8
c4orf6	LELQTLQIK	8
c4orf6	QTLQIKQSQ	8
c4orf6	LQIKQSQNA	8
c4orf6	PAGPLTQTP	8
c4orf6	LNLGRKEHAK	8
c4orf6	LPAGPLTQTP	8
EAPP	EIRPGLMHRE	8
EAPP	TNYCMILKK	8
EAPP	TMVWDHRDH	8
EPHB2	RKAMTVLAG	8
EPHB2	LAGDKKGLG	8
EPHB2	YFLKRILIRK	8
EPHB2	GRFMRCVQSE	8
EPHB2	AVSLQLPLGR	8
FBXL3	TPSFAMKYL	8
MED8	LSNSHKVPYP	8
MED8	TRLSQEVALP	8
MED8	TCSSGEAWA	8
MED8	SNSHKVPYP	8
MED8	HTRLSQEVA	8
NTAN1	PDRPLVGLA	8
NTAN1	WPDRPLVGLA	8
NTAN1	IWILHLLGLR	8
NTAN1	LRPPSLLSVF	8
PA2G4	PPRLQRMPPV	8
PA2G4	LQRMPPVGKH	8
PTHLH	RKTTEEHII	8
RGS12 (A9)	ATEQMTNVGC	8
RGS12 (A9)	ATEQMTNVG	8
RGS12 (C8)	LPSPPSPSR	8
RGS12 (C8)	ASRRWRMST	8
RTKN2	RQMGSSLLVS	8
RTKN2	YHLLGPHSLM	8
RTKN2	DKLPFLLLIN	8
RTKN2	LPFLLLINFH	8
RTKN2	LVSMKNPYH	8
RTKN2	YCILQVSHY	8
RTKN2	LPFLLLINF	8
SFRS12IP1	KGLTHPVPLK	8
SFRS12IP1	RKKRKKKKRV	8
SFRS12IP1	THPVPLKRT	8
TCF7L2	KAAASAHPLQ	8
TFE3	PLHRPQMPF	8
TFE3	WGTWETPST	8
TFE3	LPRMLPISSP	8
TFE3	PRMLPISSPL	8
TFE3	PLHRPQMPFW	8
TFE3	LHRPQMPFWT	8
TFE3	FWTCTFPATT	8
TFE3	GTWETPSTWG	8
TMEM97	MPTGWLLVGY	8
TMEM97	TAQNPRLQQH	8
TMEM97	TLTFFHFFFF	8
TMEM97	LASQVARTTG	8
TMEM97	QVARTTGVYQ	8
TMEM97	CVETGFCHVA	8
TMEM97	SVSLSAGITD	8
TMEM97	LSAGITDVNH	8
TMEM97	ITDVNHWAQP	8
TMEM97	KPSPSKGTGM	8
TMEM97	GWLLVGYNT	8
TMEM97	QTLTFFHFF	8
TMEM97	FHFFFFFKT	8
TMEM97	LCCPGWSKG	8
TMEM97	HDLGSLQPP	8
TMEM97	QVARTTGVY	8
TMEM97	ARTTGVYQH	8
TMEM97	VFFVCVETG	8
TMEM97	VETGFCHVA	8
TMEM97	LPTSVSLSA	8
TMEM97	LSAGITDVN	8
TMEM97	SAGITDVNH	8
TMEM97	RPIGLRVGK	8
TTK	FVMSDTTYK	8
TTK	TYKIYWTVI	8
TTK	IYWTVILLN	8
TTK	TVILLNPCG	8
TTK	NDLQLFVMSD	8
TTK	IYWTVILLNP	8
VRK2	EALSPVQHG	8
ASTE1	IPAVLRTEG	7
ASTE1	LHTPSVGMR	7
ASXL1	AGPPMREVAE	7
ASXL1	ARVEVAAGP	7
ASXL1	VVRPVATLS	7
ASXL1	ARAPLESVR	7
c4orf6	GNPGELTLE	7
EAPP	QMTNYCMILK	7
EAPP	MVWDHRDHVN	7
EAPP	YCMILKKIT	7
EAPP	KKITEIRPG	7
EAPP	VTMVWDHRD	7
EPHB2	EYFLKRILI	7
EPHB2	KRILIRKAM	7
EPHB2	RFMRCVQSE	7
EPHB2	IRKAMTVLAG	7
EPHB2	RFMRCVQSET	7
FBXL3	KKNLTPSFAM	7
FBXL3	FAMKYLPPIC	7
MED8	PTCSSGEAWA	7
MED8	SQEVALPGR	7
MED8	PGRTMWERV	7
MED8	RTMWERVFP	7
NTAN1	VKKHELPKK	7
NTAN1	HELPKKAPS	7
NTAN1	VGLARIQIW	7
NTAN1	PSLLSVFQM	7
NTAN1	MACGKRSLLQ	7
NTAN1	ACGKRSLLQE	7
NTAN1	RSLLQEVKKH	7
NTAN1	EVKKHELPKK	7
NTAN1	HELPKKAPSW	7
NTAN1	ELPKKAPSWP	7
RAPH1	PSLPKLPQN	7
RGS12 (A9)	LFPKLRATE	7
RGS12 (C8)	LPAGPSALPS	7
RGS12 (C8)	RAPPRSGRGS	7
RTKN2	VTIKWSSRK	7
RTKN2	QVSHYMMKK	7
SFRS12IP1	VPLKRTLQNK	7
SFRS12IP1	NITKRKKRRE	7
SFRS12IP1	ITKRKKRREK	7
SFRS12IP1	VNQKKGNIT	7
SFRS12IP1	QKKGNITKR	7
TCF7L2	TYKVKAAASA	7
TFE3	SSPLHRPQM	7
TFE3	TFPATTWGT	7
TFE3	QMPFWTCTFP	7
TFE3	ATTWGTWETP	7
TFE3	TTWGTWETPS	7
TFE3	TWGTWETPST	7
TMEM97	NHWPRVEMPT	7
TMEM97	NTAQNPRLQQ	7
TMEM97	ARWCQEPCQT	7
TMEM97	KTVSLCCPGW	7
TMEM97	LQPPPPGLKP	7
TMEM97	GVYQHVWLIC	7
TMEM97	HVWLICFVFF	7
TMEM97	ICFVFFVCVE	7
TMEM97	CFVFFVCVET	7
TMEM97	VGLERLGSSD	7
TMEM97	DVNHWAQPKP	7
TMEM97	NHWPRVEMP	7
TMEM97	SSLASQVAR	7
TMEM97	VARTTGVYQ	7
TMEM97	FVCVETGFC	7
TMEM97	ITDVNHWAQ	7
TMEM97	WAQPKPSPS	7
TTK	LQLFVMSDT	7
TTK	NPCGNLHLK	7
TTK	EKNDLQLFVM	7
TTK	TVILLNPCGN	7
TTK	LNPCGNLHLK	7
VRK2	TVREALSPVQ	7
ASTE1	LRTEGEPLH	6
ASTE1	EPLHTPSVGM	6
ASTE1	TPSVGMRETT	6
ASXL1	APLESVRQIY	6
ASXL1	PLESVRQIYS	6
ASXL1	SVRQIYSEHN	6
ASXL1	VEVAAGPPM	6
ASXL1	EVAAGPPMR	6
ASXL1	MREVAEAAA	6
ASXL1	VRPVATLSP	6
ASXL1	PVATLSPGE	6
ASXL1	GEARAPLES	6
ASXL1	RAPLESVRQ	6
ASXL1	PLESVRQIY	6
c4orf6	SCQLNLGRK	6
c4orf6	HAKIFTFFF	6
c4orf6	QNALLPAGP	6
c4orf6	GRKEHAKIFT	6
c4orf6	DGNPGELTLE	6
c4orf6	NPGELTLELQ	6
c4orf6	ELTLELQTLQ	6
c4orf6	LELQTLQIKQ	6
c4orf6	QTLQIKQSQN	6
c4orf6	QSQNALLPAG	6
c4orf6	SQNALLPAGP	6
EAPP	ITEIRPGLMH	6
EAPP	TEIRPGLMHR	6
EAPP	IRPGLMHREG	6
EAPP	VTMVWDHRDH	6
EAPP	VNNSLFQIVM	6
EAPP	FQQMTNYCM	6
EAPP	IRPGLMHRE	6
EPHB2	EWEKRKQIL	6
EPHB2	KQILGGGGK	6
EPHB2	KYKEYFLKR	6
EPHB2	MTVLAGDKK	6
EPHB2	GDKKGLGRF	6
EPHB2	RCVQSETKA	6
EPHB2	TKAVSLQLP	6
EPHB2	VSLQLPLGR	6
EPHB2	LKRILIRKAM	6
EPHB2	KAMTVLAGDK	6
EPHB2	AGDKKGLGRF	6
EPHB2	MRCVQSETKA	6
EPHB2	CVQSETKAVS	6
FBXL3	LPPICTLGDQ	6
FBXL3	KKNLTPSFA	6
FBXL3	SFAMKYLPP	6
FBXL3	MKYLPPICT	6
FBXL3	LPPICTLGD	6
MED8	SSGEAWACSP	6
MED8	HPLRSQLGFY	6
MED8	QEVALPGRTM	6
MED8	SSGEAWACS	6
MED8	ACSPFHPLR	6
MED8	LGFYLSNSH	6
NTAN1	RSLLQEVKK	6
NTAN1	KKAPSWPDR	6
NTAN1	LARIQIWILH	6
PA2G4	LQRMPPVGK	6
PTHLH	KTTEEHIIC	6
RAPH1	LSLHPSLPK	6
RGS12 (A9)	RATEQMTNVG	6
RGS12 (A9)	KQRSFLSLF	6
RGS12 (A9)	LRATEQMTN	6
RGS12 (C8)	RRAPPRSGR	6
RGS12 (C8)	RAPPRSGRG	6
RGS12 (C8)	RKWRPGASR	6
RGS12 (C8)	SPPSPSRRRA	6
RGS12 (C8)	RSGRGSLRKW	6
RTKN2	TIKWSSRKRY	6
RTKN2	KRYCILQVSH	6
RTKN2	GSSLLVSMK	6
RTKN2	SSLLVSMKN	6
RTKN2	KNPYHLLGP	6
RTKN2	NPYHLLGPH	6
RTKN2	HSLMVTIKW	6
RTKN2	MVTIKWSSR	6
RTKN2	KRYCILQVS	6
SFRS12IP1	VPLKRTLQN	6
SFRS12IP1	LKRTLQNKR	6
SFRS12IP1	RTLQNKRNK	6
SFRS12IP1	KRNKNIRRK	6
SFRS12IP1	NITKRKKRR	6
SFRS12IP1	ITKRKKRRE	6
TCF7L2	KVKAAASAHP	6
TCF7L2	SAFATYKVK	6
TFE3	FWTCTFPAT	6
TFE3	WTCTFPATTW	6
TFE3	PATTWGTWET	6
TMEM97	TGWLLVGYNT	6
TMEM97	GWLLVGYNTR	6
TMEM97	QHLKHWQQCT	6
TMEM97	LKHWQQCTRA	6
TMEM97	CTRARWCQEP	6
TMEM97	WCQEPCQTLT	6
TMEM97	QTLTFFHFFF	6
TMEM97	LTFFHFFFFF	6
TMEM97	FFHFFFFFKT	6
TMEM97	RTTGVYQHVW	6
TMEM97	AQVGLERLGS	6
TMEM97	ERLGSSDLPT	6
TMEM97	LPTSVSLSAG	6
TMEM97	MNRPIGLRVG	6
TMEM97	MPTGWLLVG	6
TMEM97	TGWLLVGYN	6
TMEM97	NTAQNPRLQ	6
TMEM97	TAQNPRLQQ	6
TMEM97	KHWQQCTRA	6
TMEM97	LTFFHFFFF	6
TMEM97	FFFKTVSLC	6
TMEM97	KTVSLCCPG	6
TMEM97	TVSLCCPGW	6
TMEM97	QPPPPGLKP	6
TMEM97	TTGVYQHVW	6
TMEM97	YQHVWLICF	6
TMEM97	QVGLERLGS	6
TMEM97	PTSVSLSAG	6
TMEM97	HWAQPKPSP	6
TMEM97	AQPKPSPSK	6
TMEM97	SPSKGTGMN	6
TMEM97	GTGMNRPIG	6
TMEM97	NRPIGLRVG	6
TTK	YWTVILLNP	6
TTK	GNLHLKTTS	6
TTK	YWTVILLNPC	6
TTK	PCGNLHLKTT	6
VRK2	REALSPVQHG	6
VRK2	VQHGKCRKR	6
AIM2	REVKRTNSS	5
ASTE1	PSVGMRETT	5
ASTE1	IPAVLRTEGE	5
ASXL1	EAAAVVMVVR	5
ASXL1	VRPVATLSPG	5
ASXL1	VATLSPGEAR	5
ASXL1	SPGEARAPLE	5
ASXL1	LSPGEARAP	5
ASXL1	IYSEHNYCR	5
c4orf6	CQLNLGRKE	5
c4orf6	FQLDTMDGN	5
c4orf6	MDGNPGELT	5
c4orf6	RKEHAKIFTF	5
c4orf6	IFTFFFQLDT	5
EAPP	RRNNTRFQQM	5
EAPP	RNNTRFQQMT	5
EAPP	RFQQMTNYCM	5
EAPP	YCMILKKITE	5
EAPP	LKKITEIRPG	5
EAPP	GVTMVWDHRD	5
EAPP	WDHRDHVNNS	5
EAPP	NSLFQIVMLS	5
EAPP	RNNTRFQQM	5
EAPP	NTRFQQMTN	5
EAPP	DHRDHVNNS	5
EAPP	NNSLFQIVM	5
EPHB2	KRKQILGGG	5
EPHB2	GGGGKYKEY	5
EPHB2	AGDKKGLGR	5
EPHB2	DKKGLGRFM	5
EPHB2	KGLGRFMRC	5
EPHB2	VQSETKAVS	5
EPHB2	SETKAVSLQ	5
EPHB2	WEKRKQILGG	5
EPHB2	KQILGGGGKY	5
EPHB2	LGGGGKYKEY	5
EPHB2	GKYKEYFLKR	5
EPHB2	MTVLAGDKKG	5
FBXL3	KNLTPSFAMK	5
FBXL3	KYLPPICTLG	5
FBXL3	MKKNLTPSF	5
MARCKS	AFPSRSLSS	5
MED8	WACSPFHPLR	5
MED8	ACSPFHPLRS	5
MED8	CSPFHPLRSQ	5
MED8	VPYPLPHLIH	5
MED8	PYPLPHLIHT	5
MED8	IHTRLSQEVA	5
MED8	SQEVALPGRT	5
MED8	MPTCSSGEA	5
MED8	LSNSHKVPY	5
MED8	LSQEVALPG	5
MED8	QEVALPGRT	5
NTAN1	KAPSWPDRP	5
NTAN1	RPPSLLSVF	5
NTAN1	KRSLLQEVKK	5
NTAN1	VKKHELPKKA	5
NTAN1	KKAPSWPDRP	5
NTAN1	IQIWILHLLG	5
NTAN1	LHLLGLRPPS	5
NTAN1	LGLRPPSLLS	5
NTAN1	PPSLLSVFQM	5
RAPH1	HPSLPKLPQN	5
RGS12 (A9)	RSFLSLFPK	5
RGS12 (A9)	PKLRATEQM	5
RGS12 (C8)	KWRPGASRR	5
RGS12 (C8)	GASRRWRMS	5
RGS12 (C8)	LRKWRPGASR	5
RTKN2	GPHSLMVTIK	5
RTKN2	HSLMVTIKWS	5
RTKN2	QVSHYMMKKG	5
RTKN2	SHYMMKKGKR	5
RTKN2	MKNPYHLLG	5
RTKN2	RYCILQVSH	5
RTKN2	PFLLLINFH	5
SFRS12IP1	KNIRRKKRKK	5
SFRS12IP1	NQKKGNITKR	5
SFRS12IP1	KKKKRVNQK	5
SFRS12IP1	GNITKRKKR	5
TCF7L2	KVKAAASAH	5
TCF7L2	VKAAASAHP	5
TFE3	LPRMLPISS	5
TFE3	PRMLPISSP	5
TFE3	LPISSPLHR	5
TFE3	ISSPLHRPQ	5
TFE3	LHRPQMPFW	5
TFE3	PQMPFWTCT	5
TFE3	FPATTWGTW	5
TFE3	PISSPLHRPQ	5
TFE3	MPFWTCTFPA	5
TFE3	ETPSTWGWRT	5
TMEM97	PTGWLLVGYN	5
TMEM97	NTRNTAQNPR	5
TMEM97	RARWCQEPCQ	5
TMEM97	FFFFKTVSLC	5
TMEM97	VSLCCPGWSK	5
TMEM97	HDLGSLQPPP	5
TMEM97	QPPPPGLKPS	5
TMEM97	KPSSLASQVA	5
TMEM97	VYQHVWLICF	5
TMEM97	FVCVETGFCH	5
TMEM97	VETGFCHVAQ	5
TMEM97	FCHVAQVGLE	5
TMEM97	VAQVGLERLG	5
TMEM97	QPKPSPSKGT	5
TMEM97	TGMNRPIGLR	5
TMEM97	YNTRNTAQN	5
TMEM97	CQEPCQTLT	5
TMEM97	QEPCQTLTF	5
TMEM97	GSLQPPPPG	5
TMEM97	LQPPPPGLK	5
TMEM97	HVWLICFVF	5
TMEM97	VWLICFVFF	5
TMEM97	AQVGLERLG	5
TMEM97	SSDLPTSVS	5
TMEM97	VSLSAGITD	5
TMEM97	KPSPSKGTG	5
TMEM97	SKGTGMNRP	5
TTK	NDLQLFVMS	5
TTK	PCGNLHLKT	5
TTK	WTVILLNPCG	5
VRK2	EALSPVQHGK	5
ASTE1	PAVLRTEGE	4
ASTE1	HTPSVGMRE	4
ASXL1	ARVEVAAGPP	4
ASXL1	MVVRPVATLS	4
ASXL1	GPPMREVAE	4
ASXL1	RPVATLSPG	4
ASXL1	ESVRQIYSE	4
c4orf6	LQTLQIKQS	4
c4orf6	SCQLNLGRKE	4
c4orf6	FQLDTMDGNP	4
EAPP	REGVTMVWDH	4
EAPP	NNTRFQQMT	4
EAPP	MTNYCMILK	4
EAPP	TEIRPGLMH	4
EAPP	GVTMVWDHR	4
EPHB2	GRFMRCVQS	4
EPHB2	GDKKGLGRFM	4
EPHB2	ETKAVSLQLP	4
MED8	CSSGEAWACS	4
MED8	GEAWACSPFH	4
MED8	AWACSPFHP	4
MED8	HPLRSQLGF	4
MED8	HKVPYPLPH	4
MED8	LPGRTMWER	4
NTAN1	CGKRSLLQE	4
NTAN1	SWPDRPLVG	4
NTAN1	ARIQIWILH	4
RGS12 (A9)	TKQRSFLSLF	4
RGS12 (A9)	LFPKLRATEQ	4
RGS12 (A9)	FPKLRATEQM	4
RGS12 (C8)	PAGPSALPS	4
RGS12 (C8)	SPSRRRAPP	4
RGS12 (C8)	GSLRKWRPG	4
RGS12 (C8)	SRRWRMSTW	4
RGS12 (C8)	LPSPPSPSRR	4
RGS12 (C8)	SRRRAPPRSG	4
RGS12 (C8)	RRAPPRSGRG	4
RGS12 (C8)	RPGASRRWRM	4
RGS12 (C8)	ASRRWRMSTW	4
RTKN2	MGSSLLVSMK	4
RTKN2	KNPYHLLGPH	4
RTKN2	RYCILQVSHY	4
RTKN2	LQVSHYMMKK	4
RTKN2	HYMMKKGKR	4
SFRS12IP1	LQNKRNKNIR	4
SFRS12IP1	NKRNKNIRRK	4
SFRS12IP1	KRNKNIRRKK	4
SFRS12IP1	RKKKKRVNQK	4
SFRS12IP1	REKRKSILLH	4
SFRS12IP1	LHLIVLNSPE	4
SFRS12IP1	IRRKKRKKK	4
SFRS12IP1	KGNITKRKK	4
TFE3	SPLHRPQMP	4
TFE3	HRPQMPFWT	4
TFE3	PFWTCTFPA	4
TFE3	WETPSTWGW	4
TFE3	TPSTWGWRT	4
TFE3	SPLHRPQMPF	4
TFE3	RPQMPFWTCT	4
TFE3	PFWTCTFPAT	4
TMEM97	NNHWPRVEMP	4
TMEM97	GYNTRNTAQN	4
TMEM97	CQEPCQTLTF	4
TMEM97	QEPCQTLTFF	4
TMEM97	FFKTVSLCCP	4
TMEM97	TVSLCCPGWS	4
TMEM97	LCCPGWSKGQ	4
TMEM97	SKGQWHDLGS	4
TMEM97	WHDLGSLQPP	4
TMEM97	TSVSLSAGIT	4
TMEM97	NHWAQPKPSP	4
TMEM97	AQPKPSPSKG	4
TMEM97	IGLRVGKGVW	4
TMEM97	HWPRVEMPT	4
TMEM97	NTRNTAQNP	4
TMEM97	LQQHLKHWQ	4
TMEM97	LKHWQQCTR	4
TMEM97	CTRARWCQE	4
TMEM97	TRARWCQEP	4
TMEM97	RARWCQEPC	4
TMEM97	ARWCQEPCQ	4
TMEM97	RWCQEPCQT	4
TMEM97	FKTVSLCCP	4
TMEM97	PPPPGLKPS	4
TMEM97	PGLKPSSLA	4
TMEM97	ASQVARTTG	4
TMEM97	CFVFFVCVE	4
TMEM97	CHVAQVGLE	4
TMEM97	DVNHWAQPK	4
TMEM97	VNHWAQPKP	4
TTK	GEKNDLQLF	4
TTK	LFVMSDTTY	4
VRK2	REALSPVQH	4
VRK2	LSPVQHGKC	4
ASTE1	RNRIPAVLR	3
ASTE1	RRNRIPAVLR	3
ASTE1	PAVLRTEGEP	3
ASTE1	LHTPSVGMRE	3
ASXL1	EVAAGPPMRE	3
ASXL1	PPMREVAEAA	3
ASXL1	RVEVAAGPP	3
c4orf6	RKEHAKIFT	3
c4orf6	AKIFTFFFQ	3
c4orf6	FFFQLDTMD	3
c4orf6	FFQLDTMDG	3
c4orf6	CQLNLGRKEH	3
c4orf6	HAKIFTFFFQ	3
c4orf6	LDTMDGNPGE	3
c4orf6	LQTLQIKQSQ	3
c4orf6	IKQSQNALLP	3
EAPP	NTRFQQMTNY	3
EAPP	NYCMILKKIT	3
EAPP	PGLMHREGVT	3
EAPP	HREGVTMVWD	3
EAPP	VWDHRDHVNN	3
EAPP	RFQQMTNYC	3
EAPP	HREGVTMVW	3
EPHB2	EKRKQILGG	3
EPHB2	KKGLGRFMR	3
EPHB2	GGGGKYKEYF	3
EPHB2	EYFLKRILIR	3
EPHB2	LGRFMRCVQS	3
EPHB2	QSETKAVSLQ	3
FBXL3	MKKNLTPSFA	3
FBXL3	PPICTLGDQ	3
MED8	FHPLRSQLGF	3
MED8	LRSQLGFYLS	3
MED8	RSQLGFYLSN	3
MED8	EVALPGRTMW	3
MED8	CSSGEAWAC	3
MED8	SGEAWACSP	3
MED8	GEAWACSPF	3
MED8	EAWACSPFH	3
MED8	RSQLGFYLS	3
MED8	SHKVPYPLP	3
NTAN1	ACGKRSLLQ	3
NTAN1	KKHELPKKAP	3
NTAN1	PSLLSVFQMT	3
RAPH1	LHPSLPKLPQ	3
RGS12 (A9)	QRSFLSLFPK	3
RGS12 (A9)	SFLSLFPKLR	3
RGS12 (A9)	PKLRATEQMT	3
RGS12 (A9)	IRKLIWTKQ	3
RGS12 (A9)	RKLIWTKQR	3
RGS12 (A9)	WTKQRSFLS	3
RGS12 (A9)	TEQMTNVGC	3
RGS12 (C8)	SPPSPSRRR	3
RGS12 (C8)	PPSPSRRRA	3
RGS12 (C8)	SRRRAPPRS	3
RGS12 (C8)	RRRAPPRSG	3
RGS12 (C8)	APPRSGRGS	3
RGS12 (C8)	RSGRGSLRK	3
RGS12 (C8)	PGASRRWRM	3
RGS12 (C8)	SPSRRRAPPR	3
RGS12 (C8)	SGRGSLRKWR	3
RGS12 (C8)	KWRPGASRRW	3
RTKN2	GSSLLVSMKN	3
RTKN2	SSLLVSMKNP	3
RTKN2	MVTIKWSSRK	3
RTKN2	IKWSSRKRYC	3
RTKN2	RKRYCILQVS	3
RTKN2	SHYMMKKGK	3
SFRS12IP1	IRRKKRKKKK	3
SFRS12IP1	VNQKKGNITK	3
SFRS12IP1	KKGNITKRKK	3
SFRS12IP1	KGNITKRKKR	3
SFRS12IP1	NQKKGNITK	3
SFRS12IP1	TKRKKRREK	3
SFRS12IP1	KKRREKRKS	3
TCF7L2	YKVKAAASAH	3
TCF7L2	TYKVKAAAS	3
TCF7L2	AHPLQMEAY	3
TFE3	RPQMPFWTC	3
TFE3	FPATTWGTWE	3
TMEM97	HWPRVEMPTG	3
TMEM97	VGYNTRNTAQ	3
TMEM97	NPRLQQHLKH	3
TMEM97	KHWQQCTRAR	3
TMEM97	FFFKTVSLCC	3
TMEM97	LGSLQPPPPG	3
TMEM97	VFFVCVETGF	3
TMEM97	CHVAQVGLER	3
TMEM97	KGTGMNRPIG	3
TMEM97	NRPIGLRVGK	3
TMEM97	WPRVEMPTG	3
TMEM97	GYNTRNTAQ	3
TMEM97	HWQQCTRAR	3
TMEM97	VSLCCPGWS	3
TMEM97	GWSKGQWHD	3
TMEM97	KGQWHDLGS	3
TMEM97	WHDLGSLQP	3
TMEM97	LGSLQPPPP	3
TMEM97	PPPGLKPSS	3
TMEM97	VCVETGFCH	3
TMEM97	ETGFCHVAQ	3
TMEM97	QPKPSPSKG	3
TMEM97	PSPSKGTGM	3
TTK	KNDLQLFVMS	3
TTK	CGNLHLKTTS	3
VRK2	PVQHGKCRKR	3
VRK2	PVQHGKCRK	3
AIM2	EVKRTNSSQ	2
AIM2	HREVKRTNSS	2
AIM2	REVKRTNSSQ	2
ASTE1	TEGEPLHTPS	2
ASTE1	VGMRETTGLG	2
ASXL1	VEVAAGPPMR	2
ASXL1	RPVATLSPGE	2
ASXL1	VRQIYSEHNY	2
ASXL1	RQIYSEHNYC	2
ASXL1	LESVRQIYS	2
ASXL1	VRQIYSEHN	2
ASXL1	RQIYSEHNY	2
c4orf6	LDTMDGNPG	2
c4orf6	KQSQNALLP	2
c4orf6	FFFQLDTMDG	2
c4orf6	FFQLDTMDGN	2
EAPP	TRFQQMTNYC	2
EAPP	MHREGVTMVW	2
EAPP	RPGLMHREG	2
EAPP	REGVTMVWD	2
EAPP	VWDHRDHVN	2
EAPP	WDHRDHVNN	2
EPHB2	RKQILGGGG	2
EPHB2	GGGKYKEYF	2
EPHB2	GKYKEYFLK	2
EPHB2	MRCVQSETK	2
EPHB2	EKRKQILGGG	2
MED8	EAWACSPFHP	2
MED8	LGFYLSNSHK	2
MED8	FYLSNSHKVP	2
MED8	SHKVPYPLPH	2
MED8	LPHLIHTRLS	2
MED8	PHLIHTRLSQ	2
MED8	GRTMWERVFP	2
MED8	PTCSSGEAW	2
MED8	GFYLSNSHK	2
NTAN1	KRSLLQEVK	2
NTAN1	KHELPKKAPS	2
NTAN1	RPLVGLARIQ	2
NTAN1	RPPSLLSVFQ	2
PA2G4	RRPPRLQRMP	2
RAPH1	LHPSLPKLP	2
RAPH1	HPSLPKLPQ	2
RGS12 (A9)	RKLIWTKQRS	2
RGS12 (A9)	KQRSFLSLFP	2
RGS12 (A9)	FPKLRATEQ	2
RGS12 (C8)	GPSALPSPP	2
RGS12 (C8)	LRKWRPGAS	2
RGS12 (C8)	WRPGASRRW	2
RGS12 (C8)	RWRMSTWPS	2
RGS12 (C8)	AGPSALPSPP	2
RGS12 (C8)	GPSALPSPPS	2
RGS12 (C8)	PSALPSPPSP	2
RGS12 (C8)	WRPGASRRWR	2
RGS12 (C8)	SRRWRMSTWP	2
RTKN2	NPYHLLGPHS	2
RTKN2	SSRKRYCILQ	2
RTKN2	KKGKRDKLPF	2
RTKN2	IKWSSRKRY	2
RTKN2	SRKRYCILQ	2
RTKN2	LQVSHYMMK	2
SFRS12IP1	HPVPLKRTLQ	2
SFRS12IP1	PVPLKRTLQN	2
SFRS12IP1	KRKKKKRVNQ	2
SFRS12IP1	KKKKRVNQKK	2
SFRS12IP1	GNITKRKKRR	2
SFRS12IP1	TKRKKRREKR	2
SFRS12IP1	GKGLTHPVP	2
SFRS12IP1	PVPLKRTLQ	2
SFRS12IP1	NKNIRRKKR	2
SFRS12IP1	KNIRRKKRK	2
SFRS12IP1	RKKKKRVNQ	2
SFRS12IP1	KKKRVNQKK	2
SFRS12IP1	KKRVNQKKG	2
SFRS12IP1	KKGNITKRK	2
SFRS12IP1	KRKKRREKR	2
SFRS12IP1	EKRKSILLH	2
TFE3	SSPLHRPQMP	2
TFE3	HRPQMPFWTC	2
TFE3	PQMPFWTCTF	2
TFE3	TFPATTWGTW	2
TFE3	TPSTWGWRTF	2
TMEM97	PRLQQHLKHW	2
TMEM97	LQQHLKHWQQ	2
TMEM97	HWQQCTRARW	2
TMEM97	TRARWCQEPC	2
TMEM97	CCPGWSKGQW	2
TMEM97	GQWHDLGSLQ	2
TMEM97	QWHDLGSLQP	2
TMEM97	PPPPGLKPSS	2
TMEM97	SQVARTTGVY	2
TMEM97	LERLGSSDLP	2
TMEM97	GSSDLPTSVS	2
TMEM97	HWAQPKPSPS	2
TMEM97	SPSKGTGMNR	2
TMEM97	GNNHWPRVE	2
TMEM97	TRNTAQNPR	2
TMEM97	PRLQQHLKH	2
TMEM97	QHLKHWQQC	2
TMEM97	WQQCTRARW	2
TMEM97	TFFHFFFFF	2
TMEM97	FFFFFKTVS	2
TMEM97	CCPGWSKGQ	2
TMEM97	SKGQWHDLG	2
TMEM97	QWHDLGSLQ	2
TMEM97	VYQHVWLIC	2
TMEM97	FFVCVETGF	2
TMEM97	TDVNHWAQP	2
TMEM97	PKPSPSKGT	2
TTK	SDTTYKIYW	2
TTK	LFVMSDTTYK	2
VRK2	VREALSPVQH	2
VRK2	SPVQHGKCRK	2
VRK2	VQHGKCRKRR	2
VRK2	VREALSPVQ	2
ASTE1	MRETTGLGC	1
ASTE1	GEPLHTPSVG	1
ASTE1	PSVGMRETTG	1
ASXL1	EARAPLESVR	1
c4orf6	GRKEHAKIF	1
c4orf6	IFTFFFQLD	1
c4orf6	LGRKEHAKIF	1
c4orf6	KEHAKIFTFF	1
c4orf6	PGELTLELQT	1
EAPP	NNTRFQQMTN	1
EAPP	RDHVNNSLFQ	1
EAPP	RRNNTRFQQ	1
EAPP	TRFQQMTNY	1
EAPP	LKKITEIRP	1
EAPP	EGVTMVWDH	1
EPHB2	LGRFMRCVQ	1
EPHB2	KRKQILGGGG	1
EPHB2	RKQILGGGGK	1
EPHB2	KKGLGRFMRC	1
MARCKS	RSAFPSRSLS	1
MED8	TCSSGEAWAC	1
MED8	SGEAWACSPF	1
MED8	NSHKVPYPLP	1
MED8	FHPLRSQLG	1
MED8	PHLIHTRLS	1
NTAN1	QEVKKHELP	1
NTAN1	EVKKHELPK	1
NTAN1	KHELPKKAP	1
NTAN1	LPKKAPSWP	1
NTAN1	DRPLVGLAR	1
NTAN1	GKRSLLQEVK	1
NTAN1	LQEVKKHELP	1
NTAN1	QEVKKHELPK	1
NTAN1	LPKKAPSWPD	1
NTAN1	PSWPDRPLVG	1
NTAN1	PDRPLVGLAR	1
NTAN1	LSVFQMTFIK	1
PA2G4	RPPRLQRMP	1
RAPH1	PSLPKLPQNP	1
RGS12 (A9)	IWTKQRSFLS	1
RGS12 (A9)	QRSFLSLFP	1
RGS12 (C8)	PSALPSPPS	1
RGS12 (C8)	GRGSLRKWR	1
RGS12 (C8)	RRWRMSTWP	1
RGS12 (C8)	RRRAPPRSGR	1
RGS12 (C8)	GRGSLRKWRP	1
RGS12 (C8)	RKWRPGASRR	1
RGS12 (C8)	RRWRMSTWPS	1
RTKN2	PHSLMVTIK	1
RTKN2	KWSSRKRYC	1
RTKN2	VSHYMMKKG	1
RTKN2	KGKRDKLPF	1
SFRS12IP1	LKRTLQNKRN	1
SFRS12IP1	KKRKKKKRVN	1
SFRS12IP1	KKKRVNQKKG	1
SFRS12IP1	KKRVNQKKGN	1
SFRS12IP1	RKKRREKRKS	1
SFRS12IP1	NKRNKNIRR	1
SFRS12IP1	RNKNIRRKK	1
SFRS12IP1	RKKRKKKKR	1
SFRS12IP1	KRKKKKRVN	1
SFRS12IP1	KRVNQKKGN	1
TFE3	MPFWTCTFP	1
TFE3	TCTFPATTW	1
TFE3	ETPSTWGWR	1
TFE3	WGTWETPSTW	1
TFE3	WETPSTWGWR	1
TMEM97	WPRVEMPTGW	1
TMEM97	YNTRNTAQNP	1
TMEM97	QNPRLQQHLK	1
TMEM97	TFFHFFFFFK	1
TMEM97	WSKGQWHDLG	1
TMEM97	PPGLKPSSLA	1
TMEM97	PGLKPSSLAS	1
TMEM97	FFVCVETGFC	1
TMEM97	TGFCHVAQVG	1
TMEM97	NPRLQQHLK	1
TMEM97	QQHLKHWQQ	1
TMEM97	EPCQTLTFF	1
TMEM97	FFHFFFFFK	1
TMEM97	FFKTVSLCC	1
TMEM97	PSSLASQVA	1
TMEM97	GFCHVAQVG	1
TMEM97	ERLGSSDLP	1
VRK2	LSPVQHGKCR	1
VRK2	SPVQHGKCR	1
AIM2	HREVKRTNS	0
c4orf6	PGELTLELQ	0
c4orf6	TFFFQLDTMD	0
EAPP	HRDHVNNSLF	0
EAPP	RDHVNNSLF	0
EAPP	DHVNNSLFQ	0
EPHB2	WEKRKQILG	0
EPHB2	DKKGLGRFMR	0
FBXL3	TPSFAMKYLP	0
MED8	MPTCSSGEAW	0
MED8	CSPFHPLRS	0
MED8	GRTMWERVF	0
NTAN1	MKMACGKRS	0
NTAN1	PPSLLSVFQ	0
PA2G4	RPPRLQRMPP	0
PA2G4	PRLQRMPPVG	0
RGS12 (A9)	IRKLIWTKQR	0
RGS12 (C8)	RGSLRKWRP	0
RGS12 (C8)	RPGASRRWR	0
RGS12 (C8)	PPSPSRRRAP	0
RGS12 (C8)	PRSGRGSLRK	0
RGS12 (C8)	RGSLRKWRPG	0
RTKN2	VSHYMMKKGK	0
RTKN2	HYMMKKGKRD	0
RTKN2	MKKGKRDKLP	0
RTKN2	KKGKRDKLP	0
SFRS12IP1	KRTLQNKRNK	0
SFRS12IP1	RNKNIRRKKR	0
SFRS12IP1	NKNIRRKKRK	0
SFRS12IP1	RRKKRKKKKR	0
SFRS12IP1	QKKGNITKRK	0
SFRS12IP1	QNKRNKNIR	0
SFRS12IP1	RRKKRKKKK	0
TFE3	PATTWGTWE	0
TFE3	TWGTWETPS	0
TFE3	TWETPSTWG	0
TFE3	PSTWGWRTF	0
TFE3	TWETPSTWGW	0
TMEM97	QQHLKHWQQC	0
TMEM97	WQQCTRARWC	0
TMEM97	QQCTRARWCQ	0
TMEM97	CQTLTFFHFF	0
TMEM97	HFFFFFKTVS	0
TMEM97	FKTVSLCCPG	0
TMEM97	CPGWSKGQWH	0
TMEM97	PSSLASQVAR	0
TMEM97	QHVWLICFVF	0
TMEM97	TDVNHWAQPK	0
TMEM97	VNHWAQPKPS	0
TMEM97	NEGNNHWPR	0
TMEM97	PRVEMPTGW	0
TMEM97	QQCTRARWC	0
TMEM97	PCQTLTFFH	0
TMEM97	CPGWSKGQW	0
TMEM97	NHWAQPKPS	0
TTK	MSDTTYKIYW	0
VRK2	QHGKCRKRRN	0
ASTE1	EGEPLHTPS	-1
ASTE1	EPLHTPSVG	-1
ASXL1	PGEARAPLES	-1
ASXL1	ESVRQIYSEH	-1
c4orf6	EHAKIFTFF	-1
c4orf6	EHAKIFTFFF	-1
EPHB2	GGKYKEYFLK	-1
FBXL3	PSFAMKYLPP	-1
FBXL3	PSFAMKYLP	-1
MED8	PFHPLRSQLG	-1
MED8	PYPLPHLIH	-1
PTHLH	RKTTEEHIIC	-1
RGS12 (C8)	PSPPSPSRR	-1
RGS12 (C8)	PRSGRGSLR	-1
RGS12 (C8)	PSPPSPSRRR	-1
RGS12 (C8)	PSPSRRRAPP	-1
RGS12 (C8)	PGASRRWRMS	-1
RTKN2	PHSLMVTIKW	-1
RTKN2	PFLLLINFHS	-1
RTKN2	PYHLLGPHS	-1
SFRS12IP1	QNKRNKNIRR	-1
SFRS12IP1	KRKKRREKRK	-1
SFRS12IP1	KRTLQNKRN	-1
TMEM97	RNTAQNPRLQ	-1
TMEM97	QCTRARWCQE	-1
TMEM97	PKPSPSKGTG	-1
TMEM97	PSKGTGMNRP	-1
TMEM97	QCTRARWCQ	-1
TMEM97	CQTLTFFHF	-1
TMEM97	PGWSKGQWH	-1
TTK	MSDTTYKIY	-1
VRK2	QHGKCRKRR	-1
VRK2	HGKCRKRRN	-1
RGS12 (C8)	PSPSRRRAP	-2
RGS12 (C8)	PSRRRAPPR	-2
RGS12 (C8)	PSRRRAPPRS	-2
SFRS12IP1	RKKRREKRK	-2
TFE3	TCTFPATTWG	-2
TMEM97	EGNNHWPRVE	-2
TMEM97	PGWSKGQWHD	-2
TMEM97	PSKGTGMNR	-2
ASXL1	PGEARAPLE	-3
EAPP	EGVTMVWDHR	-3
MED8	PGRTMWERVF	-3
NTAN1	PKKAPSWPD	-3
NTAN1	PKKAPSWPDR	-3
PA2G4	PPRLQRMPP	-3
RGS12 (C8)	PPRSGRGSLR	-3
TMEM97	EPCQTLTFFH	-3
TMEM97	PCQTLTFFHF	-3
TMEM97	PSPSKGTGMN	-3
EPHB2	EWEKRKQILG	-4
