# Supplementary material for: Nonsense Mediated Decay Resistant Mutations Are a Source of Expressed Mutant Proteins in Colon Cancer Cell Lines with Microsatellite Instability
Source: PLoS One. 2010 Dec 31;5(12):e16012. doi: 10.1371/journal.pone.0016012 (PMC3013145; doi:10.1371/journal.pone.0016012)
Supplement: Table S6 — Syfpeithi binding scores for known HLA‐A*0201 ligands. (XLSX) [file pone.0016012.s008.xlsx]

## Sheet: Sheet1
Table S6. Syfpeithi binding scores for known HLA-A*0201 ligands.
Binding scores were assessed for all 133 9mer or 10mer known HLA-A*0201 ligands listed in the Syfpeithi website and 2 unlisted MSI-derived peptides.
Median score	24
Mean score	23.4
Standard deviation	4.56495
Scores for 4 reported MSI-derived mutant peptides			References
TLSPGWSAV	25	FTO (U79260)	Linnebacher et al. 2010 (not listed in SYFPEITHI website)
SLYKFSPFPL	23	OGT	Ripberger et al. 2003 (not listed in SYFPEITHI website)
FLIIWQNTM	20	Casp-5 (frameshift) 67-75	Schwitalle et al. 2004
RLSSCVPVA	19	TGF-beta type II receptor reading frame +2 131-139	Linnebacher et al. 2001
Scores for all 135 known HLA-A*0201 epitopes (MSI-derived in red)			References as listed in SYFPEITHI website
KLLGNCLPTV	32	CLCA2 424-433	Konopitzky et al. 2002
IMIGVLVGV	31	CEA 657-665	Kawashima et al. 1998
LLLGPLGPL	31	Heparanase 16-24	Sommerfeldt et al. 2006
LLLLTVLTV	31	MUC-1 signal sequence 12-20	Brossart et al. 1999
YLLQGMIAAV	31	BAX-delta (Y25L) 25-34	Maia et al. 2005
YLQGMIAAV	31	BAX-delta (Y26L) 26-34	Maia et al. 2005
ALQPGTALL	30	PSCA signal sequence 14-22	Dannull et al. 2000
ILAKFLHWL	30	Telomerase 540-548	Vonderheide et al. 1999
IMLCLIAAV	30	P protein 427-435	Touloukian et al. 2001
LLRRYNVAKV	30	SOX-11 266-275	Schmitz et al. 2007
GLMKYIGEV	29	Transient receptor potential p8 187-195	Kießling et al. 2003
LLGNCLPTV	29	CLCA2 425-433	Konopitzky et al. 2002
SLAMLDLLHV	29	Anaplastic lymphoma kinase (ALK) 1202-1211	Passoni et al. 2001
SLEENIVIL	29	RHAMM 274-282	Greiner et al. 2005
SLGSPVLGL	29	Livin inhibitor-of-apoptosis 34-42	Schmollinger et al. 2003
SLLQHLIGL	29	PRAME gene product 425-433	Kessler et al. 2001
CLAAGITYV	28	Prostein (Prostate cancer assoc. protein 6) 31-39	Kießling et al. 2004
DLIFGLNAL	28	Heparanase 183-191	Sommerfeldt et al. 2006
ILSLELMKL	28	RHAMM 165-173	Greiner et al. 2005
KIFGSLAFL	28	HER-2/neu 347-355	Fisk et al. 1995
LLSHGAVIEV	28	NY-BR-1 158-167	Jäger et. al 2005
LMAQEALAFL	28	CAMEL 2-11	Aarnoudse et al. 1999
SLSKILDTV	28	NY-BR-1 960-968	Jäger et. al 2005
VLQELNVTV	28	Proteinase 3 144-152	Molldrem et al. 1996
ALYVDSLFFL	27	PRAME gene product 300-309	Kessler et al. 2001
FLAKLNNTV	27	MAGEC2 317-325	Li et al. 2005
FLWGPRALV	27	MAGEA3 271-279	van der Bruggen et al. 1994
GLKAGVIAV	27	Ep-CAM 240-248	Ras et al. 1997, Nagorsen et al. 2000
ILHNGAYSL	27	HER-2/neu 413-421	Rongcun et al. 1999, Kawashima et al. 1998
KMVELVHFL	27	MAGEA2 112-120	Visseren et al. 1997
LIVIGILIL	27	Adenovirus 3 E3 30-38	Loftus et al. 1996
MLLAVLYCL	27	Tyrosinase signal sequence 1-9	Wölfel et al. 1994
SLADTNSLAV	27	pmel17/gp100 546-555	Tsai et al. 1998
SLQALKVTV	27	CLCA2 585-593	Konopitzky et al. 2002
AMLGTHTMEV	26	pmel17/gp100 153-162	Tsai et al. 1998
FLDPRPLTV	26	Cytochrome P450 1B1 190-198	Maecker et al. 2003
FLSTLTIDGV	26	KDR/flk-1 269-276	Sun et al. 2006
FLTPKKLQCV	26	PSA-1 141-150	Correale et al. 1998
KVLEYVIKV	26	MAGEA1 278-286	Pascolo et al. 2001
LLLAARAIV	26	Oncofetal antigen - immature laminin receptor protein (OFA-iLRP) 57-65	Siegel et al. 2003
MIAVFLPIV	26	STEAP antigen of prostate 292-300	Rodeberg et al. 2005
STAPPVHNV	26	MUC-1 927-935	Brossart et al. 1999
TILLGIFFL	26	MC1R 244-252	Salazaar-Onfray et al. 1997
TLDSQVMSL	26	Tyrosinase related protein 2 (TRP2) 337-345	Sun et al. 2002
VLDGLDVLL	26	PRAME gene product 100-108	Kessler et al. 2001
VLPDVFIRCV	26	N-acteylglucosaminyltransferase V intron	Guilloux et al. 1996
AAGIGILTV	25	Melan A/Mart-1 27-35	Coulie et al. 1994, Kawakami et al. 1994/2, Kawakami et al. 1994/1, Rivoltini et al. 1995
FLDEFMEGV	25	Malic enzyme A231G 224-232	Karanikas et al. 2001
GLYDGMEHL	25	MAGEA10 254-262	Huang et al. 1999
ILTVILGVL	25	Melan A/Mart-1 32-40	Castelli et al. 1995
LLDGTATLRL	25	pmel17/gp100 433-442	Kawakami et al. 1995
RLAEYQAYI	25	SART-3 309-317	Ito et al. 2000
RTLDKVLEV	25	Pumilio-domain containing protein 289-297	Brickner et al. 2001
SLDDYNHLV	25	Tyrosinase related protein 2 (TRP2) 265-273	Sun et al. 2002
YLSGANLNL	25	CEA 571-579	Tsang et al. 1995
TLSPGWSAV	25	FTO (U79260)	Linnebacher et al. 2010 (not listed in SYFPEITHI website)
ALSVMGVYV	24	MAGE-9 223-231	Oelrich et al. 2005
AVGIGIAVV	24	CD9 196-204	Loftus et al. 1996
FIASNGVKLV	24	Alpha actinin 4 mut K122N 118-127	Echchakir et al. 2001
FLTGNQLAV	24	5T4 oncofoetal antigen 66-74	Shingler et al. 2008
IISAVVGIL	24	HER-2/neu 632-640	Peiper et al. 1997
ILLRDAGLV	24	TRAG-3 58-66	Zhu et al. 2003
KVINYLVML	24	MAGE-9 284-292	Oelrich et al. 2005
LLGRNSFEV	24	p53 264-272	Theobald et al. 1997
MLGTHTMEV	24	pmel17/gp100 154-162	Tsai et al. 1998
RLARLALVL	24	5T4 oncofoetal antigen 17-25 (signal sequence)	Shingler et al. 2008
RLLQETELV	24	HER-2/neu 667-675	Kono et al. 1998
RLTRFLSRV	24	Cyclin D1 228-236	Sadovnikova et al. 1998
TLMKKDKYTL	24	SOX-2 118-127	Schmitz et al. 2007
VLLCESTAV	24	Ig heavy chain VDJ region	Trojan et al. 2000
VLYRYGSFSV	24	pmel17/gp100 452-461	Kawakami et al. 1995
VMAGVGSPYV	24	HER-2/neu 751-760	Lustgarten et al. 1997
YLQLVFGIEV	24	MAGEA2 157-166	Visseren et al. 1997, Kawashima et al. 1998
ALCRWGLLL	23	HER-2/neu signal sequence 5-13	Kawashima et al. 1998
CLTSTVQLV	23	HER-2/neu 767-775	Fisk et al. 1997
LAARAIVAI	23	Oncofetal antigen - immature laminin receptor protein (OFA-iLRP) 59-67	Siegel et al. 2003
LLFAGVQCQV	23	Ig heavy chain 17-26	Trojan et al. 2000
LLQAEAPRL	23	SART-3 302-310	Ito et al. 2000
RLMKQDFSV	23	pmel17/gp100 595-603	Kawakami et al. 1998
RLQGISPKI	23	SSX2 103-111	Wagner et al. 2003
TIHDIILECV	23	HPV16 E6 29-38	Evans et al. 2001
VLAGVGFFI	23	Ephrin type-A receptor 526-534	Alves et al. 2003
YLEPGPVTA	23	pmel17/gp100 256-264	Cox et al. 1994
YMNGTMSQV	23	Tyrosinase 351-359	Wölfel et al. 1994, Robbins et al. 1994, Brichard et al. 1993
SLYKFSPFPL	23	OGT	Ripberger et al. 2003 (not listed in SYFPEITHI website)
EAAGIGILTV	22	MART-1 26-35	Kawakami et al. 1994/1
GLHCYEQLV	22	HPV 6b E7 22-30	Tarpey et al. 1994
HLSTAFARV	22	Carbonic anhydrase IX 217-225	Vissers et al. 1999
KASEKIFYV	22	SSX2 41-49	Ayyoub et al. 2002
LKLSGVVRL	22	RAGE-1 352-360	Oelrich et al. 2005
LLGATCMFV	22	Cyclin D1 101-109	Sadovnikova et al. 1998
RIAECILGM	22	ETV6-AML1 fusion protein 334-342	Yotnda et al. 1998/2
RLVDDFLLV	22	hEST2 865-873	Minev et al. 2000
RMFPNAPYL	22	Wilms tumor protein 1 WT1 208-216	Oka et al. 2000
VLVKSPNHV	22	HER-2/neu 829-837	Fisk et al. 1997
VVLGVVFGI	22	HER-2/neu 643-651	Rongcun et al. 1999
YMDGTMSQV	22	Tyrosinase N353D 351-359	Skipper et al. 1996
YVDPVITSI	22	c-Met proto-oncogene 630-638	Schag et al. 2004
FLALIICNA	21	MC1R 283-291	Salazaar-Onfray et al. 1997
FLWGPRAYA	21	MAGEB1 270-278	Fleischhauer et al. 1998
RLVTLKDIV	21	HPV11 E7 4-12	Tarpey et al. 1994
SVYDFFVWL	21	TRP-2 157-165	Parkhurst et al. 1998
VISNDVCAQV	21	PSA-1 154-163	Correale et al. 1998
WLQYFPNPV	21	Cytochrome P450 1B1 246-254	Maecker et al. 2005
FLIIWQNTM	20	Casp-5 (frameshift) 67-75	Schwitalle et al. 2004
GVYDGREHTV	20	MAGEA4 230-239	Duffour et al. 1999
PLPPARNGGL	20	RAGE-1 (Orf2) 31-40	Oelrich et al. 2005
SLYSFPEPEA	20	PRAME gene product 142-151	Kessler et al. 2001
TITDQVPFSV	20	pmel17/gp100 184-193	Kawakami et al. 1995
YMIMVKCWMI	20	HER-2/neu 930-939	Rongcun et al. 1999
YSSPTLQSV	20	RAGE-1 363-371	Oelrich et al. 2005
ALSSGLYQC	19	Ig superfamily 11 185-193	Watanabe et al. 2005
ATTNILEHV	19	TRP-2 Exon 6b 403-411	Khong et al. 2002
ELTLGEFLKL	19	Survivin 95-104	Schmitz et al. 2000
FVWLHYYSV	19	L-Dopachrome tautomerase 162-170	Bredenbeck et al. 2005
LAALPHSCL	19	RGS5 5-13	Boss et al. 2007
RLSSCVPVA	19	TGF-beta type II receptor reading frame +2 131-139	Linnebacher et al. 2001
SAWISKPPGV	19	SOX-10 331-340	Khong & Rosenberg 2002
SLFEGIDFYT	19	HSP70-2 (F293I) 286-295	Gaudin et al. 1999
STPPPGTRV	19	p53 149-157	Yu et al. 1997
ITDQVPFSV	18	pmel17/gp100 185-193	Kawakami et al. 1995
KTWGQYWQV	18	pmel17/gp100 130-138	Kawakami et al. 1995
SLLMWITQC	18	Cancer testis antigen NY-ESO-1 157-165	Jäger et al. 1998
CQWGRLWQL	17	BING-4 alternative ORF1 2-10	Rosenberg et al. 2001
IMNDMPIYM	16	Ephrin type-A receptor 44-52	Alves et al. 2003
PLKQHFQIV	16	HPV 6b E7 47-55	Tarpey et al. 1994
ACDPHSGHFV	15	CDK4 (R24C) 23-32	Wölfel et al. 1995
QLSLLMWIT	15	Cancer testis antigen NY-ESO-1 155-163	Jäger et al. 1998
LVHFLLLKY	13	MAGEA2 116-124	Bredenbeck et al. 2005
RLPRIFCSC	12	pmel17/gp100 615-623	Kawakami et al. 1998
SSKALQRPV	12	bcr-abl fusion protein 926-934	Yotnda et al. 1998
VLPDVFIRC	12	N-acteylglucosaminyltransferase V intron	Guilloux et al. 1996
ELVSEFSRM	11	HER-2/neu 949-957	Fisk et al. 1995
GVALQTMKQ	11	alpha Fetoprotein 524-532	Butterfield et al. 1999
LVQENYLEY	11	MAGEA2 250-258	Bredenbeck et al. 2005
