# Supplementary material for: Nonsense Mediated Decay Resistant Mutations Are a Source of Expressed Mutant Proteins in Colon Cancer Cell Lines with Microsatellite Instability
Source: PLoS One. 2010 Dec 31;5(12):e16012. doi: 10.1371/journal.pone.0016012 (PMC3013145; doi:10.1371/journal.pone.0016012)
Supplement: Table S7 — PCR primer details. (XLSX) [file pone.0016012.s009.xlsx]

## Sheet: Sheet2
Table S7. PCR primer details.
Gene	cMS	Forward primer	Length	Temp	%GC	Reverse primer	Length	Temp	%GC	Product size
ACVR2A	A8 (1st)	cacttgttgtagggtcag	18	54	50	tgtgacttccatctccgg	18	62	56	160
ACVR2A	A8 (2nd)	catgttgccatttgaggagg	20	65	50	GCTAACTGGATAACTTAC	18	45	40	130
AIM2	A10	GTATGATCCAAGGCAGACC	19	59	53	GCTGCTTAGACCAGTTGG	18	56	58	226
AIM2	A6	FAM-TGACAACACTGGGAAAATGG	20	63	45	TGGTGCTATGAACTCCAGATG	21	63	48	146
ANKRD49	A9	TGGGTAGGCAATTCTGATGA	20	59.08	45	gcaggtcttctggcttgaac	20	60	55	195
ASTE1	A11	FAM-ATATGCCCCCGCTGAAATA	19	64	47	TTGGTGTGTGCAGTGGTTCT	20	64	50	117
ASXL1	G8	GGACCCTCGCAGACATTAAA	20	60.07	50	TACACTTTCCAGGGGTGCTC	20	60.11	55	228
BAX F	G8	gagtgacaccccgttctgat	20	59.97	55	ttaggggaggaggagaatgc	20	60.54	55	283
C15orf48	A9	tgagccacaccatgaaactc	20	59.68	50	tgctaaggtttgggcaaaat	20	59.59	40	300
C4orf6	T10	FAM-GGGAGGCTGTGGATCAATTA	20	64	50	TTTTTGCGTGTTCCTTCCTT	20	63	40	130
CASP5	A10	tcgctggagacatggtaaaa	20	59.27	45	GATCAGGGCCTTGTCTTCAA	20	60.2	50	288
CCKBR	T8	CCAAGCTGCTGGCTAAGAAG	20	60.28	55	ACGGTGCATGAAGCAGTAGA	20	59.47	50	218
CIR	A9	FAM-TCCTCCTCCTCCTCTTCCTC	20	60	60	TGCCCTGAACACTTGTTTTTC	21	60	43	116
CREBBP	C5	CTGCCTTCTCCTACCTCAGC	20	63	60	cacctggctggtaggctt	18	63	61	180
DYRK3	A8	CCGGATTTTGGAGCATCTTA	20	60.03	45	CCGTGGTGTTTCAGGAGAAT	20	59.97	50	279
EAPP	A8	ttacaggtgtgagccactgc	20	59.9	55	tacCCCCTTCTCTGTGCATC	20	60.07	55	271
EP300	A5	FAM-GATTATGACTTGTGTATCACCTGCT	25	62	40	TGCTGGTTGTTGCTCTCATC	20	64	50	98
EPHB2	A9	FAM-CACGAGACGTCACCAAGAAA	20	64	50	CGCAAGAACAGTCATTGCTTT	21	64	43	150
ERCC5	A9	gccaagcacagaggaagact	20	59.6	55	GTTTCCCCCACAGAAAGGAT	20	60.17	50	383
FBXL3	T9	FAM-CCTGGACAGACACACTTCCA	20	60	55	AGCGAAAGAAGGGGTCAAAT	20	60	45	127
GPATCH4	A8	CTTCCTGGCTCGTCTCAAAG	20	60.13	55	TGCTATTCAATTCCCCAAGC	20	60.04	45	299
HOXB7	G8	CAGCCTCAAGTTCGGTTTTC	20	59.85	50	CGGAGAGGTTCTGCTCAAAG	20	60.13	55	249
IGF2R	G8	caggagtgcatggtatggtg	20	59.98	55	acctagcccgactcctcatt	20	60.1	55	796
INTS8	A8	TGAATGCAAGCAATCCAGAA	20	60.34	40	TGTGAATCTCTTCTCCCTTTGA	22	58.91	40.91	308
KCNC1	A8	FAM-GCCATGGCTAAGCAGAAACT	20	63	50	AGCGGACATGTGTCACTCTG	20	64	55	134
MARCKS	A11	TCTTGAAGGAGAAGCCGC	18	63	56	CCGCCTCCTCGACTTCTT	18	64	61	130
MBD4	A10	CTGTCTGCATTTCTGATGCTG	21	64	48	ccatttcagagccacgtttt	20	64	45	290
MED8	A9	FAM-CCTGGGTTTCATTCTGGCTA	20	60	50	TTGGCTCCTTAGAGGATGGA	20	60	50	134
MSH3	A8	gcctggctgtgaaccattat	20	59.96	50	caacgtgagaatggactgct	20	58.88	50	470
NTAN1	A8	atgcccaccatcttgtgttt	20	60.24	45	TTTTCCCACAAGCCATCTTC	20	60.05	45	182
P4HB	A8	AGCCTGTCAAGGTGCTTGTT	20	59.91	50	CAAATGGGAGCCAACTGTTT	20	59.97	45	249
PA2G4	A8	FAM-TCCTCCAGAGTTCTGCAAGTC	21	64	53	TCAGTCCCCAGCTTCATTTT	20	64	45	116
PTHLH	A11	FAM-ACAGCACTTCTGTGGGGTTT	20	64	50	CTAAAGAAGTAACAGGGGACTCT	23	59	43	106
RAB40C	C8	AACAGCCTCAAGAGGTCCAA	20	59.84	50	GCAGCTGTGTGGACAGTCTC	20	59.61	60	192
RAPH1	C8	CCTCCTCCACTGAAGATCCA	20	60.19	55	AGGAGTAGGTGTGGGTGGTG	20	59.88	60	195
RARRES3	A8	GCCAAGGTTGAAGTTGGTGT	20	60.01	50	TCATACTTTTGCCAGCGAGA	20	59.57	45	251
RGS12	A9	FAM-GGAGAGGAAAGAACACTAGGC	21	57	53	CCTCTGCTTCGTCCAAATTA	20	58	45	154
RGS12	C8	FAM-AGTCCAGGAGAGCAGCGACA	20	64	60	CTGAGACTGCCTCTTCCAGAT	21	59	53	178
RTKN2	A9	CACTTTGAAATTTTGGGGTGTT	22	60.12	36.36	GAAGGAGGGCAGGAAAAACT	20	59.69	50	214
RTN3	A8	cacattgcttatgcaagtcca	21	59.74	42.86	CAGGCTCAAGCTGACACTGA	20	60.33	55	263
SAFB2	C8	ctgagcacttcaaggggaaa	20	60.37	50	AAAAAGATCCCCCAAGTTCG	20	60.29	45	286
SF3B2	A8	attcagattcagcgcctttc	20	59.42	45	GACAAGTCCTTGGGAACTGC	20	59.7	55	283
SFRS12IP1	A10	tcccccacagGAATAAATGA	20	60.13	45	gccttgacctctcaaagtgc	20	60	55	395
SP100	A8	GGACAAGGCCCATTATGAAA	20	59.76	45	AGGCCAGGATGTTCTCCTTT	20	60.07	50	162
ST8SIA6	A8	cgttcagtgttttgaccaatg	21	59.08	42.86	aagggccagatctttcaggt	20	60.07	50	301
TAF1B	A11	ggtcctggcactcacaattt	20	59.97	50	tgtcctgacatcatgaaggtg	21	59.54	47.62	266
TCERG1	A8	acgcttgggcattacaagag	20	60.27	50	gctgttaggccccgattta	19	60.05	52.63	269
TCF7L2	A9	ttgccagagcaggcttagat	20	60.12	50	AGCCACATGGCACAAAATTA	20	59.04	40	743
TFE3	G8	CAGAGCAGCTGGACATTGAG	20	64	55	GAAAGTGCAGGTCCAGAAGG	20	64	55	135
TGFBR2	A10	cctcgcttccaatgaatctc	20	59.77	50	tgccccagtcaaccatattt	20	60.19	45	421
TMEM97	A10	GGATTTCTCCAAAGCCAGTG	20	59.67	50	CAACCACCCTGTAGGCATCT	20	59.99	55	215
TTK	A9	FAM-GTCATAATTCTTCATCCTCCAAGAC	25	63	40	GATTTCCACAGGGATTCAAGA	21	63	43	130
VRK2	A8	gtccacttgctgctttcctc	20	60	55	TTCTGCACTTTCCATGTTGC	20	59.85	45	256
WHSC1	C8	tgttctgttgcagGGAAGTG	20	59.87	50	TTTGCCCTCTGTGACTCTCC	20	60.39	55	282
ZNF133	A8	ggctcttgagcccataacct	20	60.6	55	atctaaacagcagcccagga	20	59.84	50	272
UPPER CASE = exonic sequence
lower case = intronic sequence
FAM = 5' label for fragment analysis
